# Supplementary material for: The blowfly Chrysomya latifrons inhabits fragmented rainforests, but shows no population structure
Source: Oecologia. 2023 Feb 11;201(3):703–19. doi: 10.1007/s00442-023-05333-w (PMC10038970; doi:10.1007/s00442-023-05333-w)
Supplement: Supplementary file 1 — Supplementary file1 (CSV 26851 KB) [file 442_2023_5333_MOESM1_ESM.csv]

*	*	*	*	*	*	*	*	*	*	*	*	*	*	*	*	*	*	*	*	*	*	DChrya21-5981	DChrya21-5981	DChrya21-5981	DChrya21-5981	DChrya21-5981	DChrya21-5981	DChrya21-5981	DChrya21-5981	DChrya21-5981	DChrya21-5981	DChrya21-5981	DChrya21-5981	DChrya21-5981	DChrya21-5981	DChrya21-5981	DChrya21-5981	DChrya21-5981	DChrya21-5981	DChrya21-5981	DChrya21-5981	DChrya21-5981	DChrya21-5981	DChrya21-5981	DChrya21-5981	DChrya21-5981	DChrya21-5981	DChrya21-5981	DChrya21-5981
*	*	*	*	*	*	*	*	*	*	*	*	*	*	*	*	*	*	*	*	*	*	912621102001	912621102001	912621102001	912621102001	912621102001	912621102001	912621102001	912621102001	912621102001	912621102001	912621102001	912621102001	912621102001	912621102001	912621102001	912621102001	912621102001	912621102001	912621102001	912621102001	912621102001	912621102001	912621102001	912621102001	912621102001	912621102001	912621102001	912621102001
*	*	*	*	*	*	*	*	*	*	*	*	*	*	*	*	*	*	*	*	*	*	1	1	1	1	1	1	1	1	1	1	1	1	1	1	1	1	1	1	1	1	1	1	1	1	1	1	1	1
*	*	*	*	*	*	*	*	*	*	*	*	*	*	*	*	*	*	*	*	*	*	A	A	A	A	A	A	A	A	A	A	A	A	B	B	B	B	B	B	B	B	B	B	B	B	C	C	C	C
*	*	*	*	*	*	*	*	*	*	*	*	*	*	*	*	*	*	*	*	*	*	1	2	3	4	5	6	7	8	9	10	11	12	1	2	3	4	5	6	7	8	9	10	11	12	1	2	3	4
*	*	*	*	*	*	*	*	*	*	*	*	*	*	*	*	*	*	*	*	*	*	Fly head [Original species: latifrons]	Fly head [Original species: latifrons]	Fly head [Original species: latifrons]	Fly head [Original species: latifrons]	Fly head [Original species: latifrons]	Fly head [Original species: latifrons]	Fly head [Original species: latifrons]	Fly head [Original species: latifrons]	Fly head [Original species: latifrons]	Fly head [Original species: latifrons]	Fly head [Original species: latifrons]	Fly head [Original species: latifrons]	Fly head [Original species: latifrons]	Fly head [Original species: latifrons]	Fly head [Original species: latifrons]	Fly head [Original species: latifrons]	Fly head [Original species: latifrons]	Fly head [Original species: latifrons]	Fly head [Original species: latifrons]	Fly head [Original species: latifrons]	Fly head [Original species: latifrons]	Fly head [Original species: latifrons]	Fly head [Original species: latifrons]	Fly head [Original species: latifrons]	Fly head [Original species: latifrons]	Fly head [Original species: latifrons]	Fly head [Original species: latifrons]	Fly head [Original species: latifrons]
AlleleID	CloneID	AlleleSequence	TrimmedSequence	Chrom_Chrysomya_rufifacies_v1	ChromPos_Chrysomya_rufifacies_v1	AlnCnt_Chrysomya_rufifacies_v1	AlnEvalue_Chrysomya_rufifacies_v1	SNP	SnpPosition	CallRate	OneRatioRef	OneRatioSnp	FreqHomRef	FreqHomSnp	FreqHets	PICRef	PICSnp	AvgPIC	AvgCountRef	AvgCountSnp	RepAvg	L0001-MtKeira_Female	L0002-MtKeira_Female	L0003-MtKeira_Female	L0004-MtKeira_Female	L0005-MtKeira_Female	L0006-MtKeira_Female	L0012-MtKeira_Male	L0013-MtKeira_Male	L0014-MtKeira_Male	L0015-MtKeira_Male	L0016-MtKeira_Male	L0017-MtKeira_Male	L0031-Foxground_Female	L0032-Foxground_Female	L0033-Foxground_Female	L0034-Foxground_Female	L0035-Foxground_Female	L0036-Foxground_Female	L0041-Foxground_Male	L0042-Foxground_Male	L0043-Foxground_Male	L0044-Foxground_Male	L0045-Foxground_Male	L0046-Foxground_Male	L0074-MtCambewarra_Male	L0075-MtCambewarra_Male	L0076-MtCambewarra_Male	L0077-MtCambewarra_Male
65017810|F|0--32:C>A	65017810	TGCAGCTGCTTTAGCACCACAATAGACAATCCCTACTAACAAAAATATATCATGCTGTTGATTTTCATA	TGCAGCTGCTTTAGCACCACAATAGACAATCCCTACTAACAAAAATATATCATGCTGTTGATTTTCATA	JACGTH010001877.1_CrufAF_contig_1877	1012	2	2.18E-09		32	0.919786	0.703488	0.575581	0.424419	0.296512	0.27907	0.417185	0.488575	0.45288	12.09589	12.0708	1	1	1	0	0	1	1	0	0	1	1	1	0	1	1	0	1	1	1	1	-	0	1	0	1	1	1	0	0
65017810|F|0-32:C>A-32:C>A	65017810	TGCAGCTGCTTTAGCACCACAATAGACAATCCATACTAACAAAAATATATCATGCTGTTGATTTTCATA	TGCAGCTGCTTTAGCACCACAATAGACAATCCATACTAACAAAAATATATCATGCTGTTGATTTTCATA	JACGTH010001877.1_CrufAF_contig_1877	1012	2	2.18E-09	32:C>A	32	0.919786	0.703488	0.575581	0.424419	0.296512	0.27907	0.417185	0.488575	0.45288	12.09589	12.0708	1	1	0	1	1	0	1	1	1	1	0	0	1	0	1	1	1	1	0	0	-	1	1	1	0	0	1	1	1
65017810|F|0--58:T>C	65017810	TGCAGCTGCTTTAGCACCACAATAGACAATCCCTACTAACAAAAATATATCATGCTGTTGATTTTCATA	TGCAGCTGCTTTAGCACCACAATAGACAATCCCTACTAACAAAAATATATCATGCTGTTGATTTTCATA	JACGTH010001877.1_CrufAF_contig_1877	1012	2	2.18E-09		58	0.657754	0.98374	0.02439	0.97561	0.01626	0.00813	0.031992	0.047591	0.039791	12.09589	5	1	1	1	-	-	1	1	-	-	1	1	1	-	1	1	-	1	1	1	1	-	-	1	-	1	1	1	-	-
65017810|F|0-58:T>C-58:T>C	65017810	TGCAGCTGCTTTAGCACCACAATAGACAATCCCTACTAACAAAAATATATCATGCTGTCGATTTTCATA	TGCAGCTGCTTTAGCACCACAATAGACAATCCCTACTAACAAAAATATATCATGCTGTCGATTTTCATA	JACGTH010001877.1_CrufAF_contig_1877	1012	2	2.18E-09	58:T>C	58	0.657754	0.98374	0.02439	0.97561	0.01626	0.00813	0.031992	0.047591	0.039791	12.09589	5	1	0	0	-	-	0	0	-	-	0	0	0	-	0	0	-	0	0	0	0	-	-	0	-	0	0	0	-	-
65017810|F|0--68:A>T	65017810	TGCAGCTGCTTTAGCACCACAATAGACAATCCATACTAACAAAAATATATCATGCTGTTGATTTTCATA	TGCAGCTGCTTTAGCACCACAATAGACAATCCATACTAACAAAAATATATCATGCTGTTGATTTTCATA	JACGTH010001877.1_CrufAF_contig_1877	1012	2	2.18E-09		68	0.647059	0.818182	0.256198	0.743802	0.181818	0.07438	0.297521	0.381122	0.339321	12.0708	10.7027	1	1	-	1	1	-	1	1	1	1	-	-	1	-	1	1	1	1	-	-	0	1	1	1	-	-	1	1	1
65017810|F|0-68:A>T-68:A>T	65017810	TGCAGCTGCTTTAGCACCACAATAGACAATCCCTACTAACAAAAATATATCATGCTGTTGATTTTCATT	TGCAGCTGCTTTAGCACCACAATAGACAATCCCTACTAACAAAAATATATCATGCTGTTGATTTTCATT	JACGTH010001877.1_CrufAF_contig_1877	1012	2	2.18E-09	68:A>T	68	0.647059	0.818182	0.256198	0.743802	0.181818	0.07438	0.297521	0.381122	0.339321	12.0708	10.7027	1	0	-	0	0	-	0	0	1	0	-	-	0	-	0	0	0	0	-	-	1	0	0	0	-	-	0	0	0
65017810|F|0--14:C>G	65017810	TGCAGCTGCTTTAGCACCACAATAGACAATCCATACTAACAAAAATATATCATGCTGTTGATTTTCATA	TGCAGCTGCTTTAGCACCACAATAGACAATCCATACTAACAAAAATATATCATGCTGTTGATTTTCATA	JACGTH010001877.1_CrufAF_contig_1877	1012	2	2.18E-09		14	0.561497	0.942857	0.066667	0.933333	0.057143	0.009524	0.107755	0.124444	0.1161	12.0708	10.66667	1	1	-	1	1	-	1	1	1	1	-	-	1	-	1	1	1	1	-	-	-	1	1	1	-	0	1	1	1
65017810|F|0-14:C>G-14:C>G	65017810	TGCAGCTGCTTTAGGACCACAATAGACAATCCCTACTAACAAAAATATATCATGCTGTTGATTTTCATA	TGCAGCTGCTTTAGGACCACAATAGACAATCCCTACTAACAAAAATATATCATGCTGTTGATTTTCATA	JACGTH010001877.1_CrufAF_contig_1877	1012	2	2.18E-09	14:C>G	14	0.561497	0.942857	0.066667	0.933333	0.057143	0.009524	0.107755	0.124444	0.1161	12.0708	10.66667	1	0	-	0	0	-	0	0	0	0	-	-	0	-	0	0	0	0	-	-	-	0	0	0	-	1	0	0	0
65017810|F|0--65:C>G	65017810	TGCAGCTGCTTTAGCACCACAATAGACAATCCATACTAACAAAAATATATCATGCTGTTGATTTTCATA	TGCAGCTGCTTTAGCACCACAATAGACAATCCATACTAACAAAAATATATCATGCTGTTGATTTTCATA	JACGTH010001877.1_CrufAF_contig_1877	1012	2	2.18E-09		65	0.545455	0.970588	0.029412	0.970588	0.029412	0	0.057093	0.057093	0.057093	12.0708	9.66667	1	1	-	1	1	-	1	1	1	1	-	-	1	-	1	1	1	1	-	-	-	1	1	1	-	-	1	1	1
65017810|F|0-65:C>G-65:C>G	65017810	TGCAGCTGCTTTAGCACCACAATAGACAATCCCTACTAACAAAAATATATCATGCTGTTGATTTTGCTG	TGCAGCTGCTTTAGCACCACAATAGACAATCCCTACTAACAAAAATATATCATGCTGTTGATTTTGCTG	JACGTH010001877.1_CrufAF_contig_1877	1012	2	2.18E-09	65:C>G	65	0.545455	0.970588	0.029412	0.970588	0.029412	0	0.057093	0.057093	0.057093	12.0708	9.66667	1	0	-	0	0	-	0	0	0	0	-	-	0	-	0	0	0	0	-	-	-	0	0	0	-	-	0	0	0
65014404|F|0--9:G>T	65014404	TGCAGACTAGCGTCTGGACTATAGACTATAGCTTGGGCTATAGACTATAGCCTGTACTATAGACTACAG	TGCAGACTAGCGTCTGGACTATAGACTATAGCTTGGGCTATAGACTATAGCCTGTACTATAGACTACAG	JACGTH010003830.1_CrufAF_contig_3830	1827	1	1.29E-16		9	0.219251	0.219512	0.780488	0.219512	0.780488	0	0.342653	0.342653	0.342653	6.81818	5.31579	1	0	-	0	-	0	-	0	-	-	0	-	-	-	-	-	-	-	-	-	-	-	0	-	-	-	0	-	-
65014404|F|0-9:G>T-9:G>T	65014404	TGCAGACTATCGTCTGGACTATAGACTATAGCCTGGGCTATAGACTATAGCCTGTACTATAGACTACAG	TGCAGACTATCGTCTGGACTATAGACTATAGCCTGGGCTATAGACTATAGCCTGTACTATAGACTACAG	JACGTH010003830.1_CrufAF_contig_3830	1827	1	1.29E-16	9:G>T	9	0.219251	0.219512	0.780488	0.219512	0.780488	0	0.342653	0.342653	0.342653	6.81818	5.31579	1	1	-	1	-	1	-	1	-	-	1	-	-	-	-	-	-	-	-	-	-	-	1	-	-	-	1	-	-
100054388|F|0--64:C>T	100054388	TGCAGCAATATCAACAACTGGCACATCAACAGCAATCAACACCTCTAAACAAAATAATAGCTAACAACT	TGCAGCAATATCAACAACTGGCACATCAACAGCAATCAACACCTCTAAACAAAATAATAGCTAACAACT	JACGTH010004061.1_CrufAF_contig_4061	17360	2	2.13E-24		64	1	1	0.026738	0.973262	0	0.026738	0	0.052046	0.026023	101.72146	42.6	1	1	1	1	1	1	1	1	1	1	1	1	1	1	1	1	1	1	1	1	1	1	1	1	1	1	1	1	1
100054388|F|0-64:C>T-64:C>T	100054388	TGCAGCAATATCAACAACTGGCACATCAACAGCAATCAACACCTCTAAACAAAATAATAGCTAATAACT	TGCAGCAATATCAACAACTGGCACATCAACAGCAATCAACACCTCTAAACAAAATAATAGCTAATAACT	JACGTH010004061.1_CrufAF_contig_4061	17360	2	2.13E-24	64:C>T	64	1	1	0.026738	0.973262	0	0.026738	0	0.052046	0.026023	101.72146	42.6	1	0	0	0	0	0	0	0	0	0	0	0	0	0	0	0	0	0	0	0	0	0	0	0	0	0	0	0	0
100068352|F|0--65:G>A	100068352	TGCAGTTCTAGGTAAATTCTAGTTCGGTTCTATTTCAGTTCTGATTCACTTCTTGTTCAGTTCTAGTTT	TGCAGTTCTAGGTAAATTCTAGTTCGGTTCTATTTCAGTTCTGATTCACTTCTTGTTCAGTTCTAGTTT	JACGTH010006204.1_CrufAF_contig_6204	14447	5	1.29E-16		65	0.951872	0.994382	0.016854	0.983146	0.005618	0.011236	0.011173	0.03314	0.022156	122.13397	87	1	1	1	1	1	1	1	1	1	1	1	1	1	1	1	1	-	1	1	-	1	1	1	1	1	1	1	1	1
100068352|F|0-65:G>A-65:G>A	100068352	TGCAGTTCTAGGTAAATTCTAGTTCGGTTCTATTTCAGTTCTGATTCACTTCTTGTTCAGTTCTAATTT	TGCAGTTCTAGGTAAATTCTAGTTCGGTTCTATTTCAGTTCTGATTCACTTCTTGTTCAGTTCTAATTT	JACGTH010006204.1_CrufAF_contig_6204	14447	5	1.29E-16	65:G>A	65	0.951872	0.994382	0.016854	0.983146	0.005618	0.011236	0.011173	0.03314	0.022156	122.13397	87	1	0	0	0	0	0	0	0	0	0	0	0	0	0	0	0	-	0	0	-	0	0	0	0	0	0	0	0	0
65011889|F|0--57:G>A	65011889	TGCAGCATATCTTTCTTCTCTTTCTTTGGCAGTTATTGAACTTGTTGCAGTTACGGAGGAAGAGGATGA	TGCAGCATATCTTTCTTCTCTTTCTTTGGCAGTTATTGAACTTGTTGCAGTTACGGAGGAAGAGGATGA	JACGTH010007617.1_CrufAF_contig_7617	9058	3	5.96E-20		57	1	1	0.069519	0.930481	0	0.069519	0	0.129372	0.064686	17.75799	6.75	0.966667	1	1	1	1	1	1	1	1	1	1	1	1	1	1	1	1	1	1	1	1	1	1	1	1	1	1	1	1
65011889|F|0-57:G>A-57:G>A	65011889	TGCAGCATATCTTTCTTCTCTTTCTTTGGCAGTTATTGAACTTGTTGCAGTTACGGAAGAAGAGGATGA	TGCAGCATATCTTTCTTCTCTTTCTTTGGCAGTTATTGAACTTGTTGCAGTTACGGAAGAAGAGGATGA	JACGTH010007617.1_CrufAF_contig_7617	9058	3	5.96E-20	57:G>A	57	1	1	0.069519	0.930481	0	0.069519	0	0.129372	0.064686	17.75799	6.75	0.966667	0	0	0	0	0	0	0	0	0	0	0	0	0	0	0	0	0	0	1	0	0	0	1	0	0	1	0	0
100027595|F|0--53:G>A	100027595	TGCAGTTGACGTGATAAATTCCAAATATTTACATGACCCAATTCGCTCCAGGAGGCGGCGAATACTGTG	TGCAGTTGACGTGATAAATTCCAAATATTTACATGACCCAATTCGCTCCAGGAGGCGGCGAATACTGTG	JACGTH010008729.1_CrufAF_contig_8731	488	3	2.14E-19		53	0.951872	1	0.011236	0.988764	0	0.011236	0	0.022219	0.01111	3.79904	2.5	1	1	1	1	1	1	1	1	1	-	1	1	1	1	1	1	1	1	1	1	1	1	1	1	1	1	1	1	1
100027595|F|0-53:G>A-53:G>A	100027595	TGCAGTTGACGTGATAAATTCCAAATATTTACATGACCCAATTCGCTCCAGGAAGCGGCGAATACTGTG	TGCAGTTGACGTGATAAATTCCAAATATTTACATGACCCAATTCGCTCCAGGAAGCGGCGAATACTGTG	JACGTH010008729.1_CrufAF_contig_8731	488	3	2.14E-19	53:G>A	53	0.951872	1	0.011236	0.988764	0	0.011236	0	0.022219	0.01111	3.79904	2.5	1	0	0	0	0	0	0	0	0	-	0	0	0	0	0	0	0	0	0	0	0	0	0	0	0	0	0	0	0
100027596|F|0--59:T>G	100027596	TGCAGTTGACGTGATAAATTCCAAATATTTACATGACCCAATTCGCTCCAGGAGGCGGCTAATACTGTG	TGCAGTTGACGTGATAAATTCCAAATATTTACATGACCCAATTCGCTCCAGGAGGCGGCTAATACTGTG	JACGTH010008729.1_CrufAF_contig_8731	488	3	2.14E-19		59	0.951872	0.005618	1	0	0.994382	0.005618	0.011173	0	0.005586	5	3.79904	1	0	0	0	0	0	0	0	0	-	0	0	0	0	0	0	0	0	0	0	0	0	0	0	0	0	0	0	0
100027596|F|0-59:T>G-59:T>G	100027596	TGCAGTTGACGTGATAAATTCCAAATATTTACATGACCCAATTCGCTCCAGGAGGCGGCGAATACTGTG	TGCAGTTGACGTGATAAATTCCAAATATTTACATGACCCAATTCGCTCCAGGAGGCGGCGAATACTGTG	JACGTH010008729.1_CrufAF_contig_8731	488	3	2.14E-19	59:T>G	59	0.951872	0.005618	1	0	0.994382	0.005618	0.011173	0	0.005586	5	3.79904	1	1	1	1	1	1	1	1	1	-	1	1	1	1	1	1	1	1	1	1	1	1	1	1	1	1	1	1	1
100039478|F|0--41:A>T	100039478	TGCAGCTCTGACAGGCAAAACTTGACAGCAAAACAAATTTTACTCTTTTAAAATTTCAACATCTTTTTT	TGCAGCTCTGACAGGCAAAACTTGACAGCAAAACAAATTTTACTCTTTTAAAATTTCAACATCTTTTTT	JACGTH010009889.1_CrufAF_contig_9891	1995	3	3.56E-22		41	0.294118	0.018182	0.981818	0.018182	0.981818	0	0.035702	0.035702	0.035702	24	21.45312	1	-	-	0	-	-	-	-	0	0	-	-	-	-	0	0	-	-	-	-	-	-	-	0	-	-	-	0	0
100039478|F|0-41:A>T-41:A>T	100039478	TGCAGCTCTGACAGGCAAAACTTGACAGCAAAACAAATTTTTCTCTTTTAAAATTTCAACAACTTTTTT	TGCAGCTCTGACAGGCAAAACTTGACAGCAAAACAAATTTTTCTCTTTTAAAATTTCAACAACTTTTTT	JACGTH010009889.1_CrufAF_contig_9891	1995	3	3.56E-22	41:A>T	41	0.294118	0.018182	0.981818	0.018182	0.981818	0	0.035702	0.035702	0.035702	24	21.45312	1	-	-	1	-	-	-	-	1	1	-	-	-	-	1	1	-	-	-	-	-	-	-	1	-	-	-	1	1
65014512|F|0--13:G>A	65014512	TGCAGTTGCTGTTGTTGTTATTGTTGTTGTTGCTGCTGTTCTTCATTTCATTTCGTTTTATTCATTCAT	TGCAGTTGCTGTTGTTGTTATTGTTGTTGTTGCTGCTGTTCTTCATTTCATTTCGTTTTATTCATTCAT	JACGTH010011926.1_CrufAF_contig_11928	1405	2	4.67E-11		13	0.320856	0.483333	0.533333	0.466667	0.516667	0.016667	0.499444	0.497778	0.498611	4.81579	4.72222	1	1	-	-	-	-	1	1	-	0	-	-	0	1	1	0	-	-	0	0	-	-	-	-	-	-	-	-	1
65014512|F|0-13:G>A-13:G>A	65014512	TGCAGTTGCTGTTATTGTTATTGTTGTTGTTGCTGCTGTTCTTCATTTCATTTCGTTTTATTCATTCAT	TGCAGTTGCTGTTATTGTTATTGTTGTTGTTGCTGCTGTTCTTCATTTCATTTCGTTTTATTCATTCAT	JACGTH010011926.1_CrufAF_contig_11928	1405	2	4.67E-11	13:G>A	13	0.320856	0.483333	0.533333	0.466667	0.516667	0.016667	0.499444	0.497778	0.498611	4.81579	4.72222	1	0	-	-	-	-	0	0	-	1	-	-	1	0	0	1	-	-	1	1	-	-	-	-	-	-	-	-	0
100041742|F|0--64:C>G	100041742	TGCAGGATAACCACGATCACAGCCAAATATACTGCCAAATGATGTTACACCTATAAGTACCCTCCTCTT	TGCAGGATAACCACGATCACAGCCAAATATACTGCCAAATGATGTTACACCTATAAGTACCCTCCTCTT	JACGTH010012630.1_CrufAF_contig_12632	5947	1	1.67E-15		64	1	1	0.005348	0.994652	0	0.005348	0	0.010638	0.005319	115.76256	66	1	1	1	1	1	1	1	1	1	1	1	1	1	1	1	1	1	1	1	1	1	1	1	1	1	1	1	1	1
100041742|F|0-64:C>G-64:C>G	100041742	TGCAGGATAACCACGATCACAGCCAAATATACTGCCAAATGATGTTACACCTATAAGTACCCTCGTCTT	TGCAGGATAACCACGATCACAGCCAAATATACTGCCAAATGATGTTACACCTATAAGTACCCTCGTCTT	JACGTH010012630.1_CrufAF_contig_12632	5947	1	1.67E-15	64:C>G	64	1	1	0.005348	0.994652	0	0.005348	0	0.010638	0.005319	115.76256	66	1	0	0	0	0	0	0	0	0	0	0	0	0	0	0	0	0	0	0	0	0	0	0	0	0	0	0	0	0
65019776|F|0--8:T>C	65019776	TGCAGATCTTTAAATAAGCCTCTAATTGACAAAATAACGAAAATCTGTGATCACTTTTCGATTTTATAT	TGCAGATCTTTAAATAAGCCTCTAATTGACAAAATAACGAAAATCTGTGATCACTTTTCGATTTTATAT	JACGTH010013913.1_CrufAF_contig_13915	21739	1	7.77E-14		8	0.427807	0.975	0.025	0.975	0.025	0	0.04875	0.04875	0.04875	8.08791	5	1	1	-	-	-	-	-	1	-	-	-	1	-	1	-	-	-	-	1	1	1	1	-	-	-	-	-	1	1
65019776|F|0-8:T>C-8:T>C	65019776	TGCAGATCCTTAAATAAGCGTCCAATTAACAAAATAACGAAAATCTGTGATCACTTTTCAATTTTATAT	TGCAGATCCTTAAATAAGCGTCCAATTAACAAAATAACGAAAATCTGTGATCACTTTTCAATTTTATAT	JACGTH010013913.1_CrufAF_contig_13915	21739	1	7.77E-14	8:T>C	8	0.427807	0.975	0.025	0.975	0.025	0	0.04875	0.04875	0.04875	8.08791	5	1	0	-	-	-	-	-	0	-	-	-	0	-	0	-	-	-	-	0	0	0	0	-	-	-	-	-	0	0
65016484|F|0--52:G>A	65016484	TGCAGTTTTGTGATGACAACACCCAGTTTAATTAAAAAATGCCTTAAACCATGTACTAGAAAAAAATTG	TGCAGTTTTGTGATGACAACACCCAGTTTAATTAAAAAATGCCTTAAACCATGTACTAGAAAAAAATTG	JACGTH010014197.1_CrufAF_contig_14199	214	3	1.67E-15		52	0.97861	1	0.071038	0.928962	0	0.071038	0	0.131984	0.065992	5.00474	2.8	0.962963	1	1	1	1	1	1	-	1	1	1	1	1	1	1	1	1	1	1	1	1	1	1	-	1	1	1	1	1
65016484|F|0-52:G>A-52:G>A	65016484	TGCAGTTTTGTGATGACAACACCCAGTTTAATTAAAAAATGCCTTAAACCATATACTAGAAAAAAATTG	TGCAGTTTTGTGATGACAACACCCAGTTTAATTAAAAAATGCCTTAAACCATATACTAGAAAAAAATTG	JACGTH010014197.1_CrufAF_contig_14199	214	3	1.67E-15	52:G>A	52	0.97861	1	0.071038	0.928962	0	0.071038	0	0.131984	0.065992	5.00474	2.8	0.962963	1	0	0	0	0	0	-	0	0	0	0	0	0	0	0	0	0	0	0	0	0	0	-	0	0	0	0	0
65016484|F|0--56:C>T	65016484	TGCAGTTTTGTGATGACAACACCCAGTTTAATTAAAAAATGCCTTAAACCATGTACCAGAAAAAAATTG	TGCAGTTTTGTGATGACAACACCCAGTTTAATTAAAAAATGCCTTAAACCATGTACCAGAAAAAAATTG	JACGTH010014197.1_CrufAF_contig_14199	214	3	4.64E-16		56	0.97861	0.010929	1	0	0.989071	0.010929	0.021619	0	0.01081	5.5	5.00474	1	0	0	0	0	0	0	-	0	0	0	0	0	0	0	0	0	0	0	0	0	0	0	-	0	0	0	0	0
65016484|F|0-56:C>T-56:C>T	65016484	TGCAGTTTTGTGATGACAACACCCAGTTTAATTAAAAAATGCCTTAAACCATGTACTAGAAAAAAATTG	TGCAGTTTTGTGATGACAACACCCAGTTTAATTAAAAAATGCCTTAAACCATGTACTAGAAAAAAATTG	JACGTH010014197.1_CrufAF_contig_14199	214	3	4.64E-16	56:C>T	56	0.97861	0.010929	1	0	0.989071	0.010929	0.021619	0	0.01081	5.5	5.00474	1	1	1	1	1	1	1	-	1	1	1	1	1	1	1	1	1	1	1	1	1	1	1	-	1	1	1	1	1
65016847|F|0--59:C>A	65016847	TGCAGAGATGTGCTATATCATCTTAATTTCCATGGTGTTCTCACAAATACAAACACAAACACAAAAAAA	TGCAGAGATGTGCTATATCATCTTAATTTCCATGGTGTTCTCACAAATACAAACACAAACACAAAAAAA	JACGTH010022160.1_CrufAF_contig_22164	1604	1	1.68E-10		59	0.994652	0.989247	0.069892	0.930108	0.010753	0.05914	0.021274	0.130015	0.075645	57.75	37.66667	1	1	1	1	1	1	1	1	1	1	1	1	1	1	1	1	1	1	1	1	1	1	1	1	1	1	1	1	1
65016847|F|0-59:C>A-59:C>A	65016847	TGCAGAGATGTGCTATATCATCTTAATTTCCATGGTGTTCTCACAAATACAAACACAAAAAAAAAGAAA	TGCAGAGATGTGCTATATCATCTTAATTTCCATGGTGTTCTCACAAATACAAACACAAAAAAAAAGAAA	JACGTH010022160.1_CrufAF_contig_22164	1604	1	1.68E-10	59:C>A	59	0.994652	0.989247	0.069892	0.930108	0.010753	0.05914	0.021274	0.130015	0.075645	57.75	37.66667	1	0	0	0	0	0	0	0	0	0	0	0	0	0	0	0	0	0	0	0	0	0	0	0	0	0	0	0	0
100045621|F|0--19:G>C	100045621	TGCAGTCATTGGCAAAAGTGGTGGTTATTTTGGGACTACGTGGCGGATTATCACGACTACTCGATCGAC	TGCAGTCATTGGCAAAAGTGGTGGTTATTTTGGGACTACGTGGCGGATTATCACGACTACTCGATCGAC	JACGTH010025207.1_CrufAF_contig_25213	1031	3	1.66E-20		19	1	1	0.016043	0.983957	0	0.016043	0	0.031571	0.015785	51.38813	25.8	1	1	1	1	1	1	1	1	1	1	1	1	1	1	1	1	1	1	1	1	1	1	1	1	1	1	1	1	1
100045621|F|0-19:G>C-19:G>C	100045621	TGCAGTCATTGGCAAAAGTCGTGGTTATTTTGGGACTACGTGGCGGATTATCACGACTACTCGATCGAC	TGCAGTCATTGGCAAAAGTCGTGGTTATTTTGGGACTACGTGGCGGATTATCACGACTACTCGATCGAC	JACGTH010025207.1_CrufAF_contig_25213	1031	3	1.66E-20	19:G>C	19	1	1	0.016043	0.983957	0	0.016043	0	0.031571	0.015785	51.38813	25.8	1	0	0	0	0	0	0	0	0	0	0	0	0	0	0	0	0	0	0	0	0	0	0	0	0	0	0	0	0
100045621|F|0--24:T>A	100045621	TGCAGTCATTGGCAAAAGTGGTGGTTATTTTGGGACTACGTGGCGGATTATCACGACTACTCGATCGAC	TGCAGTCATTGGCAAAAGTGGTGGTTATTTTGGGACTACGTGGCGGATTATCACGACTACTCGATCGAC	JACGTH010025207.1_CrufAF_contig_25213	1031	3	1.66E-20		24	1	1	0.010695	0.989305	0	0.010695	0	0.021162	0.010581	51.38813	24.5	1	1	1	1	1	1	1	1	1	1	1	1	1	1	1	1	1	1	1	1	1	1	1	1	1	1	1	1	1
100045621|F|0-24:T>A-24:T>A	100045621	TGCAGTCATTGGCAAAAGTGGTGGATATTTTGGGACTACGTGGCGGATTATCACGACTACTCGATCGAC	TGCAGTCATTGGCAAAAGTGGTGGATATTTTGGGACTACGTGGCGGATTATCACGACTACTCGATCGAC	JACGTH010025207.1_CrufAF_contig_25213	1031	3	1.66E-20	24:T>A	24	1	1	0.010695	0.989305	0	0.010695	0	0.021162	0.010581	51.38813	24.5	1	0	0	0	0	0	0	0	1	0	0	0	0	0	0	0	0	0	0	0	0	0	0	0	0	0	0	0	0
100045621|F|0--40:T>G	100045621	TGCAGTCATTGGCAAAAGTGGTGGTTATTTTGGGACTACGTGGCGGATTATCACGACTACTCGATCGAC	TGCAGTCATTGGCAAAAGTGGTGGTTATTTTGGGACTACGTGGCGGATTATCACGACTACTCGATCGAC	JACGTH010025207.1_CrufAF_contig_25213	1031	3	1.66E-20		40	1	1	0.005348	0.994652	0	0.005348	0	0.010638	0.005319	51.38813	14	1	1	1	1	1	1	1	1	1	1	1	1	1	1	1	1	1	1	1	1	1	1	1	1	1	1	1	1	1
100045621|F|0-40:T>G-40:T>G	100045621	TGCAGTCATTGGCAAAAGTGGTGGTTATTTTGGGACTACGGGGCTGATTATCACGACTACTCGATCGAC	TGCAGTCATTGGCAAAAGTGGTGGTTATTTTGGGACTACGGGGCTGATTATCACGACTACTCGATCGAC	JACGTH010025207.1_CrufAF_contig_25213	1031	3	1.66E-20	40:T>G	40	1	1	0.005348	0.994652	0	0.005348	0	0.010638	0.005319	51.38813	14	1	0	0	0	0	0	0	0	0	0	0	0	0	0	0	0	0	0	0	0	0	0	0	0	0	0	0	0	0
65019274|F|0--14:C>T	65019274	TGCAGATTGTAGTTCAGACTATACTCTTGGCTATAGTCAAGACTATAGTGCAGACTATAAATTAGACTA	TGCAGATTGTAGTTCAGACTATACTCTTGGCTATAGTCAAGACTATAGTGCAGACTATAAATTAGACTA	JACGTH010035213.1_CrufAF_contig_35219	2973	1	1.30E-11		14	0.57754	0.851852	0.231481	0.768519	0.148148	0.083333	0.252401	0.355796	0.304098	90.96226	60.81818	1	0	1	-	1	1	0	-	1	-	1	-	-	1	0	-	1	1	0	1	1	1	-	1	1	-	1	-	1
65019274|F|0-14:C>T-14:C>T	65019274	TGCAGATTGTAGTTTAGACTATACTCTTGGCTATAGTCAAGACTATAGTTCAGACTATAAATTAGACTA	TGCAGATTGTAGTTTAGACTATACTCTTGGCTATAGTCAAGACTATAGTTCAGACTATAAATTAGACTA	JACGTH010035213.1_CrufAF_contig_35219	2973	1	1.30E-11	14:C>T	14	0.57754	0.851852	0.231481	0.768519	0.148148	0.083333	0.252401	0.355796	0.304098	90.96226	60.81818	1	1	1	-	0	1	1	-	0	-	0	-	-	0	1	-	0	0	1	0	0	0	-	0	0	-	0	-	0
65019274|F|0--32:A>G	65019274	TGCAGATTGTAGTTCAGACTATACTCTTGGCTATAGTCAAGACTATAGTGCAGACTATAAATTAGACTA	TGCAGATTGTAGTTCAGACTATACTCTTGGCTATAGTCAAGACTATAGTGCAGACTATAAATTAGACTA	JACGTH010035213.1_CrufAF_contig_35219	2973	1	1.30E-11		32	0.550802	0.893204	0.135922	0.864078	0.106796	0.029126	0.190781	0.234895	0.212838	90.96226	75.73333	1	-	1	-	1	1	-	-	1	-	1	-	0	1	-	-	1	1	-	1	1	1	-	1	1	-	1	-	1
65019274|F|0-32:A>G-32:A>G	65019274	TGCAGATTGTAGTTCAGACTATACTCTTGGCTGTAGTCAAGACTATAGTGCAGACTATAAATTAGACTA	TGCAGATTGTAGTTCAGACTATACTCTTGGCTGTAGTCAAGACTATAGTGCAGACTATAAATTAGACTA	JACGTH010035213.1_CrufAF_contig_35219	2973	1	1.30E-11	32:A>G	32	0.550802	0.893204	0.135922	0.864078	0.106796	0.029126	0.190781	0.234895	0.212838	90.96226	75.73333	1	-	0	-	0	0	-	-	0	-	0	-	1	0	-	-	0	0	-	0	0	0	-	1	0	-	0	-	0
65018312|F|0--48:G>A	65018312	TGCAGAATTTTTGCCTATAATTTCACCACTTCTTGAATGCACAAATTTGCCATCGAATTCCACAGTAGA	TGCAGAATTTTTGCCTATAATTTCACCACTTCTTGAATGCACAAATTTGCCATCGAATTCCACAGTAGA	JACGTH010062376.1_CrufAF_contig_62390	961	1	2.77E-18		48	1	0.973262	0.352941	0.647059	0.026738	0.326203	0.052046	0.456747	0.254397	93.68868	62.78205	1	1	1	1	1	1	1	1	1	1	1	1	1	1	1	1	1	1	1	1	1	1	1	1	1	1	0	1	1
65018312|F|0-48:G>A-48:G>A	65018312	TGCAGAATTTTTGCCTATAATTTCACCACTTCTTGAATGCACAAATTTACCATCGAATTCCACAGTAGA	TGCAGAATTTTTGCCTATAATTTCACCACTTCTTGAATGCACAAATTTACCATCGAATTCCACAGTAGA	JACGTH010062376.1_CrufAF_contig_62390	961	1	2.77E-18	48:G>A	48	1	0.973262	0.352941	0.647059	0.026738	0.326203	0.052046	0.456747	0.254397	93.68868	62.78205	1	0	0	1	0	0	0	0	0	1	1	0	0	1	0	0	0	1	0	0	0	0	0	0	1	0	1	0	0
65018312|F|0--67:G>C	65018312	TGCAGAATTTTTGCCTATAATTTCACCACTTCTTGAATGCACAAATTTACCATCGAATTCCACAGTAGA	TGCAGAATTTTTGCCTATAATTTCACCACTTCTTGAATGCACAAATTTACCATCGAATTCCACAGTAGA	JACGTH010062376.1_CrufAF_contig_62390	961	1	5.96E-20		67	0.385027	0.986111	0.013889	0.986111	0.013889	0	0.027392	0.027392	0.027392	59.06024	49	1	-	-	1	-	-	-	-	-	1	1	-	-	1	-	-	-	1	-	-	-	-	-	-	1	-	1	-	-
65018312|F|0-67:G>C-67:G>C	65018312	TGCAGAATTTTTGCCTATAATTTCACCACTTCTTGAATGCACAAATTTACCATCGAATTCCACAGTACA	TGCAGAATTTTTGCCTATAATTTCACCACTTCTTGAATGCACAAATTTACCATCGAATTCCACAGTACA	JACGTH010062376.1_CrufAF_contig_62390	961	1	5.96E-20	67:G>C	67	0.385027	0.986111	0.013889	0.986111	0.013889	0	0.027392	0.027392	0.027392	59.06024	49	1	-	-	0	-	-	-	-	-	0	0	-	-	0	-	-	-	0	-	-	-	-	-	-	0	-	0	-	-
65018657|F|0--14:T>C	65018657	TGCAGTATTACGTTTTGTTCACCTTTAGACTTTATCCTGTTTATTATTGTTTGTGTTAAATTCTTTGCT	TGCAGTATTACGTTTTGTTCACCTTTAGACTTTATCCTGTTTATTATTGTTTGTGTTAAATTCTTTGCT	JACGTH010069836.1_CrufAF_contig_69853	283	3	3.61E-12		14	1	0.983957	0.203209	0.796791	0.016043	0.187166	0.031571	0.32383	0.1777	45.03738	25.72727	1	1	1	1	1	1	1	1	1	1	1	1	1	1	1	1	1	1	1	1	1	1	1	1	1	1	1	1	1
65018657|F|0-14:T>C-14:T>C	65018657	TGCAGTATTACGTTCTGTTCACCTTTAGACTTTATCCTGTTTATTATTGTTTGTGTTAAATTCTTTGCT	TGCAGTATTACGTTCTGTTCACCTTTAGACTTTATCCTGTTTATTATTGTTTGTGTTAAATTCTTTGCT	JACGTH010069836.1_CrufAF_contig_69853	283	3	3.61E-12	14:T>C	14	1	0.983957	0.203209	0.796791	0.016043	0.187166	0.031571	0.32383	0.1777	45.03738	25.72727	1	0	0	0	1	1	1	1	0	1	1	0	0	0	0	1	0	1	1	1	0	1	0	1	0	1	0	0	0
65018657|F|0--42:A>G	65018657	TGCAGTATTACGTTTTGTTCACCTTTAGACTTTATCCTGTTTATTATTGTTTGTGTTAAATTCTTTGCT	TGCAGTATTACGTTTTGTTCACCTTTAGACTTTATCCTGTTTATTATTGTTTGTGTTAAATTCTTTGCT	JACGTH010069836.1_CrufAF_contig_69853	283	3	3.61E-12		42	0.983957	1	0.021739	0.978261	0	0.021739	0	0.042533	0.021267	45.03738	29.2	1	1	1	1	1	1	1	1	1	1	1	1	1	1	1	1	1	1	1	1	1	1	1	1	1	1	1	1	1
65018657|F|0-42:A>G-42:A>G	65018657	TGCAGTATTACGTTTTGTTCACCTTTAGACTTTATCCTGTTTGTTATTGTTTGTGTTAAATTCTTTGCT	TGCAGTATTACGTTTTGTTCACCTTTAGACTTTATCCTGTTTGTTATTGTTTGTGTTAAATTCTTTGCT	JACGTH010069836.1_CrufAF_contig_69853	283	3	3.61E-12	42:A>G	42	0.983957	1	0.021739	0.978261	0	0.021739	0	0.042533	0.021267	45.03738	29.2	1	0	0	0	0	0	0	0	0	0	0	0	0	0	0	0	0	0	0	0	0	0	0	0	0	0	0	0	0
65018656|F|0--11:A>G	65018656	TGCAGTATTACATTCTGTTCACCTTTAGACTTTATCCTGTTTATTATTGTTTGTGTTAAATTCTTTGCT	TGCAGTATTACATTCTGTTCACCTTTAGACTTTATCCTGTTTATTATTGTTTGTGTTAAATTCTTTGCT	JACGTH010069836.1_CrufAF_contig_69853	295	3	3.61E-12		11	0.272727	0.039216	0.960784	0.039216	0.960784	0	0.075356	0.075356	0.075356	27.66667	20.78182	1	0	-	-	0	0	0	0	-	0	0	-	-	-	-	0	-	0	0	0	-	0	-	0	-	0	-	-	-
65018656|F|0-11:A>G-11:A>G	65018656	TGCAGTATTACGTTCTGTTCACCTTTAGACTTTATCCTGTTTATTATTGTTTGTGTTAAATTCTTTGCT	TGCAGTATTACGTTCTGTTCACCTTTAGACTTTATCCTGTTTATTATTGTTTGTGTTAAATTCTTTGCT	JACGTH010069836.1_CrufAF_contig_69853	295	3	3.61E-12	11:A>G	11	0.272727	0.039216	0.960784	0.039216	0.960784	0	0.075356	0.075356	0.075356	27.66667	20.78182	1	1	-	-	1	1	1	1	-	1	1	-	-	-	-	1	-	1	1	1	-	1	-	1	-	1	-	-	-
100043389|F|0--67:T>C	100043389	TGCAGGGACGAAGCCTATTGAAATTGGTTAGGATCGGTCCATTATTTCTCCTAGCCCCCATACAAATTC	TGCAGGGACGAAGCCTATTGAAATTGGTTAGGATCGGTCCATTATTTCTCCTAGCCCCCATACAAATTC	JACGTH010078731.1_CrufAF_contig_78754	1807	9	1.66E-20		67	0.224599	0.97619	0.02381	0.97619	0.02381	0	0.046485	0.046485	0.046485	4.02	4	1	-	1	-	-	-	-	-	-	-	-	-	1	-	1	-	-	-	1	1	-	-	-	-	1	-	-	1	1
100043389|F|0-67:T>C-67:T>C	100043389	TGCAGGGACGAAGCCTATTGAAACTGGTTAGGATCGGTCCATTATTTCTCCTAGCCCCCATACAAATCC	TGCAGGGACGAAGCCTATTGAAACTGGTTAGGATCGGTCCATTATTTCTCCTAGCCCCCATACAAATCC	JACGTH010078731.1_CrufAF_contig_78754	1807	9	1.66E-20	67:T>C	67	0.224599	0.97619	0.02381	0.97619	0.02381	0	0.046485	0.046485	0.046485	4.02	4	1	-	0	-	-	-	-	-	-	-	-	-	0	-	0	-	-	-	0	0	-	-	-	-	0	-	-	0	0
65017293|F|0--18:A>C	65017293	TGCAGTTCATTATTCTTAACATTGCTTTATCTAGAGCAGGGTCTCTCAACTATAAAACAAAATATTTCT	TGCAGTTCATTATTCTTAACATTGCTTTATCTAGAGCAGGGTCTCTCAACTATAAAACAAAATATTTCT	JACGTH010092567.1_CrufAF_contig_92597	1278	1	4.67E-11		18	0.973262	0.796703	0.565934	0.434066	0.203297	0.362637	0.323934	0.491305	0.40762	9.35673	7.78992	0.982759	1	1	1	1	0	0	0	1	0	1	0	1	-	1	1	0	0	0	1	1	1	1	1	0	1	1	1	1
65017293|F|0-18:A>C-18:A>C	65017293	TGCAGTTCATTATTCTTACCATTGCTTTATCTAGAGCAGGGTCTCTCAACTATAAAACAAAATATTTCT	TGCAGTTCATTATTCTTACCATTGCTTTATCTAGAGCAGGGTCTCTCAACTATAAAACAAAATATTTCT	JACGTH010092567.1_CrufAF_contig_92597	1278	1	4.67E-11	18:A>C	18	0.973262	0.796703	0.565934	0.434066	0.203297	0.362637	0.323934	0.491305	0.40762	9.35673	7.78992	0.982759	1	0	0	0	1	1	1	0	1	0	1	0	-	0	0	1	1	1	0	0	1	0	0	1	0	1	1	1
65017293|F|0--46:C>T	65017293	TGCAGTTCATTATTCTTAACATTGCTTTATCTAGAGCAGGGTCTCTCAACTATAAAACAAAATATTTCT	TGCAGTTCATTATTCTTAACATTGCTTTATCTAGAGCAGGGTCTCTCAACTATAAAACAAAATATTTCT	JACGTH010092567.1_CrufAF_contig_92597	1278	1	4.67E-11		46	0.909091	0.852941	0.247059	0.752941	0.147059	0.1	0.250865	0.372042	0.311453	9.35673	9.16327	0.981481	1	1	1	1	-	-	-	1	0	1	0	1	0	1	1	0	0	0	1	1	1	1	1	-	1	1	1	1
65017293|F|0-46:C>T-46:C>T	65017293	TGCAGTTCATTATTCTTAACATTGCTTTATCTAGAGCAGGGTCTCTTAACTATAAAACAAAATATTTCT	TGCAGTTCATTATTCTTAACATTGCTTTATCTAGAGCAGGGTCTCTTAACTATAAAACAAAATATTTCT	JACGTH010092567.1_CrufAF_contig_92597	1278	1	4.67E-11	46:C>T	46	0.909091	0.852941	0.247059	0.752941	0.147059	0.1	0.250865	0.372042	0.311453	9.35673	9.16327	0.981481	0	0	0	0	-	-	-	0	1	0	1	0	1	0	0	1	1	1	0	0	0	0	1	-	0	0	0	0
65017293|F|0--17:A>T	65017293	TGCAGTTCATTATTCTTAACATTGCTTTATCTAGAGCAGGGTCTCTCAACTATAAAACAAAATATTTCT	TGCAGTTCATTATTCTTAACATTGCTTTATCTAGAGCAGGGTCTCTCAACTATAAAACAAAATATTTCT	JACGTH010092567.1_CrufAF_contig_92597	1278	1	4.67E-11		17	0.828877	0.935484	0.135484	0.864516	0.064516	0.070968	0.120708	0.234256	0.177482	9.35673	6.72727	1	1	1	1	1	-	0	0	1	-	1	-	1	-	1	1	-	-	-	1	1	1	1	1	-	1	1	1	1
65017293|F|0-17:A>T-17:A>T	65017293	TGCAGTTCATTATTCTTTACATTGCTTTATCTAGAGCAGGGTCTCTCAACTATAAAACAAAATATTTCT	TGCAGTTCATTATTCTTTACATTGCTTTATCTAGAGCAGGGTCTCTCAACTATAAAACAAAATATTTCT	JACGTH010092567.1_CrufAF_contig_92597	1278	1	4.67E-11	17:A>T	17	0.828877	0.935484	0.135484	0.864516	0.064516	0.070968	0.120708	0.234256	0.177482	9.35673	6.72727	1	0	0	0	0	-	1	1	0	-	0	-	0	-	0	1	-	-	-	0	0	0	0	0	-	0	0	0	0
65017293|F|0--7:C>A	65017293	TGCAGTTCATTATTCTTAACATTGCTTTATCTAGAGCAGGGTCTCTCAACTATAAAACAAAATATTTCT	TGCAGTTCATTATTCTTAACATTGCTTTATCTAGAGCAGGGTCTCTCAACTATAAAACAAAATATTTCT	JACGTH010092567.1_CrufAF_contig_92597	1278	1	4.67E-11		7	0.780749	0.993151	0.006849	0.993151	0.006849	0	0.013605	0.013605	0.013605	9.35673	6	1	1	1	1	1	-	-	-	1	-	1	-	1	-	1	1	-	-	-	1	1	1	1	1	-	1	1	1	1
65017293|F|0-7:C>A-7:C>A	65017293	TGCAGTTAATTATTCTTACCATTGCTTTATCTAGAGCAGGGTCTCTCAACTATAAAACAAAATATTTCT	TGCAGTTAATTATTCTTACCATTGCTTTATCTAGAGCAGGGTCTCTCAACTATAAAACAAAATATTTCT	JACGTH010092567.1_CrufAF_contig_92597	1278	1	4.67E-11	7:C>A	7	0.780749	0.993151	0.006849	0.993151	0.006849	0	0.013605	0.013605	0.013605	9.35673	6	1	0	0	0	0	-	-	-	0	-	0	-	0	-	0	0	-	-	-	0	0	0	0	0	-	0	0	0	0
65019697|F|0--36:T>A	65019697	TGCAGTGTGGAAGTAAAGCACATCCGTTTGATACAATAAAAAAAAGATACAAAAAAGAACAACAAACAC	TGCAGTGTGGAAGTAAAGCACATCCGTTTGATACAATAAAAAAAAGATACAAAAAAGAACAACAAACAC	JACGTH010094074.1_CrufAF_contig_94105	64	3	2.18E-09		36	0.983957	0.809783	0.559783	0.440217	0.190217	0.369565	0.308069	0.492852	0.400461	19.81503	18.91129	1	0	1	1	1	1	1	1	1	1	1	1	1	0	1	1	0	1	1	1	1	1	1	1	1	1	0	1	1
65019697|F|0-36:T>A-36:T>A	65019697	TGCAGTGTGGAAGTAAAGCACATCCGTTTGATACAAAACAAAAAAGATACAAAAAAGAACAACAAAAAC	TGCAGTGTGGAAGTAAAGCACATCCGTTTGATACAAAACAAAAAAGATACAAAAAAGAACAACAAAAAC	JACGTH010094074.1_CrufAF_contig_94105	64	3	2.18E-09	36:T>A	36	0.983957	0.809783	0.559783	0.440217	0.190217	0.369565	0.308069	0.492852	0.400461	19.81503	18.91129	1	1	0	0	0	1	1	0	0	0	0	1	1	1	1	0	1	1	1	0	0	0	1	0	0	1	1	0	1
65019697|F|0--59:C>A	65019697	TGCAGTGTGGAAGTAAAGCACATCCGTTTGATACAATAAAAAAAAGATACAAAAAAGAACAACAAACAC	TGCAGTGTGGAAGTAAAGCACATCCGTTTGATACAATAAAAAAAAGATACAAAAAAGAACAACAAACAC	JACGTH010094074.1_CrufAF_contig_94105	64	3	2.18E-09		59	0.802139	0.993333	0.02	0.98	0.006667	0.013333	0.013244	0.0392	0.026222	19.81503	5.5	1	-	1	1	1	1	1	1	1	1	1	1	1	-	1	1	-	1	1	1	1	1	1	1	1	1	-	1	1
65019697|F|0-59:C>A-59:C>A	65019697	TGCAGTGTGGAAGTAAAGCACATCCGTTTGATACAATAAAAAAAAGATACAAAAAAGAAAAACAAACAC	TGCAGTGTGGAAGTAAAGCACATCCGTTTGATACAATAAAAAAAAGATACAAAAAAGAAAAACAAACAC	JACGTH010094074.1_CrufAF_contig_94105	64	3	2.18E-09	59:C>A	59	0.802139	0.993333	0.02	0.98	0.006667	0.013333	0.013244	0.0392	0.026222	19.81503	5.5	1	-	0	0	0	0	0	0	0	0	1	0	0	-	0	0	-	0	0	0	0	0	0	0	0	0	-	0	0
65019697|F|0--67:A>G	65019697	TGCAGTGTGGAAGTAAAGCACATCCGTTTGATACAATAAAAAAAAGATACAAAAAAGAACAACAAACAC	TGCAGTGTGGAAGTAAAGCACATCCGTTTGATACAATAAAAAAAAGATACAAAAAAGAACAACAAACAC	JACGTH010094074.1_CrufAF_contig_94105	64	3	2.18E-09		67	0.802139	0.993333	0.013333	0.986667	0.006667	0.006667	0.013244	0.026311	0.019778	19.81503	15	1	-	1	1	1	1	1	1	1	1	1	1	1	-	1	1	-	1	1	1	1	1	1	1	1	1	-	1	1
65019697|F|0-67:A>G-67:A>G	65019697	TGCAGTGTGGAAGTAAAGCACATCCGTTTGATACAATAAAAAAAAGATACAAAAAAGAACAACAAACGC	TGCAGTGTGGAAGTAAAGCACATCCGTTTGATACAATAAAAAAAAGATACAAAAAAGAACAACAAACGC	JACGTH010094074.1_CrufAF_contig_94105	64	3	2.18E-09	67:A>G	67	0.802139	0.993333	0.013333	0.986667	0.006667	0.006667	0.013244	0.026311	0.019778	19.81503	15	1	-	0	0	0	0	0	0	0	0	0	0	0	-	0	0	-	0	0	0	0	0	0	0	0	0	-	0	0
65019696|F|0--19:A>G	65019696	TGCAGTGTGGAAGTAAAGCACATCCGTTTGATACAAAACAAAAAAGATACAAAAAAGAACAACAAAAAC	TGCAGTGTGGAAGTAAAGCACATCCGTTTGATACAAAACAAAAAAGATACAAAAAAGAACAACAAAAAC	JACGTH010094074.1_CrufAF_contig_94105	64	2	2.18E-09		19	0.566845	0.981132	0.018868	0.981132	0.018868	0	0.037024	0.037024	0.037024	18.768	5.5	1	1	-	-	-	1	1	-	-	-	-	1	1	1	1	-	1	1	1	-	-	-	1	-	-	1	1	-	1
65019696|F|0-19:A>G-19:A>G	65019696	TGCAGTGTGGAAGTAAAGCGCATCCGTTTGATACAAAACAAAAAAGATACAAAAAAGAACAACAAACAC	TGCAGTGTGGAAGTAAAGCGCATCCGTTTGATACAAAACAAAAAAGATACAAAAAAGAACAACAAACAC	JACGTH010094074.1_CrufAF_contig_94105	64	2	2.18E-09	19:A>G	19	0.566845	0.981132	0.018868	0.981132	0.018868	0	0.037024	0.037024	0.037024	18.768	5.5	1	0	-	-	-	0	0	-	-	-	-	0	0	0	0	-	0	0	0	-	-	-	0	-	-	0	0	-	0
65019696|F|0--17:G>C	65019696	TGCAGTGTGGAAGTAAAGCACATCCGTTTGATACAAAACAAAAAAGATACAAAAAAGAACAACAAAAAC	TGCAGTGTGGAAGTAAAGCACATCCGTTTGATACAAAACAAAAAAGATACAAAAAAGAACAACAAAAAC	JACGTH010094074.1_CrufAF_contig_94105	64	2	2.18E-09		17	0.561497	0.990476	0.019048	0.980952	0.009524	0.009524	0.018866	0.03737	0.028118	18.768	5.5	1	1	-	-	-	1	1	-	-	-	-	1	1	1	1	-	1	1	1	-	-	-	1	-	-	1	1	-	1
65019696|F|0-17:G>C-17:G>C	65019696	TGCAGTGTGGAAGTAAACCACATCCGTTTGATACAATAAAAAAAAGATACAAAAAAGAACAACAAACAC	TGCAGTGTGGAAGTAAACCACATCCGTTTGATACAATAAAAAAAAGATACAAAAAAGAACAACAAACAC	JACGTH010094074.1_CrufAF_contig_94105	64	2	2.18E-09	17:G>C	17	0.561497	0.990476	0.019048	0.980952	0.009524	0.009524	0.018866	0.03737	0.028118	18.768	5.5	1	0	-	-	-	0	0	-	-	-	-	0	0	0	0	-	0	0	0	-	-	-	0	-	-	0	0	-	0
65019696|F|0--24:C>T	65019696	TGCAGTGTGGAAGTAAAGCACATCCGTTTGATACAAAACAAAAAAGATACAAAAAAGAACAACAAAAAC	TGCAGTGTGGAAGTAAAGCACATCCGTTTGATACAAAACAAAAAAGATACAAAAAAGAACAACAAAAAC	JACGTH010094074.1_CrufAF_contig_94105	64	2	2.18E-09		24	0.561497	0.990476	0.009524	0.990476	0.009524	0	0.018866	0.018866	0.018866	18.768	16	1	1	-	-	-	1	1	-	-	-	-	1	1	1	1	-	1	1	1	-	-	-	1	-	-	1	1	-	1
65019696|F|0-24:C>T-24:C>T	65019696	TGCAGTGTGGAAGTAAAGCACATCTGTTTGATACAAAACAAAAAAGATACAAAAAAGAACAACAAAAAC	TGCAGTGTGGAAGTAAAGCACATCTGTTTGATACAAAACAAAAAAGATACAAAAAAGAACAACAAAAAC	JACGTH010094074.1_CrufAF_contig_94105	64	2	2.18E-09	24:C>T	24	0.561497	0.990476	0.009524	0.990476	0.009524	0	0.018866	0.018866	0.018866	18.768	16	1	0	-	-	-	0	0	-	-	-	-	0	0	0	0	-	0	0	0	-	-	-	0	-	-	0	0	-	0
65021131|F|0--8:G>A	65021131	TGCAGTTTGGCCTAAAGTGTGGTCTATAGTCGGAACTGTAGTTTAGTCTATAGTCTGGACTATAGTCAA	TGCAGTTTGGCCTAAAGTGTGGTCTATAGTCGGAACTGTAGTTTAGTCTATAGTCTGGACTATAGTCAA	JACGTH010095362.1_CrufAF_contig_95395	8	5	3.61E-12		8	0.593583	0.765766	0.27027	0.72973	0.234234	0.036036	0.358737	0.394449	0.376593	15.28155	13.64103	1	1	0	-	1	1	-	0	1	1	-	0	1	0	0	1	-	1	0	-	1	1	1	-	-	1	1	1	-
65021131|F|0-8:G>A-8:G>A	65021131	TGCAGTTTAGACTAAAGTGTGGTCTATAGTCGGAACTGTAGTTTAGTCTATAGTCTGGACTATAGTCTA	TGCAGTTTAGACTAAAGTGTGGTCTATAGTCGGAACTGTAGTTTAGTCTATAGTCTGGACTATAGTCTA	JACGTH010095362.1_CrufAF_contig_95395	8	5	3.61E-12	8:G>A	8	0.593583	0.765766	0.27027	0.72973	0.234234	0.036036	0.358737	0.394449	0.376593	15.28155	13.64103	1	0	1	-	0	0	-	1	0	0	-	1	0	1	1	0	-	0	1	-	0	0	0	-	-	0	0	0	-
65021132|F|0--18:T>G	65021132	TGCAGTTTGGACTAAAGTTTGGTCTATAGTCGGAACTGTAGTTTAGTCTATAGTCTGGACTATAGTCTA	TGCAGTTTGGACTAAAGTTTGGTCTATAGTCGGAACTGTAGTTTAGTCTATAGTCTGGACTATAGTCTA	JACGTH010095362.1_CrufAF_contig_95395	8	6	1.67E-15		18	0.572193	0.457944	0.607477	0.392523	0.542056	0.065421	0.496463	0.476898	0.48668	11.92453	9.42308	1	0	0	0	1	1	1	-	-	-	-	-	1	0	-	-	-	1	1	1	1	-	0	0	1	0	-	-	1
65021132|F|0-18:T>G-18:T>G	65021132	TGCAGTTTGGCCTAAAGTGTGGTCTATAGTCGGAACTGTAGTTTAGTCTATAGTCAGGACTATAGTCTA	TGCAGTTTGGCCTAAAGTGTGGTCTATAGTCGGAACTGTAGTTTAGTCTATAGTCAGGACTATAGTCTA	JACGTH010095362.1_CrufAF_contig_95395	8	6	1.67E-15	18:T>G	18	0.572193	0.457944	0.607477	0.392523	0.542056	0.065421	0.496463	0.476898	0.48668	11.92453	9.42308	1	1	1	1	0	0	0	-	-	-	-	-	0	1	-	-	-	0	0	0	0	-	1	1	1	1	-	-	1
100050500|F|0--60:C>T	100050500	TGCAGCTGCTGCCGCCGCTGTGGCTTATGATTCGAAACATGATTATTACAATTACTACAACAGTATGCA	TGCAGCTGCTGCCGCCGCTGTGGCTTATGATTCGAAACATGATTATTACAATTACTACAACAGTATGCA	JACGTI010000017.1_CrufTF_contig_17	2484	3	7.66E-24		60	1	1	0.016043	0.983957	0	0.016043	0	0.031571	0.015785	89.53425	32	1	1	1	1	1	1	1	1	1	1	1	1	1	1	1	1	1	1	1	1	1	1	1	1	1	1	1	1	1
100050500|F|0-60:C>T-60:C>T	100050500	TGCAGCTGCTGCCGCCGCTGTGGCTTATGATTCGAAACATGATTATTACAATTACTACAATAGTATGCA	TGCAGCTGCTGCCGCCGCTGTGGCTTATGATTCGAAACATGATTATTACAATTACTACAATAGTATGCA	JACGTI010000017.1_CrufTF_contig_17	2484	3	7.66E-24	60:C>T	60	1	1	0.016043	0.983957	0	0.016043	0	0.031571	0.015785	89.53425	32	1	0	0	0	0	0	0	0	0	0	0	0	0	0	0	0	0	0	0	0	0	0	0	0	0	0	0	0	0
100050500|F|0--9:T>G	100050500	TGCAGCTGCTGCCGCCGCTGTGGCTTATGATTCGAAACATGATTATTACAATTACTACAACAGTATGCA	TGCAGCTGCTGCCGCCGCTGTGGCTTATGATTCGAAACATGATTATTACAATTACTACAACAGTATGCA	JACGTI010000017.1_CrufTF_contig_17	2484	3	7.66E-24		9	1	1	0.016043	0.983957	0	0.016043	0	0.031571	0.015785	89.53425	47	1	1	1	1	1	1	1	1	1	1	1	1	1	1	1	1	1	1	1	1	1	1	1	1	1	1	1	1	1
100050500|F|0-9:T>G-9:T>G	100050500	TGCAGCTGCGGCCGCCGCTGTGGCTTATGATTCGAAACATGATTATTACAATTACTACAACAGTATGCA	TGCAGCTGCGGCCGCCGCTGTGGCTTATGATTCGAAACATGATTATTACAATTACTACAACAGTATGCA	JACGTI010000017.1_CrufTF_contig_17	2484	3	7.66E-24	9:T>G	9	1	1	0.016043	0.983957	0	0.016043	0	0.031571	0.015785	89.53425	47	1	0	0	0	0	0	0	0	0	0	0	0	0	0	0	0	0	0	0	0	0	0	0	0	0	0	0	0	0
100050500|F|0--33:G>C	100050500	TGCAGCTGCTGCCGCCGCTGTGGCTTATGATTCGAAACATGATTATTACAATTACTACAACAGTATGCA	TGCAGCTGCTGCCGCCGCTGTGGCTTATGATTCGAAACATGATTATTACAATTACTACAACAGTATGCA	JACGTI010000017.1_CrufTF_contig_17	2484	3	7.66E-24		33	1	1	0.010695	0.989305	0	0.010695	0	0.021162	0.010581	89.53425	51	1	1	1	1	1	1	1	1	1	1	1	1	1	1	1	1	1	1	1	1	1	1	1	1	1	1	1	1	1
100050500|F|0-33:G>C-33:G>C	100050500	TGCAGCTGCTGCCGCCGCTGTGGCTTATGATTCCAAACATGATTATTACAATTACTACAACAGTATGCA	TGCAGCTGCTGCCGCCGCTGTGGCTTATGATTCCAAACATGATTATTACAATTACTACAACAGTATGCA	JACGTI010000017.1_CrufTF_contig_17	2484	3	7.66E-24	33:G>C	33	1	1	0.010695	0.989305	0	0.010695	0	0.021162	0.010581	89.53425	51	1	0	0	0	0	0	0	0	0	0	0	0	0	0	0	0	0	0	0	0	0	0	0	0	0	0	0	0	0
65012120|F|0--58:C>T	65012120	TGCAGTTTTCTGGTATATTGGCCCAAGCCAATCCTAGTGAATATAGTTACTTATGTGCCGATGGCCATT	TGCAGTTTTCTGGTATATTGGCCCAAGCCAATCCTAGTGAATATAGTTACTTATGTGCCGATGGCCATT	JACGTI010000029.1_CrufTF_contig_29	1706	3	9.91E-23		58	0.272727	0.960784	0.039216	0.960784	0.039216	0	0.075356	0.075356	0.075356	17.89655	15.5	1	-	-	-	-	-	-	-	-	-	1	-	-	-	1	1	-	-	-	-	-	-	1	-	-	-	-	1	-
65012120|F|0-58:C>T-58:C>T	65012120	TGCAGTTTTCTGGTATATTGGCCCAAGCCAATCCTAGTGAATATAGTTACTTATGTGCTGATGGCCATT	TGCAGTTTTCTGGTATATTGGCCCAAGCCAATCCTAGTGAATATAGTTACTTATGTGCTGATGGCCATT	JACGTI010000029.1_CrufTF_contig_29	1706	3	9.91E-23	58:C>T	58	0.272727	0.960784	0.039216	0.960784	0.039216	0	0.075356	0.075356	0.075356	17.89655	15.5	1	-	-	-	-	-	-	-	-	-	0	-	-	-	0	0	-	-	-	-	-	-	0	-	-	-	-	0	-
100031034|F|0--21:C>T	100031034	TGCAGTGAAGATGCGTTTATACGTAAAATAGCCAGTGTAGCCACTAGTGCAAATGTGCCGGTGGAAAAT	TGCAGTGAAGATGCGTTTATACGTAAAATAGCCAGTGTAGCCACTAGTGCAAATGTGCCGGTGGAAAAT	JACGTI010000075.1_CrufTF_contig_75	756	3	6.00E-15		21	1	1	0.010695	0.989305	0	0.010695	0	0.021162	0.010581	16.65753	6.33333	1	1	1	1	1	1	1	1	1	1	1	1	1	1	1	1	1	1	1	1	1	1	1	1	1	1	1	1	1
100031034|F|0-21:C>T-21:C>T	100031034	TGCAGTGAAGATGCGTTTATATGTAAAATAGCCAGTGTAGCCACTAGTGCAAATGTGCCGGTGGAAAAT	TGCAGTGAAGATGCGTTTATATGTAAAATAGCCAGTGTAGCCACTAGTGCAAATGTGCCGGTGGAAAAT	JACGTI010000075.1_CrufTF_contig_75	756	3	6.00E-15	21:C>T	21	1	1	0.010695	0.989305	0	0.010695	0	0.021162	0.010581	16.65753	6.33333	1	0	0	0	0	0	0	1	0	0	0	0	0	0	0	0	0	0	0	0	0	0	0	0	0	0	1	0	0
100031034|F|0--40:C>T	100031034	TGCAGTGAAGATGCGTTTATACGTAAAATAGCCAGTGTAGCCACTAGTGCAAATGTGCCGGTGGAAAAT	TGCAGTGAAGATGCGTTTATACGTAAAATAGCCAGTGTAGCCACTAGTGCAAATGTGCCGGTGGAAAAT	JACGTI010000075.1_CrufTF_contig_75	756	3	6.00E-15		40	1	1	0.010695	0.989305	0	0.010695	0	0.021162	0.010581	16.65753	5	1	1	1	1	1	1	1	1	1	1	1	1	1	1	1	1	1	1	1	1	1	1	1	1	1	1	1	1	1
100031034|F|0-40:C>T-40:C>T	100031034	TGCAGTGAAGATGCGTTTATACGTAAAATAGCCAGTGTAGTCACTAGTGCAAATGTGCCGGTGGAAAAT	TGCAGTGAAGATGCGTTTATACGTAAAATAGCCAGTGTAGTCACTAGTGCAAATGTGCCGGTGGAAAAT	JACGTI010000075.1_CrufTF_contig_75	756	3	6.00E-15	40:C>T	40	1	1	0.010695	0.989305	0	0.010695	0	0.021162	0.010581	16.65753	5	1	0	0	0	0	0	0	0	0	0	0	0	0	0	0	0	0	0	0	0	1	0	0	0	0	0	0	0	0
100031034|F|0--48:G>T	100031034	TGCAGTGAAGATGCGTTTATACGTAAAATAGCCAGTGTAGCCACTAGTGCAAATGTGCCGGTGGAAAAT	TGCAGTGAAGATGCGTTTATACGTAAAATAGCCAGTGTAGCCACTAGTGCAAATGTGCCGGTGGAAAAT	JACGTI010000075.1_CrufTF_contig_75	756	3	6.00E-15		48	1	1	0.005348	0.994652	0	0.005348	0	0.010638	0.005319	16.65753	12	1	1	1	1	1	1	1	1	1	1	1	1	1	1	1	1	1	1	1	1	1	1	1	1	1	1	1	1	1
100031034|F|0-48:G>T-48:G>T	100031034	TGCAGTGAAGATGCGTTTATACGTAAAATAGCCAGTGTAGCCACTAGTTCAAATGTGCCGGTGGAAAAT	TGCAGTGAAGATGCGTTTATACGTAAAATAGCCAGTGTAGCCACTAGTTCAAATGTGCCGGTGGAAAAT	JACGTI010000075.1_CrufTF_contig_75	756	3	6.00E-15	48:G>T	48	1	1	0.005348	0.994652	0	0.005348	0	0.010638	0.005319	16.65753	12	1	0	0	0	0	0	0	0	0	0	0	0	0	0	0	0	0	0	0	0	0	0	0	0	0	0	0	0	0
65015208|F|0--53:T>G	65015208	TGCAGGGCATTTTCGGTAGCCAATGCCACAATCAGAGATTCTTGGGGTGGTGTTGTTCTGTAAAAGTTA	TGCAGGGCATTTTCGGTAGCCAATGCCACAATCAGAGATTCTTGGGGTGGTGTTGTTCTGTAAAAGTTA	JACGTI010000075.1_CrufTF_contig_75	9214	3	1.28E-21		53	0.989305	0.951351	0.264865	0.735135	0.048649	0.216216	0.092564	0.389423	0.240993	9.95169	6.75	1	1	1	1	1	1	1	1	1	1	1	1	1	1	1	1	1	1	1	1	1	1	1	1	1	1	1	1	1
65015208|F|0-53:T>G-53:T>G	65015208	TGCAGGGCATTTTCGGTAGCCAATGCCACAATCAGAGATTCTTGGGGTGGTGTGGTTCTGTAAAAGTTA	TGCAGGGCATTTTCGGTAGCCAATGCCACAATCAGAGATTCTTGGGGTGGTGTGGTTCTGTAAAAGTTA	JACGTI010000075.1_CrufTF_contig_75	9214	3	1.28E-21	53:T>G	53	0.989305	0.951351	0.264865	0.735135	0.048649	0.216216	0.092564	0.389423	0.240993	9.95169	6.75	1	0	0	0	0	1	1	0	0	0	0	1	0	0	0	0	1	0	1	0	1	0	0	0	1	0	1	0	0
65015208|F|0--20:C>T	65015208	TGCAGGGCATTTTCGGTAGCCAATGCCACAATCAGAGATTCTTGGGGTGGTGTTGTTCTGTAAAAGTTA	TGCAGGGCATTTTCGGTAGCCAATGCCACAATCAGAGATTCTTGGGGTGGTGTTGTTCTGTAAAAGTTA	JACGTI010000075.1_CrufTF_contig_75	9214	3	1.28E-21		20	0.97861	0.961749	0.169399	0.830601	0.038251	0.131148	0.073576	0.281406	0.177491	9.95169	7.65714	1	1	1	1	1	1	1	1	1	1	1	1	1	1	1	1	1	1	1	1	1	1	1	1	1	1	1	1	1
65015208|F|0-20:C>T-20:C>T	65015208	TGCAGGGCATTTTCGGTAGCTAATGCCACAATCAGAGATTCTTGGGGTGGTGTTGTTCTGTAAAAGTTA	TGCAGGGCATTTTCGGTAGCTAATGCCACAATCAGAGATTCTTGGGGTGGTGTTGTTCTGTAAAAGTTA	JACGTI010000075.1_CrufTF_contig_75	9214	3	1.28E-21	20:C>T	20	0.97861	0.961749	0.169399	0.830601	0.038251	0.131148	0.073576	0.281406	0.177491	9.95169	7.65714	1	0	0	1	0	0	0	0	1	0	0	0	0	0	0	0	0	0	0	1	0	0	0	1	0	0	0	0	0
65015208|F|0--64:A>C	65015208	TGCAGGGCATTTTCGGTAGCCAATGCCACAATCAGAGATTCTTGGGGTGGTGTTGTTCTGTAAAAGTTA	TGCAGGGCATTTTCGGTAGCCAATGCCACAATCAGAGATTCTTGGGGTGGTGTTGTTCTGTAAAAGTTA	JACGTI010000075.1_CrufTF_contig_75	9214	3	1.28E-21		64	0.946524	0.99435	0.00565	0.99435	0.00565	0	0.011236	0.011236	0.011236	9.95169	5	1	1	1	1	1	1	1	1	1	1	1	1	1	1	1	1	1	1	1	1	1	1	1	1	1	1	1	1	1
65015208|F|0-64:A>C-64:A>C	65015208	TGCAGGGCATTTTCGGTAGCCAATGCCACAATCAGAGATTCTTGGGGTGGTGTTGTTCTGTAAACGTTA	TGCAGGGCATTTTCGGTAGCCAATGCCACAATCAGAGATTCTTGGGGTGGTGTTGTTCTGTAAACGTTA	JACGTI010000075.1_CrufTF_contig_75	9214	3	1.28E-21	64:A>C	64	0.946524	0.99435	0.00565	0.99435	0.00565	0	0.011236	0.011236	0.011236	9.95169	5	1	0	0	0	0	0	0	0	0	0	0	0	0	0	0	0	0	0	0	0	0	0	0	0	0	0	0	0	0
65012171|F|0--61:G>A	65012171	TGCAGCAACAACAACATCTTCATCATCACCATCATCGTCTTCATCGGTATCGTCGTCGTCGGTTGGAGT	TGCAGCAACAACAACATCTTCATCATCACCATCATCGTCTTCATCGGTATCGTCGTCGTCGGTTGGAGT	JACGTI010000084.1_CrufTF_contig_84	7016	3	2.16E-14		61	0.572193	0.990654	0.009346	0.990654	0.009346	0	0.018517	0.018517	0.018517	9.78906	6	1	1	1	1	-	-	1	1	1	-	-	1	1	1	1	1	-	-	-	1	1	1	-	1	1	1	1	-	1
65012171|F|0-61:G>A-61:G>A	65012171	TGCAGCAACAACAACATCTTCATCATCACCATCATCGTCTTCATCGGTATCGTCGTCGTCGATTGGAGT	TGCAGCAACAACAACATCTTCATCATCACCATCATCGTCTTCATCGGTATCGTCGTCGTCGATTGGAGT	JACGTI010000084.1_CrufTF_contig_84	7016	3	2.16E-14	61:G>A	61	0.572193	0.990654	0.009346	0.990654	0.009346	0	0.018517	0.018517	0.018517	9.78906	6	1	0	0	0	-	-	0	0	0	-	-	0	0	0	0	0	-	-	-	0	0	0	-	0	0	0	0	-	0
65012907|F|0--40:A>G	65012907	TGCAGCACTCTTGGGCATTTAAATAATCACATTCTAAATCAGCTAAAGTTAATACCTGTTAAATAAAAA	TGCAGCACTCTTGGGCATTTAAATAATCACATTCTAAATCAGCTAAAGTTAATACCTGTTAAATAAAAA	JACGTI010000122.1_CrufTF_contig_122	18938	3	1.66E-20		40	0.925134	0.947977	0.16763	0.83237	0.052023	0.115607	0.098633	0.27906	0.188847	5.73656	3.92105	0.979167	1	1	1	1	1	1	1	-	1	-	1	1	1	1	1	1	1	1	1	1	1	1	1	1	1	1	1	1
65012907|F|0-40:A>G-40:A>G	65012907	TGCAGCACTCTTGGGCATTTAAATAATCACATTCTAAATCGGCTAAAGTTAATACCTGTTAAATAAAAA	TGCAGCACTCTTGGGCATTTAAATAATCACATTCTAAATCGGCTAAAGTTAATACCTGTTAAATAAAAA	JACGTI010000122.1_CrufTF_contig_122	18938	3	1.66E-20	40:A>G	40	0.925134	0.947977	0.16763	0.83237	0.052023	0.115607	0.098633	0.27906	0.188847	5.73656	3.92105	0.979167	0	0	0	0	0	0	0	-	0	-	0	1	0	0	0	0	0	0	0	0	0	0	0	0	0	0	0	1
65012907|F|0--62:A>G	65012907	TGCAGCACTCTTGGGCATTTAAATAATCACATTCTAAATCAGCTAAAGTTAATACCTGTTAAATAAAAA	TGCAGCACTCTTGGGCATTTAAATAATCACATTCTAAATCAGCTAAAGTTAATACCTGTTAAATAAAAA	JACGTI010000122.1_CrufTF_contig_122	18938	3	1.66E-20		62	0.887701	0.987952	0.024096	0.975904	0.012048	0.012048	0.023806	0.047031	0.035419	5.73656	3.33333	1	1	1	1	1	1	1	1	-	1	-	1	1	1	1	1	1	1	1	1	1	1	1	1	1	1	1	1	1
65012907|F|0-62:A>G-62:A>G	65012907	TGCAGCACTCTTGGGCATTTAAATAATCACATTCTAAATCAGCTAAAGTTAATACCTGTTAAGTAAAAA	TGCAGCACTCTTGGGCATTTAAATAATCACATTCTAAATCAGCTAAAGTTAATACCTGTTAAGTAAAAA	JACGTI010000122.1_CrufTF_contig_122	18938	3	1.66E-20	62:A>G	62	0.887701	0.987952	0.024096	0.975904	0.012048	0.012048	0.023806	0.047031	0.035419	5.73656	3.33333	1	0	0	0	0	0	0	0	-	0	-	0	0	0	0	0	0	0	0	0	0	0	0	0	0	0	0	0	0
100031032|F|0--51:T>A	100031032	TGCAGCTGCGGCCGCGGCGGCTGTTAAATAATTTGAACCCAAAAGCTGCAATGACGTAGCATAAGGTTG	TGCAGCTGCGGCCGCGGCGGCTGTTAAATAATTTGAACCCAAAAGCTGCAATGACGTAGCATAAGGTTG	JACGTI010000137.1_CrufTF_contig_137	10381	3	2.75E-23		51	1	1	0.042781	0.957219	0	0.042781	0	0.081901	0.040951	92.53881	49.8	1	1	1	1	1	1	1	1	1	1	1	1	1	1	1	1	1	1	1	1	1	1	1	1	1	1	1	1	1
100031032|F|0-51:T>A-51:T>A	100031032	TGCAGCTGCGGCCGCGGCGGCTGTTAAATAATTTGAACCCAAAAGCTGCAAAGACGTAGCATAAGGTTG	TGCAGCTGCGGCCGCGGCGGCTGTTAAATAATTTGAACCCAAAAGCTGCAAAGACGTAGCATAAGGTTG	JACGTI010000137.1_CrufTF_contig_137	10381	3	2.75E-23	51:T>A	51	1	1	0.042781	0.957219	0	0.042781	0	0.081901	0.040951	92.53881	49.8	1	1	0	0	0	0	0	1	0	0	0	0	0	0	0	0	0	0	0	0	0	0	0	0	0	0	0	0	0
100031032|F|0--63:A>T	100031032	TGCAGCTGCGGCCGCGGCGGCTGTTAAATAATTTGAACCCAAAAGCTGCAATGACGTAGCATAAGGTTG	TGCAGCTGCGGCCGCGGCGGCTGTTAAATAATTTGAACCCAAAAGCTGCAATGACGTAGCATAAGGTTG	JACGTI010000137.1_CrufTF_contig_137	10381	3	2.75E-23		63	1	1	0.016043	0.983957	0	0.016043	0	0.031571	0.015785	92.53881	45	1	1	1	1	1	1	1	1	1	1	1	1	1	1	1	1	1	1	1	1	1	1	1	1	1	1	1	1	1
100031032|F|0-63:A>T-63:A>T	100031032	TGCAGCTGCGGCCGCGGCGGCTGTTAAATAATTTGAACCCAAAAGCTGCAATGACGTAGCATATGGTTG	TGCAGCTGCGGCCGCGGCGGCTGTTAAATAATTTGAACCCAAAAGCTGCAATGACGTAGCATATGGTTG	JACGTI010000137.1_CrufTF_contig_137	10381	3	2.75E-23	63:A>T	63	1	1	0.016043	0.983957	0	0.016043	0	0.031571	0.015785	92.53881	45	1	0	0	0	0	0	0	0	0	0	0	0	0	0	0	0	0	0	0	0	0	0	0	0	0	0	0	0	0
65016064|F|0--12:C>G	65016064	TGCAGCAGCGGCCGCAGCTGCCGCTGAACTACGTTCACTAAGACTGCTACTGCTGCGATGTGAGTGAAT	TGCAGCAGCGGCCGCAGCTGCCGCTGAACTACGTTCACTAAGACTGCTACTGCTGCGATGTGAGTGAAT	JACGTI010000139.1_CrufTF_contig_139	7471	3	5.96E-20		12	1	0.983957	0.240642	0.759358	0.016043	0.224599	0.031571	0.365467	0.198519	54.59813	31.86	0.983333	1	1	1	1	1	1	1	1	1	1	1	1	1	1	1	1	1	1	1	1	1	1	1	1	1	1	1	1
65016064|F|0-12:C>G-12:C>G	65016064	TGCAGCAGCGGCGGCAGCTGCCGCTGAACTACGTTCACTAAGACTGCTACTGCTGCGATGTGAGTGAAT	TGCAGCAGCGGCGGCAGCTGCCGCTGAACTACGTTCACTAAGACTGCTACTGCTGCGATGTGAGTGAAT	JACGTI010000139.1_CrufTF_contig_139	7471	3	5.96E-20	12:C>G	12	1	0.983957	0.240642	0.759358	0.016043	0.224599	0.031571	0.365467	0.198519	54.59813	31.86	0.983333	0	0	0	0	0	0	1	0	0	0	0	1	0	0	0	0	1	0	1	0	0	0	0	1	0	0	0	0
65016065|F|0--49:T>C	65016065	TGCAGCAGCGGCCGCAGCTGCCGCTGAACTACGTTCACTAAGACTGCTATTGCTGCGATGCGAGTGAAT	TGCAGCAGCGGCCGCAGCTGCCGCTGAACTACGTTCACTAAGACTGCTATTGCTGCGATGCGAGTGAAT	JACGTI010000139.1_CrufTF_contig_139	7471	3	1.29E-16		49	0.283422	0.056604	0.943396	0.056604	0.943396	0	0.1068	0.1068	0.1068	32	29.05455	1	-	-	-	-	-	-	0	-	-	-	-	0	-	-	-	-	0	-	0	-	-	-	-	0	-	-	-	-
65016065|F|0-49:T>C-49:T>C	65016065	TGCAGCAGCGGCGGCAGCTGCCGCTGAACTACGTTCACTAAGACTGCTACTGCTGCGATGTGAGTGAAT	TGCAGCAGCGGCGGCAGCTGCCGCTGAACTACGTTCACTAAGACTGCTACTGCTGCGATGTGAGTGAAT	JACGTI010000139.1_CrufTF_contig_139	7471	3	1.29E-16	49:T>C	49	0.283422	0.056604	0.943396	0.056604	0.943396	0	0.1068	0.1068	0.1068	32	29.05455	1	-	-	-	-	-	-	1	-	-	-	-	1	-	-	-	-	1	-	1	-	-	-	-	1	-	-	-	-
65020894|F|0--41:G>T	65020894	TGCAGCCGCAGCTGCACTTGCACTGCCCACACTAGGAGATCGTTCACCGCCGAGATCGGAAGAGCGGTT	TGCAGCCGCAGCTGCACTTGCACTGCCCACACTAGGAGATCGTTCACCGCCG	JACGTI010000139.1_CrufTF_contig_139	7572	3	1.02E-15		41	1	0.994652	0.122995	0.877005	0.005348	0.117647	0.010638	0.215734	0.113186	142.24424	83.96154	1	1	1	1	1	1	1	1	1	1	1	1	1	0	1	1	1	1	1	1	1	1	1	1	1	1	1	1	1
65020894|F|0-41:G>T-41:G>T	65020894	TGCAGCCGCAGCTGCACTTGCACTGCCCACACTAGGAGATCTTTCACCGCCGAGATCGGAAGAGCGGTT	TGCAGCCGCAGCTGCACTTGCACTGCCCACACTAGGAGATCTTTCACCGCCG	JACGTI010000139.1_CrufTF_contig_139	7572	3	1.02E-15	41:G>T	41	1	0.994652	0.122995	0.877005	0.005348	0.117647	0.010638	0.215734	0.113186	142.24424	83.96154	1	0	0	0	0	0	0	1	0	0	0	0	1	1	0	0	0	0	0	0	0	0	0	0	1	0	0	0	0
65020894|F|0--45:A>T	65020894	TGCAGCCGCAGCTGCACTTGCACTGCCCACACTAGGAGATCGTTCACCGCCGAGATCGGAAGAGCGGTT	TGCAGCCGCAGCTGCACTTGCACTGCCCACACTAGGAGATCGTTCACCGCCG	JACGTI010000139.1_CrufTF_contig_139	7572	3	1.02E-15		45	0.994652	1	0.010753	0.989247	0	0.010753	0	0.021274	0.010637	142.24424	101.5	1	1	1	1	1	1	1	1	1	1	1	1	1	-	1	1	1	1	1	1	1	1	1	1	1	1	1	1	1
65020894|F|0-45:A>T-45:A>T	65020894	TGCAGCCGCAGCTGCACTTGCACTGCCCACACTAGGAGATCGTTCTCCGCCGAGATCGGAAGAGCGGTT	TGCAGCCGCAGCTGCACTTGCACTGCCCACACTAGGAGATCGTTCTCCGCCG	JACGTI010000139.1_CrufTF_contig_139	7572	3	1.02E-15	45:A>T	45	0.994652	1	0.010753	0.989247	0	0.010753	0	0.021274	0.010637	142.24424	101.5	1	0	0	0	0	0	0	0	0	0	0	0	0	-	0	0	0	0	0	1	0	0	0	0	0	0	0	0	0
100031752|F|0--30:T>A	100031752	TGCAGCAACAGCAGCTGCAACTGCAGCCGCTGCTGCACTTGCACTGCCCACACTAGGAGATCGTTCACC	TGCAGCAACAGCAGCTGCAACTGCAGCCGCTGCTGCACTTGCACTGCCCACACTAGGAGATCGTTCACC	JACGTI010000139.1_CrufTF_contig_139	7577	3	1.66E-20		30	0.786096	0.006803	0.993197	0.006803	0.993197	0	0.013513	0.013513	0.013513	5	3.08333	1	0	0	0	-	-	-	-	-	0	0	-	-	-	0	0	0	0	-	0	0	0	-	0	-	0	0	0	0
100031752|F|0-30:T>A-30:T>A	100031752	TGCAGCAACAGCAGCTGCAACTGCAGCCGCAGCTGCACTTGCACTGCCCACACTAGGAGATCGTTCACC	TGCAGCAACAGCAGCTGCAACTGCAGCCGCAGCTGCACTTGCACTGCCCACACTAGGAGATCGTTCACC	JACGTI010000139.1_CrufTF_contig_139	7577	3	1.66E-20	30:T>A	30	0.786096	0.006803	0.993197	0.006803	0.993197	0	0.013513	0.013513	0.013513	5	3.08333	1	1	1	1	-	-	-	-	-	1	1	-	-	-	1	1	1	1	-	1	1	1	-	1	-	1	1	1	1
100031753|F|0--66:A>T	100031753	TGCAGCAACAGCAGCTGCAACTGCAGCCGCAGCTGCACTTGCACTGCCCACACTAGGAGATCGTTCACC	TGCAGCAACAGCAGCTGCAACTGCAGCCGCAGCTGCACTTGCACTGCCCACACTAGGAGATCGTTCACC	JACGTI010000139.1_CrufTF_contig_139	7577	3	3.56E-22		66	0.780749	1	0.013699	0.986301	0	0.013699	0	0.027022	0.013511	3.08333	2.5	1	1	1	1	-	-	-	-	-	1	1	-	-	-	1	1	1	1	-	1	1	1	-	1	-	1	1	1	1
100031753|F|0-66:A>T-66:A>T	100031753	TGCAGCAACAGCAGCTGCAACTGCAGCCGCAGCTGCACTTGCACTGCCCACACTAGGAGATCGTTCTCC	TGCAGCAACAGCAGCTGCAACTGCAGCCGCAGCTGCACTTGCACTGCCCACACTAGGAGATCGTTCTCC	JACGTI010000139.1_CrufTF_contig_139	7577	3	3.56E-22	66:A>T	66	0.780749	1	0.013699	0.986301	0	0.013699	0	0.027022	0.013511	3.08333	2.5	1	0	0	0	-	-	-	-	-	0	0	-	-	-	0	0	0	0	-	1	0	0	-	0	-	0	0	0	0
100031033|F|0--63:T>A	100031033	TGCAGGTGGCAAACCATTGGGTGCAAAAACATTGCCAATCTCATAGAAATTCTGACCATGTGCTGTCGT	TGCAGGTGGCAAACCATTGGGTGCAAAAACATTGCCAATCTCATAGAAATTCTGACCATGTGCTGTCGT	JACGTI010000141.1_CrufTF_contig_141	1234	3	3.56E-22		63	1	1	0.010695	0.989305	0	0.010695	0	0.021162	0.010581	65.80822	47	1	1	1	1	1	1	1	1	1	1	1	1	1	1	1	1	1	1	1	1	1	1	1	1	1	1	1	1	1
100031033|F|0-63:T>A-63:T>A	100031033	TGCAGGTGGCAAACCATTGGGTGCAAAAACATTGCCAATCTCATAGAAATTCTGACCATGTGCAGTCGT	TGCAGGTGGCAAACCATTGGGTGCAAAAACATTGCCAATCTCATAGAAATTCTGACCATGTGCAGTCGT	JACGTI010000141.1_CrufTF_contig_141	1234	3	3.56E-22	63:T>A	63	1	1	0.010695	0.989305	0	0.010695	0	0.021162	0.010581	65.80822	47	1	0	0	0	0	0	0	0	0	0	0	0	0	0	0	0	0	0	0	0	0	0	0	0	0	0	0	0	0
65015115|F|0--27:C>T	65015115	TGCAGCTGAGGCACGCACATTCATTAGCTGCCTAGTGGAGGCAGCCCATACTGTTAGTGATTGATTTGT	TGCAGCTGAGGCACGCACATTCATTAGCTGCCTAGTGGAGGCAGCCCATACTGTTAGTGATTGATTTGT	JACGTI010000146.1_CrufTF_contig_146	1007	3	7.66E-24		27	1	0.860963	0.582888	0.417112	0.139037	0.44385	0.239412	0.486259	0.362836	11.03723	9.59843	0.983333	1	1	1	1	1	1	1	1	1	1	0	1	1	1	1	1	1	1	1	0	1	1	1	0	1	1	1	1
65015115|F|0-27:C>T-27:C>T	65015115	TGCAGCTGAGGCACGCACATTCATTAGTTGCCTAGTGGAGGCAGCCCATACTGTTAGTGATTGATTTGT	TGCAGCTGAGGCACGCACATTCATTAGTTGCCTAGTGGAGGCAGCCCATACTGTTAGTGATTGATTTGT	JACGTI010000146.1_CrufTF_contig_146	1007	3	7.66E-24	27:C>T	27	1	0.860963	0.582888	0.417112	0.139037	0.44385	0.239412	0.486259	0.362836	11.03723	9.59843	0.983333	1	0	1	0	0	1	1	1	0	1	1	0	1	0	0	1	0	0	1	1	0	0	1	1	0	0	1	1
65015115|F|0--51:T>C	65015115	TGCAGCTGAGGCACGCACATTCATTAGCTGCCTAGTGGAGGCAGCCCATACTGTTAGTGATTGATTTGT	TGCAGCTGAGGCACGCACATTCATTAGCTGCCTAGTGGAGGCAGCCCATACTGTTAGTGATTGATTTGT	JACGTI010000146.1_CrufTF_contig_146	1007	3	7.66E-24		51	0.877005	0.981707	0.030488	0.969512	0.018293	0.012195	0.035916	0.059117	0.047516	11.03723	7.5	1	1	1	1	1	1	1	1	1	1	1	-	1	1	1	1	1	1	1	1	-	1	1	1	-	1	1	1	1
65015115|F|0-51:T>C-51:T>C	65015115	TGCAGCTGAGGCACGCACATTCATTAGTTGCCTAGTGGAGGCAGCCCATACCGTTAGTGATTGATTTGT	TGCAGCTGAGGCACGCACATTCATTAGTTGCCTAGTGGAGGCAGCCCATACCGTTAGTGATTGATTTGT	JACGTI010000146.1_CrufTF_contig_146	1007	3	7.66E-24	51:T>C	51	0.877005	0.981707	0.030488	0.969512	0.018293	0.012195	0.035916	0.059117	0.047516	11.03723	7.5	1	0	0	0	0	0	0	0	0	0	0	-	0	0	0	0	0	0	0	0	-	0	0	0	-	0	0	0	0
65011947|F|0--24:G>A	65011947	TGCAGCTGTTGTTAATATAGTTTGGGTTTTTGAATCGACAATACCATTTGATATATGAGACTGATCTGT	TGCAGCTGTTGTTAATATAGTTTGGGTTTTTGAATCGACAATACCATTTGATATATGAGACTGATCTGT	JACGTI010000161.1_CrufTF_contig_161	4159	3	7.66E-24		24	0.994652	0.983871	0.172043	0.827957	0.016129	0.155914	0.031738	0.284888	0.158313	7.26291	4.12821	1	1	1	1	1	1	1	1	1	1	1	1	-	1	1	1	1	1	1	1	1	1	1	1	1	1	1	1	1
65011947|F|0-24:G>A-24:G>A	65011947	TGCAGCTGTTGTTAATATAGTTTGAGTTTTTGAATCGACAATACCATTTGATATATGAGACTGATCTGT	TGCAGCTGTTGTTAATATAGTTTGAGTTTTTGAATCGACAATACCATTTGATATATGAGACTGATCTGT	JACGTI010000161.1_CrufTF_contig_161	4159	3	7.66E-24	24:G>A	24	0.994652	0.983871	0.172043	0.827957	0.016129	0.155914	0.031738	0.284888	0.158313	7.26291	4.12821	1	0	1	0	0	0	0	1	0	0	0	0	-	0	0	0	0	0	0	0	0	0	0	0	0	0	0	0	1
65012311|F|0--36:A>G	65012311	TGCAGCAGCTAAAGTTAAGAAGGAGCCCGTTAAAAGAGGACCCAGAAAGAAGGCAGGCGATGATGATGG	TGCAGCAGCTAAAGTTAAGAAGGAGCCCGTTAAAAGAGGACCCAGAAAGAAGGCAGGCGATGATGATGG	JACGTI010000174.1_CrufTF_contig_174	2274	1	2.79E-13		36	0.459893	0.94186	0.093023	0.906977	0.05814	0.034884	0.109519	0.16874	0.139129	5.4	4.6	1	1	-	-	1	-	-	-	1	1	-	1	0	-	1	1	-	-	1	1	-	-	1	1	0	0	-	-	-
65012311|F|0-36:A>G-36:A>G	65012311	TGCAGCAGCTAAAGTTAAGAAGGAGCCCGTTAAAAGGGGACCCAGAAAGAAGGCAGGCGATGATGATGG	TGCAGCAGCTAAAGTTAAGAAGGAGCCCGTTAAAAGGGGACCCAGAAAGAAGGCAGGCGATGATGATGG	JACGTI010000174.1_CrufTF_contig_174	2274	1	2.79E-13	36:A>G	36	0.459893	0.94186	0.093023	0.906977	0.05814	0.034884	0.109519	0.16874	0.139129	5.4	4.6	1	0	-	-	0	-	-	-	0	1	-	0	1	-	0	0	-	-	0	0	-	-	0	0	1	1	-	-	-
65012037|F|0--65:A>C	65012037	TGCAGTAGTTCAGCTGAATCATCAGATTGTGAGGGTACAACACATCATAATTTCAATGAGGCACCAGTA	TGCAGTAGTTCAGCTGAATCATCAGATTGTGAGGGTACAACACATCATAATTTCAATGAGGCACCAGTA	JACGTI010000210.1_CrufTF_contig_210	10412	3	1.65E-25		65	1	0.898396	0.491979	0.508021	0.101604	0.390374	0.182562	0.499871	0.341217	9.63452	6.90476	0.983333	1	1	1	1	1	1	1	1	1	1	1	1	1	1	1	1	1	1	0	1	0	1	1	1	0	1	1	1
65012037|F|0-65:A>C-65:A>C	65012037	TGCAGTAGTTCAGCTGAATCATCAGATTGTGAGGGTACAACACATCATAATTTCAATGAGGCACCCGTA	TGCAGTAGTTCAGCTGAATCATCAGATTGTGAGGGTACAACACATCATAATTTCAATGAGGCACCCGTA	JACGTI010000210.1_CrufTF_contig_210	10412	3	1.65E-25	65:A>C	65	1	0.898396	0.491979	0.508021	0.101604	0.390374	0.182562	0.499871	0.341217	9.63452	6.90476	0.983333	1	1	1	0	1	0	0	0	0	0	1	0	0	0	0	0	1	1	1	1	1	1	0	0	1	0	0	1
100025786|F|0--34:A>C	100025786	TGCAGCTGATTTAAGAGGCTTGCGTTTTCGCAAAAGAGATAAAATGATCTTCTATGGTCGTCGTATGTT	TGCAGCTGATTTAAGAGGCTTGCGTTTTCGCAAAAGAGATAAAATGATCTTCTATGGTCGTCGTATGTT	JACGTI010000215.1_CrufTF_contig_215	6947	1	1.29E-16		34	1	1	0.010695	0.989305	0	0.010695	0	0.021162	0.010581	25.6758	13.5	1	1	1	1	1	1	1	1	1	1	1	1	1	1	1	1	1	1	1	1	1	1	1	1	1	1	1	1	1
100025786|F|0-34:A>C-34:A>C	100025786	TGCAGCTGATTTAAGAGGCTTGCGTTTTCGCAAACGAGATAAAATGATCTTCTATGGTCGTCGTATGTT	TGCAGCTGATTTAAGAGGCTTGCGTTTTCGCAAACGAGATAAAATGATCTTCTATGGTCGTCGTATGTT	JACGTI010000215.1_CrufTF_contig_215	6947	1	1.29E-16	34:A>C	34	1	1	0.010695	0.989305	0	0.010695	0	0.021162	0.010581	25.6758	13.5	1	0	0	0	0	0	0	0	0	0	0	0	0	0	0	0	0	0	0	0	0	0	0	0	0	0	0	0	0
100050699|F|0--30:G>T	100050699	TGCAGGTGCTACACCATCTTTACGATTTTTGCCAAAGCGGAACATATAGCCAATGCCACGTAAAAGTCC	TGCAGGTGCTACACCATCTTTACGATTTTTGCCAAAGCGGAACATATAGCCAATGCCACGTAAAAGTCC	JACGTI010000225.1_CrufTF_contig_225	6355	3	5.92E-25		30	1	1	0.005348	0.994652	0	0.005348	0	0.010638	0.005319	103.43379	42	1	1	1	1	1	1	1	1	1	1	1	1	1	1	1	1	1	1	1	1	1	1	1	1	1	1	1	1	1
100050699|F|0-30:G>T-30:G>T	100050699	TGCAGGTGCTACACCATCTTTACGATTTTTTCCAAAGCGGAACATATAGCCAATGCCACGTAAAAGTCC	TGCAGGTGCTACACCATCTTTACGATTTTTTCCAAAGCGGAACATATAGCCAATGCCACGTAAAAGTCC	JACGTI010000225.1_CrufTF_contig_225	6355	3	5.92E-25	30:G>T	30	1	1	0.005348	0.994652	0	0.005348	0	0.010638	0.005319	103.43379	42	1	0	0	0	0	0	0	0	0	0	0	0	0	0	0	0	0	0	0	0	0	0	0	0	0	0	0	0	0
65016138|F|0--10:G>A	65016138	TGCAGCTAATGCTACCAATTCCGCCACAAATGTTAAAAATAGTGCTACACATGCTTTACGCAATGAAAG	TGCAGCTAATGCTACCAATTCCGCCACAAATGTTAAAAATAGTGCTACACATGCTTTACGCAATGAAAG	JACGTI010000225.1_CrufTF_contig_225	7411	3	5.96E-20		10	0.989305	0.935135	0.237838	0.762162	0.064865	0.172973	0.121315	0.362542	0.241928	4.39801	3.3	0.982143	1	1	1	0	1	1	1	1	1	1	1	1	1	1	0	1	1	1	1	1	1	1	1	1	1	1	1	1
65016138|F|0-10:G>A-10:G>A	65016138	TGCAGCTAATACTACCAATTCCGCCACAAATGTTAAAAATAGTGCTACACATGCTTTACGCAATGAAAG	TGCAGCTAATACTACCAATTCCGCCACAAATGTTAAAAATAGTGCTACACATGCTTTACGCAATGAAAG	JACGTI010000225.1_CrufTF_contig_225	7411	3	5.96E-20	10:G>A	10	0.989305	0.935135	0.237838	0.762162	0.064865	0.172973	0.121315	0.362542	0.241928	4.39801	3.3	0.982143	0	1	0	1	0	0	0	0	0	0	0	0	0	0	1	0	1	0	0	1	0	0	0	0	0	0	0	0
65016138|F|0--63:C>T	65016138	TGCAGCTAATGCTACCAATTCCGCCACAAATGTTAAAAATAGTGCTACACATGCTTTACGCAACGAAAG	TGCAGCTAATGCTACCAATTCCGCCACAAATGTTAAAAATAGTGCTACACATGCTTTACGCAACGAAAG	JACGTI010000225.1_CrufTF_contig_225	7411	3	2.77E-18		63	0.925134	0.00578	1	0	0.99422	0.00578	0.011494	0	0.005747	4.5	4.39801	1	0	0	0	-	0	0	0	0	0	0	0	0	0	0	-	0	0	0	0	0	0	0	0	0	0	0	0	0
65016138|F|0-63:C>T-63:C>T	65016138	TGCAGCTAATGCTACCAATTCCGCCACAAATGTTAAAAATAGTGCTACACATGCTTTACGCAATGAAAG	TGCAGCTAATGCTACCAATTCCGCCACAAATGTTAAAAATAGTGCTACACATGCTTTACGCAATGAAAG	JACGTI010000225.1_CrufTF_contig_225	7411	3	2.77E-18	63:C>T	63	0.925134	0.00578	1	0	0.99422	0.00578	0.011494	0	0.005747	4.5	4.39801	1	1	1	1	-	1	1	1	1	1	1	1	1	1	1	-	1	1	1	1	1	1	1	1	1	1	1	1	1
65021889|F|0--48:A>T	65021889	TGCAGATGCATTTGATATTGTACTTTGCTGACTGGCTTCATCCATGGGAGCACCATCTGGTCCCGTAGT	TGCAGATGCATTTGATATTGTACTTTGCTGACTGGCTTCATCCATGGGAGCACCATCTGGTCCCGTAGT	JACGTI010000245.1_CrufTF_contig_245	11427	2	3.54E-27		48	1	0.973262	0.128342	0.871658	0.026738	0.101604	0.052046	0.223741	0.137894	203.92019	112.57143	0.983333	1	1	1	1	1	0	1	1	1	1	1	1	1	1	1	1	1	1	1	1	1	1	1	1	1	1	1	1
65021889|F|0-48:A>T-48:A>T	65021889	TGCAGATGCATTTGATATTGTACTTTGCTGACTGGCTTCATCCATGGGTGCACCATCTGGTCCCGTAGT	TGCAGATGCATTTGATATTGTACTTTGCTGACTGGCTTCATCCATGGGTGCACCATCTGGTCCCGTAGT	JACGTI010000245.1_CrufTF_contig_245	11427	2	3.54E-27	48:A>T	48	1	0.973262	0.128342	0.871658	0.026738	0.101604	0.052046	0.223741	0.137894	203.92019	112.57143	0.983333	0	0	0	1	0	1	0	0	0	0	0	0	0	0	1	0	0	0	0	0	1	0	0	0	0	0	0	0
100044331|F|0--25:C>A	100044331	TGCAGATACCGAATGGCTGGAAGATCTACTCAAAGAAGTTCAACTAGAACAGTTCCTAGAACGTATACG	TGCAGATACCGAATGGCTGGAAGATCTACTCAAAGAAGTTCAACTAGAACAGTTCCTAGAACGTATACG	JACGTI010000268.1_CrufTF_contig_268	11307	3	5.92E-25		25	1	1	0.026738	0.973262	0	0.026738	0	0.052046	0.026023	61.26941	36.33333	1	1	1	1	1	1	1	1	1	1	1	1	1	1	1	1	1	1	1	1	1	1	1	1	1	1	1	1	1
100044331|F|0-25:C>A-25:C>A	100044331	TGCAGATACCGAATGGCTGGAAGATATACTCAAAGAAGTTCAACTAGAACAGTTCCTAGAACGTATACG	TGCAGATACCGAATGGCTGGAAGATATACTCAAAGAAGTTCAACTAGAACAGTTCCTAGAACGTATACG	JACGTI010000268.1_CrufTF_contig_268	11307	3	5.92E-25	25:C>A	25	1	1	0.026738	0.973262	0	0.026738	0	0.052046	0.026023	61.26941	36.33333	1	0	0	0	0	0	0	0	0	0	0	0	0	0	0	0	0	0	0	0	0	0	0	0	0	0	0	0	0
100044331|F|0--16:C>T	100044331	TGCAGATACCGAATGGCTGGAAGATCTACTCAAAGAAGTTCAACTAGAACAGTTCCTAGAACGTATACG	TGCAGATACCGAATGGCTGGAAGATCTACTCAAAGAAGTTCAACTAGAACAGTTCCTAGAACGTATACG	JACGTI010000268.1_CrufTF_contig_268	11307	3	5.92E-25		16	1	1	0.02139	0.97861	0	0.02139	0	0.041866	0.020933	61.26941	37.75	1	1	1	1	1	1	1	1	1	1	1	1	1	1	1	1	1	1	1	1	1	1	1	1	1	1	1	1	1
100044331|F|0-16:C>T-16:C>T	100044331	TGCAGATACCGAATGGTTGGAAGATCTACTCAAAGAAGTTCAACTAGAACAGTTCCTAGAACGTATACG	TGCAGATACCGAATGGTTGGAAGATCTACTCAAAGAAGTTCAACTAGAACAGTTCCTAGAACGTATACG	JACGTI010000268.1_CrufTF_contig_268	11307	3	5.92E-25	16:C>T	16	1	1	0.02139	0.97861	0	0.02139	0	0.041866	0.020933	61.26941	37.75	1	0	0	0	0	0	0	0	0	0	0	0	0	0	0	0	0	0	0	0	0	0	0	0	0	0	0	0	0
100044331|F|0--57:A>G	100044331	TGCAGATACCGAATGGCTGGAAGATCTACTCAAAGAAGTTCAACTAGAACAGTTCCTAGAACGTATACG	TGCAGATACCGAATGGCTGGAAGATCTACTCAAAGAAGTTCAACTAGAACAGTTCCTAGAACGTATACG	JACGTI010000268.1_CrufTF_contig_268	11307	3	5.92E-25		57	1	1	0.010695	0.989305	0	0.010695	0	0.021162	0.010581	61.26941	41	1	1	1	1	1	1	1	1	1	1	1	1	1	1	1	1	1	1	1	1	1	1	1	1	1	1	1	1	1
100044331|F|0-57:A>G-57:A>G	100044331	TGCAGATACCGAATGGCTGGAAGATCTACTCAAAGAAGTTCAACTAGAACAGTTCCTGGAACGTATACG	TGCAGATACCGAATGGCTGGAAGATCTACTCAAAGAAGTTCAACTAGAACAGTTCCTGGAACGTATACG	JACGTI010000268.1_CrufTF_contig_268	11307	3	5.92E-25	57:A>G	57	1	1	0.010695	0.989305	0	0.010695	0	0.021162	0.010581	61.26941	41	1	0	0	0	0	0	0	0	0	0	0	0	0	0	0	0	0	0	0	0	0	0	0	0	0	0	0	0	0
65021255|F|0--48:A>T	65021255	TGCAGTTACTACACCCATATGTTGATCGTTTAGCAAATGTATAATGCGAGAAGTCCACTCGCCGCCGAG	TGCAGTTACTACACCCATATGTTGATCGTTTAGCAAATGTATAATGCGAGAAGTCCACTCGCCGCCGAG	JACGTI010000308.1_CrufTF_contig_308	2819	3	9.98E-18		48	1	0.989305	0.262032	0.737968	0.010695	0.251337	0.021162	0.386743	0.203952	168.74194	101.55357	1	1	1	1	1	1	1	1	1	1	1	1	1	1	1	1	1	1	1	1	1	1	1	1	1	1	1	1	1
65021255|F|0-48:A>T-48:A>T	65021255	TGCAGTTACTACACCCATATGTTGATCGTTTAGCAAATGTATAATGCGTGAAGTCCACTCGCCGCCGAG	TGCAGTTACTACACCCATATGTTGATCGTTTAGCAAATGTATAATGCGTGAAGTCCACTCGCCGCCGAG	JACGTI010000308.1_CrufTF_contig_308	2819	3	9.98E-18	48:A>T	48	1	0.989305	0.262032	0.737968	0.010695	0.251337	0.021162	0.386743	0.203952	168.74194	101.55357	1	1	1	0	0	0	0	0	0	0	0	0	0	0	0	0	0	0	0	0	1	0	0	0	1	0	1	0	0
65012943|F|0--46:G>A	65012943	TGCAGCCGTTATATGATCTGCTGAGAGAAGTGGAGGGTATTAAATTGGCGCCCGAGATATTAGAACCCG	TGCAGCCGTTATATGATCTGCTGAGAGAAGTGGAGGGTATTAAATTGGCGCCCGAGATATTAGAACCCG	JACGTI010000332.1_CrufTF_contig_332	4647	3	1.29E-16		46	1	0.989305	0.165775	0.834225	0.010695	0.15508	0.021162	0.276588	0.148875	11.43318	6.20588	0.983333	1	1	1	1	1	1	1	1	1	1	1	1	1	1	1	1	1	1	1	1	1	1	1	1	1	1	1	1
65012943|F|0-46:G>A-46:G>A	65012943	TGCAGCCGTTATATGATCTGCTGAGAGAAGTGGAGGGTATTAAATTAGCGCCCGAGATATTAGAACCCG	TGCAGCCGTTATATGATCTGCTGAGAGAAGTGGAGGGTATTAAATTAGCGCCCGAGATATTAGAACCCG	JACGTI010000332.1_CrufTF_contig_332	4647	3	1.29E-16	46:G>A	46	1	0.989305	0.165775	0.834225	0.010695	0.15508	0.021162	0.276588	0.148875	11.43318	6.20588	0.983333	0	1	0	0	0	0	0	0	0	0	0	0	0	0	0	1	0	0	0	0	1	0	0	0	0	0	0	0
100024772|F|0--17:T>A	100024772	TGCAGAATGTCTTCAATTCATTTGTGTGCCTGTTATTTGCCATAATTTTAATATTGTTACAATGTCGCG	TGCAGAATGTCTTCAATTCATTTGTGTGCCTGTTATTTGCCATAATTTTAATATTGTTACAATGTCGCG	JACGTI010000373.1_CrufTF_contig_373	24734	3	9.84E-28		17	1	1	0.026738	0.973262	0	0.026738	0	0.052046	0.026023	46.07763	19.71429	1	1	1	1	1	1	1	1	1	1	1	1	1	1	1	1	1	1	1	1	1	1	1	1	1	1	1	1	1
100024772|F|0-17:T>A-17:T>A	100024772	TGCAGAATGTCTTCAATACATTTGTGTGCCTGTTATTTGCCATAATTTTAATATTGTTACAATGTCGCG	TGCAGAATGTCTTCAATACATTTGTGTGCCTGTTATTTGCCATAATTTTAATATTGTTACAATGTCGCG	JACGTI010000373.1_CrufTF_contig_373	24734	3	9.84E-28	17:T>A	17	1	1	0.026738	0.973262	0	0.026738	0	0.052046	0.026023	46.07763	19.71429	1	0	0	0	0	0	0	0	0	0	0	0	0	0	0	0	0	0	0	0	0	0	0	0	0	0	0	0	0
100026133|F|0--48:G>C	100026133	TGCAGGGTATTCATTTTAGCAGCGTAAATCCTTCGATTTATGGTCACAGTGTTTATGGTATGAATTCGG	TGCAGGGTATTCATTTTAGCAGCGTAAATCCTTCGATTTATGGTCACAGTGTTTATGGTATGAATTCGG	JACGTI010000394.1_CrufTF_contig_394	38106	3	2.13E-24		48	1	1	0.010695	0.989305	0	0.010695	0	0.021162	0.010581	31.46575	17	1	1	1	1	1	1	1	1	1	1	1	1	1	1	1	1	1	1	1	1	1	1	1	1	1	1	1	1	1
100026133|F|0-48:G>C-48:G>C	100026133	TGCAGGGTATTCATTTTAGCAGCGTAAATCCTTCGATTTATGGTCACACTGTTTATGGTATGAATTCGG	TGCAGGGTATTCATTTTAGCAGCGTAAATCCTTCGATTTATGGTCACACTGTTTATGGTATGAATTCGG	JACGTI010000394.1_CrufTF_contig_394	38106	3	2.13E-24	48:G>C	48	1	1	0.010695	0.989305	0	0.010695	0	0.021162	0.010581	31.46575	17	1	0	0	0	0	0	0	0	0	0	0	0	0	0	0	0	0	0	0	0	0	0	0	0	0	0	0	0	0
100031818|F|0--48:G>A	100031818	TGCAGCACTCCAATCCATAGAATTTCTTGTCCAGTGGAGCAGATTTGTGGGGAAATATCTGCATAGAAA	TGCAGCACTCCAATCCATAGAATTTCTTGTCCAGTGGAGCAGATTTGTGGGGAAATATCTGCATAGAAA	JACGTI010000405.1_CrufTF_contig_405	5775	4	7.71E-19		48	0.983957	0.994565	0.043478	0.956522	0.005435	0.038043	0.01081	0.083176	0.046993	7.18692	4.27273	1	1	1	1	1	1	1	1	1	1	1	1	1	1	1	1	1	1	1	1	1	1	1	1	1	1	1	1	1
100031818|F|0-48:G>A-48:G>A	100031818	TGCAGCACTCCAATCCATAGAATTTCTTGTCCAGTGGAGCAGATTTGTAGGGAAATATCTGCATAGAAA	TGCAGCACTCCAATCCATAGAATTTCTTGTCCAGTGGAGCAGATTTGTAGGGAAATATCTGCATAGAAA	JACGTI010000405.1_CrufTF_contig_405	5775	4	7.71E-19	48:G>A	48	0.983957	0.994565	0.043478	0.956522	0.005435	0.038043	0.01081	0.083176	0.046993	7.18692	4.27273	1	1	0	0	0	0	0	0	0	0	1	0	0	0	0	0	0	0	0	0	0	0	0	0	0	0	0	0	0
100031818|F|0--42:A>G	100031818	TGCAGCACTCCAATCCATAGAATTTCTTGTCCAGTGGAGCAGATTTGTGGGGAAATATCTGCATAGAAA	TGCAGCACTCCAATCCATAGAATTTCTTGTCCAGTGGAGCAGATTTGTGGGGAAATATCTGCATAGAAA	JACGTI010000405.1_CrufTF_contig_405	5775	4	7.71E-19		42	0.983957	0.994565	0.016304	0.983696	0.005435	0.01087	0.01081	0.032077	0.021444	7.18692	4	1	1	1	1	1	1	1	1	1	1	1	1	1	1	1	1	1	1	1	1	1	1	1	1	1	1	1	1	1
100031818|F|0-42:A>G-42:A>G	100031818	TGCAGCACTCCAATCCATAGAATTTCTTGTCCAGTGGAGCAGGTTTGTGGGGAAATATCTGCATAGAAA	TGCAGCACTCCAATCCATAGAATTTCTTGTCCAGTGGAGCAGGTTTGTGGGGAAATATCTGCATAGAAA	JACGTI010000405.1_CrufTF_contig_405	5775	4	7.71E-19	42:A>G	42	0.983957	0.994565	0.016304	0.983696	0.005435	0.01087	0.01081	0.032077	0.021444	7.18692	4	1	0	0	0	0	0	0	0	0	0	0	0	0	0	0	0	0	0	0	0	0	0	0	0	0	0	0	0	0
100031818|F|0--30:C>T	100031818	TGCAGCACTCCAATCCATAGAATTTCTTGTCCAGTGGAGCAGATTTGTGGGGAAATATCTGCATAGAAA	TGCAGCACTCCAATCCATAGAATTTCTTGTCCAGTGGAGCAGATTTGTGGGGAAATATCTGCATAGAAA	JACGTI010000405.1_CrufTF_contig_405	5775	4	7.71E-19		30	0.97861	1	0.010929	0.989071	0	0.010929	0	0.021619	0.01081	7.18692	3.5	1	1	1	1	1	1	1	1	1	1	1	1	1	1	1	1	1	1	1	1	1	1	1	1	1	1	1	1	1
100031818|F|0-30:C>T-30:C>T	100031818	TGCAGCACTCCAATCCATAGAATTTCTTGTTCAGTGGAGCAGATTTGTGGGGAAATATCTGCATAGAAA	TGCAGCACTCCAATCCATAGAATTTCTTGTTCAGTGGAGCAGATTTGTGGGGAAATATCTGCATAGAAA	JACGTI010000405.1_CrufTF_contig_405	5775	4	7.71E-19	30:C>T	30	0.97861	1	0.010929	0.989071	0	0.010929	0	0.021619	0.01081	7.18692	3.5	1	0	0	0	0	0	0	0	0	0	0	0	0	0	1	0	0	0	0	0	0	0	0	0	0	0	0	0	0
100041309|F|0--41:T>G	100041309	TGCAGCATCATGTCGAAACTATCATTTAGGGCTCGTGCCCTTGATCCCTCCAAACAGATGCCAATTTAT	TGCAGCATCATGTCGAAACTATCATTTAGGGCTCGTGCCCTTGATCCCTCCAAACAGATGCCAATTTAT	JACGTI010000422.1_CrufTF_contig_422	12437	3	3.54E-27		41	1	1	0.005348	0.994652	0	0.005348	0	0.010638	0.005319	77.94064	59	1	1	1	1	1	1	1	1	1	1	1	1	1	1	1	1	1	1	1	1	1	1	1	1	1	1	1	1	1
100041309|F|0-41:T>G-41:T>G	100041309	TGCAGCATCATGTCGAAACTATCATTTAGGGCTCGTGCCCTGGATCCCTCCAAACAGATGCCAATTTAT	TGCAGCATCATGTCGAAACTATCATTTAGGGCTCGTGCCCTGGATCCCTCCAAACAGATGCCAATTTAT	JACGTI010000422.1_CrufTF_contig_422	12437	3	3.54E-27	41:T>G	41	1	1	0.005348	0.994652	0	0.005348	0	0.010638	0.005319	77.94064	59	1	0	0	0	0	0	0	0	0	0	0	0	0	0	0	0	0	0	0	0	0	0	0	0	0	0	0	0	0
100013146|F|0--43:A>G	100013146	TGCAGAGCATTTAGATTTTCTTATATTCGATACGTTCCACTTTAACTTCATCGCCTATCAATTGATAAA	TGCAGAGCATTTAGATTTTCTTATATTCGATACGTTCCACTTTAACTTCATCGCCTATCAATTGATAAA	JACGTI010000432.1_CrufTF_contig_432	37580	2	1.66E-20		43	0.935829	0.005714	0.994286	0.005714	0.994286	0	0.011363	0.011363	0.011363	3	2.54545	1	0	0	-	0	0	0	0	0	0	-	0	0	0	0	0	0	0	0	0	0	0	0	0	0	0	0	0	0
100013146|F|0-43:A>G-43:A>G	100013146	TGCAGAGCATTTAGATTTTCTTATATTCGATACGTTCCACTTTGACTTCATCGCCTATCAATTGATAAA	TGCAGAGCATTTAGATTTTCTTATATTCGATACGTTCCACTTTGACTTCATCGCCTATCAATTGATAAA	JACGTI010000432.1_CrufTF_contig_432	37580	2	1.66E-20	43:A>G	43	0.935829	0.005714	0.994286	0.005714	0.994286	0	0.011363	0.011363	0.011363	3	2.54545	1	1	1	-	1	1	1	1	1	1	-	1	1	1	1	1	1	1	1	1	1	1	1	1	1	1	1	1	1
65017848|F|0--55:A>G	65017848	TGCAGGACAAGCAGTTGAGGCTATACATGATACTAGCACCATGACAACATCATATACGGCTGGTACCAC	TGCAGGACAAGCAGTTGAGGCTATACATGATACTAGCACCATGACAACATCATATACGGCTGGTACCAC	JACGTI010000456.1_CrufTF_contig_456	4427	3	7.66E-24		55	1	0.973262	0.42246	0.57754	0.026738	0.395722	0.052046	0.487975	0.270011	17.65566	12.76667	1	0	1	1	1	1	1	1	1	1	1	1	1	0	1	1	1	1	1	1	1	1	1	1	1	1	1	1	1
65017848|F|0-55:A>G-55:A>G	65017848	TGCAGGACAAGCAGTTGAGGCTATACATGATACTAGCACCATGACAACATCATATGCGGCTGGTACCAC	TGCAGGACAAGCAGTTGAGGCTATACATGATACTAGCACCATGACAACATCATATGCGGCTGGTACCAC	JACGTI010000456.1_CrufTF_contig_456	4427	3	7.66E-24	55:A>G	55	1	0.973262	0.42246	0.57754	0.026738	0.395722	0.052046	0.487975	0.270011	17.65566	12.76667	1	1	0	1	1	0	1	1	0	1	1	1	0	1	1	1	1	1	1	0	0	0	1	0	0	0	0	0	1
65017848|F|0--61:G>A	65017848	TGCAGGACAAGCAGTTGAGGCTATACATGATACTAGCACCATGACAACATCATATACGGCTGGTACCAC	TGCAGGACAAGCAGTTGAGGCTATACATGATACTAGCACCATGACAACATCATATACGGCTGGTACCAC	JACGTI010000456.1_CrufTF_contig_456	4427	3	7.66E-24		61	0.973262	1	0.010989	0.989011	0	0.010989	0	0.021737	0.010868	17.65566	15	1	-	1	1	1	1	1	1	1	1	1	1	1	-	1	1	1	1	1	1	1	1	1	1	1	1	1	1	1
65017848|F|0-61:G>A-61:G>A	65017848	TGCAGGACAAGCAGTTGAGGCTATACATGATACTAGCACCATGACAACATCATATACGGCTAGTACCAC	TGCAGGACAAGCAGTTGAGGCTATACATGATACTAGCACCATGACAACATCATATACGGCTAGTACCAC	JACGTI010000456.1_CrufTF_contig_456	4427	3	7.66E-24	61:G>A	61	0.973262	1	0.010989	0.989011	0	0.010989	0	0.021737	0.010868	17.65566	15	1	-	0	0	0	0	0	0	0	0	0	0	0	-	0	0	0	0	0	0	0	0	0	0	0	0	0	0	0
65017848|F|0--35:G>T	65017848	TGCAGGACAAGCAGTTGAGGCTATACATGATACTAGCACCATGACAACATCATATACGGCTGGTACCAC	TGCAGGACAAGCAGTTGAGGCTATACATGATACTAGCACCATGACAACATCATATACGGCTGGTACCAC	JACGTI010000456.1_CrufTF_contig_456	4427	3	7.66E-24		35	0.973262	1	0.005495	0.994505	0	0.005495	0	0.010929	0.005464	17.65566	8	1	-	1	1	1	1	1	1	1	1	1	1	1	-	1	1	1	1	1	1	1	1	1	1	1	1	1	1	1
65017848|F|0-35:G>T-35:G>T	65017848	TGCAGGACAAGCAGTTGAGGCTATACATGATACTATCACCATGACAACATCATATGCGGCTGGTACCAC	TGCAGGACAAGCAGTTGAGGCTATACATGATACTATCACCATGACAACATCATATGCGGCTGGTACCAC	JACGTI010000456.1_CrufTF_contig_456	4427	3	7.66E-24	35:G>T	35	0.973262	1	0.005495	0.994505	0	0.005495	0	0.010929	0.005464	17.65566	8	1	-	0	0	0	0	0	0	0	0	0	0	0	-	0	0	0	0	0	0	0	0	0	0	0	0	0	0	0
65017848|F|0--44:C>T	65017848	TGCAGGACAAGCAGTTGAGGCTATACATGATACTAGCACCATGACAACATCATATGCGGCTGGTACCAC	TGCAGGACAAGCAGTTGAGGCTATACATGATACTAGCACCATGACAACATCATATGCGGCTGGTACCAC	JACGTI010000456.1_CrufTF_contig_456	4427	3	3.56E-22		44	0.459893	0.953488	0.046512	0.953488	0.046512	0	0.088697	0.088697	0.088697	12.3871	7.25	1	1	-	1	1	-	1	1	-	1	1	1	-	1	1	1	1	1	1	-	-	-	1	-	-	-	-	-	1
65017848|F|0-44:C>T-44:C>T	65017848	TGCAGGACAAGCAGTTGAGGCTATACATGATACTAGCACCATGATAACATCATATACGGCTGGTACCAC	TGCAGGACAAGCAGTTGAGGCTATACATGATACTAGCACCATGATAACATCATATACGGCTGGTACCAC	JACGTI010000456.1_CrufTF_contig_456	4427	3	3.56E-22	44:C>T	44	0.459893	0.953488	0.046512	0.953488	0.046512	0	0.088697	0.088697	0.088697	12.3871	7.25	1	0	-	0	0	-	0	0	-	0	0	0	-	0	0	0	0	0	0	-	-	-	0	-	-	-	-	-	0
100056105|F|0--58:T>A	100056105	TGCAGGAACCATTACAACTGGAACCTGTGGATGAGGCCGAGGAAGAATTGGAGGATGATGAAGAGGACG	TGCAGGAACCATTACAACTGGAACCTGTGGATGAGGCCGAGGAAGAATTGGAGGATGATGAAGAGGACG	JACGTI010000512.1_CrufTF_contig_512	45007	3	9.91E-23		58	1	1	0.032086	0.967914	0	0.032086	0	0.062112	0.031056	100.96804	49.25	1	1	1	1	1	1	1	1	1	1	1	1	1	1	1	1	1	1	1	1	1	1	1	1	1	1	1	1	1
100056105|F|0-58:T>A-58:T>A	100056105	TGCAGGAACCATTACAACTGGAACCTGTGGATGAGGCCGAGGAAGAATTGGAGGATGAAGAAGAGGACG	TGCAGGAACCATTACAACTGGAACCTGTGGATGAGGCCGAGGAAGAATTGGAGGATGAAGAAGAGGACG	JACGTI010000512.1_CrufTF_contig_512	45007	3	9.91E-23	58:T>A	58	1	1	0.032086	0.967914	0	0.032086	0	0.062112	0.031056	100.96804	49.25	1	0	0	0	0	0	0	0	0	0	0	0	1	0	0	0	0	0	0	0	0	1	0	0	0	0	0	0	0
100056105|F|0--43:A>C	100056105	TGCAGGAACCATTACAACTGGAACCTGTGGATGAGGCCGAGGAAGAATTGGAGGATGATGAAGAGGACG	TGCAGGAACCATTACAACTGGAACCTGTGGATGAGGCCGAGGAAGAATTGGAGGATGATGAAGAGGACG	JACGTI010000512.1_CrufTF_contig_512	45007	3	9.91E-23		43	1	1	0.026738	0.973262	0	0.026738	0	0.052046	0.026023	100.96804	57.85714	1	1	1	1	1	1	1	1	1	1	1	1	1	1	1	1	1	1	1	1	1	1	1	1	1	1	1	1	1
100056105|F|0-43:A>C-43:A>C	100056105	TGCAGGAACCATTACAACTGGAACCTGTGGATGAGGCCGAGGACGAATTGGAGGATGATGAAGAGGACG	TGCAGGAACCATTACAACTGGAACCTGTGGATGAGGCCGAGGACGAATTGGAGGATGATGAAGAGGACG	JACGTI010000512.1_CrufTF_contig_512	45007	3	9.91E-23	43:A>C	43	1	1	0.026738	0.973262	0	0.026738	0	0.052046	0.026023	100.96804	57.85714	1	0	0	0	0	0	0	0	0	0	0	0	0	0	0	1	0	0	0	0	0	0	0	0	0	0	0	0	0
100056105|F|0--34:G>A	100056105	TGCAGGAACCATTACAACTGGAACCTGTGGATGAGGCCGAGGAAGAATTGGAGGATGATGAAGAGGACG	TGCAGGAACCATTACAACTGGAACCTGTGGATGAGGCCGAGGAAGAATTGGAGGATGATGAAGAGGACG	JACGTI010000512.1_CrufTF_contig_512	45007	3	9.91E-23		34	1	1	0.005348	0.994652	0	0.005348	0	0.010638	0.005319	100.96804	61.5	1	1	1	1	1	1	1	1	1	1	1	1	1	1	1	1	1	1	1	1	1	1	1	1	1	1	1	1	1
100056105|F|0-34:G>A-34:G>A	100056105	TGCAGGAACCATTACAACTGGAACCTGTGGATGAAGCCGAGGAAGAATTGGAGGATGATGAAGAGGACG	TGCAGGAACCATTACAACTGGAACCTGTGGATGAAGCCGAGGAAGAATTGGAGGATGATGAAGAGGACG	JACGTI010000512.1_CrufTF_contig_512	45007	3	9.91E-23	34:G>A	34	1	1	0.005348	0.994652	0	0.005348	0	0.010638	0.005319	100.96804	61.5	1	0	0	0	0	0	0	0	0	0	0	0	0	0	0	0	0	0	0	0	0	0	0	0	0	0	0	0	0
100037547|F|0--65:T>A	100037547	TGCAGGATTTACGTAAACAAAGACACTACAGTTATGAGGATGAAATAACCTGTTCGGAAAAATGTTTAG	TGCAGGATTTACGTAAACAAAGACACTACAGTTATGAGGATGAAATAACCTGTTCGGAAAAATGTTTAG	JACGTI010000518.1_CrufTF_contig_518	24136	4	7.71E-19		65	1	1	0.042781	0.957219	0	0.042781	0	0.081901	0.040951	53.14612	27.25	1	1	1	1	1	1	1	1	1	1	1	1	1	1	1	1	1	1	1	1	1	1	1	1	1	1	1	1	1
100037547|F|0-65:T>A-65:T>A	100037547	TGCAGGATTTACGTAAACAAAGACACTACAGTTATGAGGATGAAATAACCTGTTCGGAAAAATGTATAG	TGCAGGATTTACGTAAACAAAGACACTACAGTTATGAGGATGAAATAACCTGTTCGGAAAAATGTATAG	JACGTI010000518.1_CrufTF_contig_518	24136	4	7.71E-19	65:T>A	65	1	1	0.042781	0.957219	0	0.042781	0	0.081901	0.040951	53.14612	27.25	1	0	0	0	0	0	0	0	0	0	0	0	0	0	0	0	0	0	0	0	0	0	0	0	0	0	0	0	0
100037547|F|0--13:T>G	100037547	TGCAGGATTTACGTAAACAAAGACACTACAGTTATGAGGATGAAATAACCTGTTCGGAAAAATGTTTAG	TGCAGGATTTACGTAAACAAAGACACTACAGTTATGAGGATGAAATAACCTGTTCGGAAAAATGTTTAG	JACGTI010000518.1_CrufTF_contig_518	24136	4	7.71E-19		13	1	1	0.016043	0.983957	0	0.016043	0	0.031571	0.015785	53.14612	24.75	1	1	1	1	1	1	1	1	1	1	1	1	1	1	1	1	1	1	1	1	1	1	1	1	1	1	1	1	1
100037547|F|0-13:T>G-13:T>G	100037547	TGCAGGATTTACGGAAACAAAGACACTACAGTTATGAGGATGAAATAACCTGTTCGGAAAAATGTTTAG	TGCAGGATTTACGGAAACAAAGACACTACAGTTATGAGGATGAAATAACCTGTTCGGAAAAATGTTTAG	JACGTI010000518.1_CrufTF_contig_518	24136	4	7.71E-19	13:T>G	13	1	1	0.016043	0.983957	0	0.016043	0	0.031571	0.015785	53.14612	24.75	1	1	0	0	0	0	0	0	0	0	0	0	0	0	0	0	0	0	0	0	0	0	0	0	0	0	0	0	0
100037547|F|0--63:G>A	100037547	TGCAGGATTTACGTAAACAAAGACACTACAGTTATGAGGATGAAATAACCTGTTCGGAAAAATGTTTAG	TGCAGGATTTACGTAAACAAAGACACTACAGTTATGAGGATGAAATAACCTGTTCGGAAAAATGTTTAG	JACGTI010000518.1_CrufTF_contig_518	24136	4	7.71E-19		63	1	1	0.016043	0.983957	0	0.016043	0	0.031571	0.015785	53.14612	23	1	1	1	1	1	1	1	1	1	1	1	1	1	1	1	1	1	1	1	1	1	1	1	1	1	1	1	1	1
100037547|F|0-63:G>A-63:G>A	100037547	TGCAGGATTTACGTAAACAAAGACACTACAGTTATGAGGATGAAATAACCTGTTCGGAAAAATATTTAG	TGCAGGATTTACGTAAACAAAGACACTACAGTTATGAGGATGAAATAACCTGTTCGGAAAAATATTTAG	JACGTI010000518.1_CrufTF_contig_518	24136	4	7.71E-19	63:G>A	63	1	1	0.016043	0.983957	0	0.016043	0	0.031571	0.015785	53.14612	23	1	0	0	0	0	0	0	0	0	0	0	0	0	0	0	0	0	0	0	0	0	0	0	0	0	0	0	0	0
65017258|F|0--60:T>C	65017258	TGCAGTGATTTCGATCAAACGCTAAGAGAAGATCCCACACAAAATCGTTTACAAGAGGCTTTAAATCTG	TGCAGTGATTTCGATCAAACGCTAAGAGAAGATCCCACACAAAATCGTTTACAAGAGGCTTTAAATCTG	JACGTI010000521.1_CrufTF_contig_521	1005	3	1.28E-21		60	1	0.834225	0.55615	0.44385	0.165775	0.390374	0.276588	0.493694	0.385141	13.14835	10.06667	1	1	1	1	1	1	1	1	1	1	0	1	1	1	1	1	1	1	1	1	1	0	1	1	1	0	1	1	1
65017258|F|0-60:T>C-60:T>C	65017258	TGCAGTGATTTCGATCAAACGCTAAGAGAAGATCCCACACAAAATCGTTTACAAGAGGCTCTAAATCTG	TGCAGTGATTTCGATCAAACGCTAAGAGAAGATCCCACACAAAATCGTTTACAAGAGGCTCTAAATCTG	JACGTI010000521.1_CrufTF_contig_521	1005	3	1.28E-21	60:T>C	60	1	0.834225	0.55615	0.44385	0.165775	0.390374	0.276588	0.493694	0.385141	13.14835	10.06667	1	0	0	1	1	0	0	1	1	1	1	0	1	1	1	0	0	0	0	0	0	1	1	1	1	1	0	0	0
65017258|F|0--26:A>G	65017258	TGCAGTGATTTCGATCAAACGCTAAGAGAAGATCCCACACAAAATCGTTTACAAGAGGCTTTAAATCTG	TGCAGTGATTTCGATCAAACGCTAAGAGAAGATCCCACACAAAATCGTTTACAAGAGGCTTTAAATCTG	JACGTI010000521.1_CrufTF_contig_521	1005	3	1.28E-21		26	0.887701	0.945783	0.156627	0.843373	0.054217	0.10241	0.102555	0.264189	0.183372	13.08197	6.51613	1	1	1	1	1	1	1	1	1	1	-	1	1	1	1	1	1	1	1	1	1	0	1	1	1	0	1	1	1
65017258|F|0-26:A>G-26:A>G	65017258	TGCAGTGATTTCGATCAAACGCTAAGGGAAGATCCCACACAAAATCGTTTACAAGAGGCTTTAAATCTG	TGCAGTGATTTCGATCAAACGCTAAGGGAAGATCCCACACAAAATCGTTTACAAGAGGCTTTAAATCTG	JACGTI010000521.1_CrufTF_contig_521	1005	3	1.28E-21	26:A>G	26	0.887701	0.945783	0.156627	0.843373	0.054217	0.10241	0.102555	0.264189	0.183372	13.08197	6.51613	1	1	1	0	0	0	1	0	0	0	-	0	0	0	0	0	1	0	0	0	1	1	0	0	0	1	0	0	0
65017258|F|0--23:A>G	65017258	TGCAGTGATTTCGATCAAACGCTAAGAGAAGATCCCACACAAAATCGTTTACAAGAGGCTTTAAATCTG	TGCAGTGATTTCGATCAAACGCTAAGAGAAGATCCCACACAAAATCGTTTACAAGAGGCTTTAAATCTG	JACGTI010000521.1_CrufTF_contig_521	1005	3	1.28E-21		23	0.84492	0.993671	0.006329	0.993671	0.006329	0	0.012578	0.012578	0.012578	13.08197	7	1	1	1	1	1	1	1	1	1	1	0	1	1	1	1	1	1	1	1	1	1	-	1	1	1	-	1	1	1
65017258|F|0-23:A>G-23:A>G	65017258	TGCAGTGATTTCGATCAAACGCTGAGGGAAGATCCCACACAAAATCGTTTACAAGAGGCTTTAAATCTG	TGCAGTGATTTCGATCAAACGCTGAGGGAAGATCCCACACAAAATCGTTTACAAGAGGCTTTAAATCTG	JACGTI010000521.1_CrufTF_contig_521	1005	3	1.28E-21	23:A>G	23	0.84492	0.993671	0.006329	0.993671	0.006329	0	0.012578	0.012578	0.012578	13.08197	7	1	0	0	0	0	0	0	0	0	0	1	0	0	0	0	0	0	0	0	0	0	-	0	0	0	-	0	0	0
100014630|F|0--61:T>G	100014630	TGCAGTTGTAGCTTCATCTAGTTGGGAACAGCATATTATATTATGAGGAGGTGGTGGTACTTGTTGTGC	TGCAGTTGTAGCTTCATCTAGTTGGGAACAGCATATTATATTATGAGGAGGTGGTGGTACTTGTTGTGC	JACGTI010000537.1_CrufTF_contig_537	14264	3	2.16E-14		61	0.994652	1	0.010753	0.989247	0	0.010753	0	0.021274	0.010637	7.20737	3.33333	1	1	1	1	1	1	1	1	1	1	-	1	1	1	1	1	1	1	1	1	1	1	1	1	1	1	1	1	1
100014630|F|0-61:T>G-61:T>G	100014630	TGCAGTTGTAGCTTCATCTAGTTGGGAACAGCATATTATATTATGAGGAGGTGGTGGTACTGGTTGTGC	TGCAGTTGTAGCTTCATCTAGTTGGGAACAGCATATTATATTATGAGGAGGTGGTGGTACTGGTTGTGC	JACGTI010000537.1_CrufTF_contig_537	14264	3	2.16E-14	61:T>G	61	0.994652	1	0.010753	0.989247	0	0.010753	0	0.021274	0.010637	7.20737	3.33333	1	0	0	0	0	0	0	0	0	0	-	0	0	0	0	0	0	0	0	0	0	0	0	0	0	0	0	0	0
100025323|F|0--57:G>T	100025323	TGCAGCAACGGCATCGGTTGTTATGAAACAGGGTTACATGACAATACCGCGTAAGCCGCGAGTGCCCAG	TGCAGCAACGGCATCGGTTGTTATGAAACAGGGTTACATGACAATACCGCGTAAGCCGCGAGTGCCCAG	JACGTI010000556.1_CrufTF_contig_556	21141	4	2.75E-23		57	1	1	0.005348	0.994652	0	0.005348	0	0.010638	0.005319	31.26941	20	1	1	1	1	1	1	1	1	1	1	1	1	1	1	1	1	1	1	1	1	1	1	1	1	1	1	1	1	1
100025323|F|0-57:G>T-57:G>T	100025323	TGCAGCAACGGCATCGGTTGTTATGAAACAGGGTTACATGACAATACCGCGTAAGCCTCGAGTGCCCAG	TGCAGCAACGGCATCGGTTGTTATGAAACAGGGTTACATGACAATACCGCGTAAGCCTCGAGTGCCCAG	JACGTI010000556.1_CrufTF_contig_556	21141	4	2.75E-23	57:G>T	57	1	1	0.005348	0.994652	0	0.005348	0	0.010638	0.005319	31.26941	20	1	0	0	0	0	0	0	0	0	0	0	0	0	0	0	0	0	0	0	0	0	0	0	0	0	0	0	0	0
65012962|F|0--10:C>G	65012962	TGCAGCTAAACCCAAACCTCAAAAGAAACGCAAAAAGAAGGGACCAAACACCCCAACCGCTAACAATAA	TGCAGCTAAACCCAAACCTCAAAAGAAACGCAAAAAGAAGGGACCAAACACCCCAACCGCTAACAATAA	JACGTI010000582.1_CrufTF_contig_582	17202	3	1.28E-21		10	0.983957	0.994565	0.168478	0.831522	0.005435	0.163043	0.01081	0.280187	0.145499	5.14419	3.21622	1	1	1	1	-	1	1	1	1	1	1	1	1	1	1	1	1	1	1	1	1	1	1	1	1	1	1	1	1
65012962|F|0-10:C>G-10:C>G	65012962	TGCAGCTAAAGCCAAACCTCAAAAGAAACGCAAAAAGAAGGGACCAAACACCCCAACCGCTAACAATAA	TGCAGCTAAAGCCAAACCTCAAAAGAAACGCAAAAAGAAGGGACCAAACACCCCAACCGCTAACAATAA	JACGTI010000582.1_CrufTF_contig_582	17202	3	1.28E-21	10:C>G	10	0.983957	0.994565	0.168478	0.831522	0.005435	0.163043	0.01081	0.280187	0.145499	5.14419	3.21622	1	1	1	0	-	0	0	0	0	0	0	0	0	0	0	0	0	0	0	0	0	0	0	0	0	0	0	0	0
100032351|F|0--7:A>G	100032351	TGCAGGAATTGCATTTGAATCATAATAAAATCGGACAAATCAATAATAAAACCTTAATGGGTTTATCGG	TGCAGGAATTGCATTTGAATCATAATAAAATCGGACAAATCAATAATAAAACCTTAATGGGTTTATCGG	JACGTI010000583.1_CrufTF_contig_583	2541	3	7.71E-19		7	0.994652	1	0.026882	0.973118	0	0.026882	0	0.052318	0.026159	7.72477	3.6	1	1	1	1	1	1	1	1	1	1	1	1	1	1	1	1	1	1	1	1	1	1	1	1	1	1	1	1	1
100032351|F|0-7:A>G-7:A>G	100032351	TGCAGGAGTTGCATTTGAATCATAATAAAATCGGACAAATCAATAATAAAACCTTAATGGGTTTATCGG	TGCAGGAGTTGCATTTGAATCATAATAAAATCGGACAAATCAATAATAAAACCTTAATGGGTTTATCGG	JACGTI010000583.1_CrufTF_contig_583	2541	3	7.71E-19	7:A>G	7	0.994652	1	0.026882	0.973118	0	0.026882	0	0.052318	0.026159	7.72477	3.6	1	0	0	0	0	0	0	0	0	0	0	0	0	0	0	0	0	0	0	0	0	0	0	0	0	0	0	1	0
100032351|F|0--31:C>T	100032351	TGCAGGAATTGCATTTGAATCATAATAAAATCGGACAAATCAATAATAAAACCTTAATGGGTTTATCGG	TGCAGGAATTGCATTTGAATCATAATAAAATCGGACAAATCAATAATAAAACCTTAATGGGTTTATCGG	JACGTI010000583.1_CrufTF_contig_583	2541	3	7.71E-19		31	0.994652	1	0.010753	0.989247	0	0.010753	0	0.021274	0.010637	7.72477	2.5	1	1	1	1	1	1	1	1	1	1	1	1	1	1	1	1	1	1	1	1	1	1	1	1	1	1	1	1	1
100032351|F|0-31:C>T-31:C>T	100032351	TGCAGGAATTGCATTTGAATCATAATAAAATTGGACAAATCAATAATAAAACCTTAATGGGTTTATCGG	TGCAGGAATTGCATTTGAATCATAATAAAATTGGACAAATCAATAATAAAACCTTAATGGGTTTATCGG	JACGTI010000583.1_CrufTF_contig_583	2541	3	7.71E-19	31:C>T	31	0.994652	1	0.010753	0.989247	0	0.010753	0	0.021274	0.010637	7.72477	2.5	1	0	0	0	0	0	0	0	0	0	0	0	0	0	0	0	0	0	0	0	0	0	0	0	0	0	0	0	0
65016837|F|0--58:G>A	65016837	TGCAGACTTAGTTTACGAGCCGAGGACAAATGATCCTCTTCGGCTGTGTAGGGGAAATGATAACCATTC	TGCAGACTTAGTTTACGAGCCGAGGACAAATGATCCTCTTCGGCTGTGTAGGGGAAATGATAACCATTC	JACGTI010000624.1_CrufTF_contig_624	20378	3	1.65E-25		58	0.684492	0.984375	0.015625	0.984375	0.015625	0	0.030762	0.030762	0.030762	18.82517	17.5	1	-	1	1	-	1	1	1	1	1	1	-	1	-	1	-	1	-	1	1	1	1	1	-	1	-	1	1	1
65016837|F|0-58:G>A-58:G>A	65016837	TGCAGACTTAGTTTACGAGCCGAGGACAAATGATCCTCTTCGGCTGTGTAGGGGAAATAATAACCATTC	TGCAGACTTAGTTTACGAGCCGAGGACAAATGATCCTCTTCGGCTGTGTAGGGGAAATAATAACCATTC	JACGTI010000624.1_CrufTF_contig_624	20378	3	1.65E-25	58:G>A	58	0.684492	0.984375	0.015625	0.984375	0.015625	0	0.030762	0.030762	0.030762	18.82517	17.5	1	-	0	0	-	0	0	0	0	0	0	-	0	-	0	-	0	-	0	0	0	0	0	-	0	-	0	0	0
100024602|F|0--6:A>C	100024602	TGCAGAAAAATTTAACTTACTCCATTGAATTGCTGGATATACAACTGACTGTCATATCGGCACAACCCT	TGCAGAAAAATTTAACTTACTCCATTGAATTGCTGGATATACAACTGACTGTCATATCGGCACAACCCT	JACGTI010000639.1_CrufTF_contig_639	17252	5	5.96E-20		6	1	1	0.016043	0.983957	0	0.016043	0	0.031571	0.015785	11.13242	6.25	1	1	1	1	1	1	1	1	1	1	1	1	1	1	1	1	1	1	1	1	1	1	1	1	1	1	1	1	1
100024602|F|0-6:A>C-6:A>C	100024602	TGCAGACAAATTTAACTTACTCCATTGAATTGCTGGATATACAACTGACTGTCATATCGGCACAACCCT	TGCAGACAAATTTAACTTACTCCATTGAATTGCTGGATATACAACTGACTGTCATATCGGCACAACCCT	JACGTI010000639.1_CrufTF_contig_639	17252	5	5.96E-20	6:A>C	6	1	1	0.016043	0.983957	0	0.016043	0	0.031571	0.015785	11.13242	6.25	1	0	0	0	0	0	0	0	0	0	0	0	0	0	1	0	0	0	0	0	0	0	0	0	0	0	0	0	0
100024602|F|0--9:A>T	100024602	TGCAGAAAAATTTAACTTACTCCATTGAATTGCTGGATATACAACTGACTGTCATATCGGCACAACCCT	TGCAGAAAAATTTAACTTACTCCATTGAATTGCTGGATATACAACTGACTGTCATATCGGCACAACCCT	JACGTI010000639.1_CrufTF_contig_639	17252	5	5.96E-20		9	1	1	0.016043	0.983957	0	0.016043	0	0.031571	0.015785	11.13242	7	1	1	1	1	1	1	1	1	1	1	1	1	1	1	1	1	1	1	1	1	1	1	1	1	1	1	1	1	1
100024602|F|0-9:A>T-9:A>T	100024602	TGCAGAAAATTTTAACTTACTCCATTGAATTGCTGGATATACAACTGACTGTCATATCGGCACAACCCT	TGCAGAAAATTTTAACTTACTCCATTGAATTGCTGGATATACAACTGACTGTCATATCGGCACAACCCT	JACGTI010000639.1_CrufTF_contig_639	17252	5	5.96E-20	9:A>T	9	1	1	0.016043	0.983957	0	0.016043	0	0.031571	0.015785	11.13242	7	1	0	0	0	0	0	0	0	0	0	0	0	0	0	0	0	0	0	0	0	0	0	0	0	0	0	1	0	0
65020167|F|0--66:G>A	65020167	TGCAGGTGAATGTTGATAGGGCGATTGATTTGGATTCGCTGTAACAACATTTGTTATATTCTTCTGGCG	TGCAGGTGAATGTTGATAGGGCGATTGATTTGGATTCGCTGTAACAACATTTGTTATATTCTTCTGGCG	JACGTI010000656.1_CrufTF_contig_656	4887	3	7.60E-29		66	1	0.989305	0.13369	0.86631	0.010695	0.122995	0.021162	0.231634	0.126398	134.76037	64.51852	0.983333	1	1	1	1	1	1	1	1	1	1	1	1	1	1	1	1	1	1	1	1	1	1	1	1	1	1	1	1
65020167|F|0-66:G>A-66:G>A	65020167	TGCAGGTGAATGTTGATAGGGCGATTGATTTGGATTCGCTGTAACAACATTTGTTATATTCTTCTGACG	TGCAGGTGAATGTTGATAGGGCGATTGATTTGGATTCGCTGTAACAACATTTGTTATATTCTTCTGACG	JACGTI010000656.1_CrufTF_contig_656	4887	3	7.60E-29	66:G>A	66	1	0.989305	0.13369	0.86631	0.010695	0.122995	0.021162	0.231634	0.126398	134.76037	64.51852	0.983333	0	0	0	0	0	0	0	0	0	0	1	0	0	1	0	1	0	0	0	0	0	0	0	0	0	0	0	0
65020167|F|0--63:C>T	65020167	TGCAGGTGAATGTTGATAGGGCGATTGATTTGGATTCGCTGTAACAACATTTGTTATATTCTTCTGGCG	TGCAGGTGAATGTTGATAGGGCGATTGATTTGGATTCGCTGTAACAACATTTGTTATATTCTTCTGGCG	JACGTI010000656.1_CrufTF_contig_656	4887	3	7.60E-29		63	0.989305	1	0.005405	0.994595	0	0.005405	0	0.010752	0.005376	134.76037	68	1	1	1	1	1	1	1	1	1	1	1	1	1	1	1	1	1	1	1	1	1	1	1	1	1	1	1	1	1
65020167|F|0-63:C>T-63:C>T	65020167	TGCAGGTGAATGTTGATAGGGCGATTGATTTGGATTCGCTGTAACAACATTTGTTATATTCTTTTGGCG	TGCAGGTGAATGTTGATAGGGCGATTGATTTGGATTCGCTGTAACAACATTTGTTATATTCTTTTGGCG	JACGTI010000656.1_CrufTF_contig_656	4887	3	7.60E-29	63:C>T	63	0.989305	1	0.005405	0.994595	0	0.005405	0	0.010752	0.005376	134.76037	68	1	0	0	0	0	0	0	0	0	0	0	0	0	0	0	0	0	0	0	0	0	0	0	0	0	0	0	0	0
65013951|F|0--45:C>G	65013951	TGCAGCATCGTCTGTTCACCAGGGTTCACCACAATTGAGTTTAGGCGGCAGTTCAGGTATTGGTGGTAT	TGCAGCATCGTCTGTTCACCAGGGTTCACCACAATTGAGTTTAGGCGGCAGTTCAGGTATTGGTGGTAT	JACGTI010000656.1_CrufTF_contig_656	4953	3	7.60E-29		45	0.994652	0.994624	0.091398	0.908602	0.005376	0.086022	0.010695	0.166089	0.088392	6.35484	3.61905	1	1	1	1	1	1	1	-	0	1	1	1	1	1	1	1	1	1	1	1	1	1	1	1	1	1	1	1	1
65013951|F|0-45:C>G-45:C>G	65013951	TGCAGCATCGTCTGTTCACCAGGGTTCACCACAATTGAGTTTAGGGGGCAGTTCAGGTATTGGTGGTAT	TGCAGCATCGTCTGTTCACCAGGGTTCACCACAATTGAGTTTAGGGGGCAGTTCAGGTATTGGTGGTAT	JACGTI010000656.1_CrufTF_contig_656	4953	3	7.60E-29	45:C>G	45	0.994652	0.994624	0.091398	0.908602	0.005376	0.086022	0.010695	0.166089	0.088392	6.35484	3.61905	1	0	0	0	0	0	0	-	1	1	0	0	0	0	0	0	0	0	0	0	0	0	0	0	0	0	0	0	0
65013951|F|0--17:A>C	65013951	TGCAGCATCGTCTGTTCACCAGGGTTCACCACAATTGAGTTTAGGCGGCAGTTCAGGTATTGGTGGTAT	TGCAGCATCGTCTGTTCACCAGGGTTCACCACAATTGAGTTTAGGCGGCAGTTCAGGTATTGGTGGTAT	JACGTI010000656.1_CrufTF_contig_656	4953	3	7.60E-29		17	0.989305	1	0.021622	0.978378	0	0.021622	0	0.042308	0.021154	6.35484	3	1	1	1	1	1	1	1	-	-	1	1	1	1	1	1	1	1	1	1	1	1	1	1	1	1	1	1	1	1
65013951|F|0-17:A>C-17:A>C	65013951	TGCAGCATCGTCTGTTCCCCAGGGTTCACCACAATTGAGTTTAGGCGGCAGTTCAGGTATTGGTGGTAT	TGCAGCATCGTCTGTTCCCCAGGGTTCACCACAATTGAGTTTAGGCGGCAGTTCAGGTATTGGTGGTAT	JACGTI010000656.1_CrufTF_contig_656	4953	3	7.60E-29	17:A>C	17	0.989305	1	0.021622	0.978378	0	0.021622	0	0.042308	0.021154	6.35484	3	1	0	0	0	0	1	0	-	-	0	0	0	0	0	0	0	0	0	0	0	0	0	0	0	0	0	0	0	0
65012917|F|0--36:A>G	65012917	TGCAGCAGCCGCTTTGGCTTTGAGAATTTGCTGTAGATGTTGTTGATGGGCAATTTGTTGTTGCTGCTG	TGCAGCAGCCGCTTTGGCTTTGAGAATTTGCTGTAGATGTTGTTGATGGGCAATTTGTTGTTGCTGCTG	JACGTI010000656.1_CrufTF_contig_656	8702	3	2.75E-23		36	1	0.962567	0.481283	0.518717	0.037433	0.44385	0.072064	0.499299	0.285682	13.54762	8.84615	0.983333	1	1	0	1	1	1	1	1	1	1	1	1	1	1	0	1	1	1	1	1	1	1	1	1	1	1	1	1
65012917|F|0-36:A>G-36:A>G	65012917	TGCAGCAGCCGCTTTGGCTTTGAGAATTTGCTGTAGGTGTTGTTGATGGGCAATTTGTTGTTGCTGCTG	TGCAGCAGCCGCTTTGGCTTTGAGAATTTGCTGTAGGTGTTGTTGATGGGCAATTTGTTGTTGCTGCTG	JACGTI010000656.1_CrufTF_contig_656	8702	3	2.75E-23	36:A>G	36	1	0.962567	0.481283	0.518717	0.037433	0.44385	0.072064	0.499299	0.285682	13.54762	8.84615	0.983333	0	0	1	0	0	0	0	1	1	1	0	1	1	1	1	1	1	1	0	1	0	0	1	0	0	1	1	1
65019939|F|0--42:A>G	65019939	TGCAGCGGGAGCTGCCAATACCGCGGCCATAGTAGCCAAACAACAACAGCAAATGGCTGCCAACAAAGC	TGCAGCGGGAGCTGCCAATACCGCGGCCATAGTAGCCAAACAACAACAGCAAATGGCTGCCAACAAAGC	JACGTI010000656.1_CrufTF_contig_656	8769	3	3.59E-17		42	1	0.203209	0.957219	0.042781	0.796791	0.160428	0.32383	0.081901	0.202865	86.40476	82.87619	1	0	1	0	0	0	0	0	0	0	0	0	0	0	0	0	1	0	0	1	0	0	0	0	0	0	0	0	1
65019939|F|0-42:A>G-42:A>G	65019939	TGCAGCGGGAGCTGCCAATACCGCGGCCATAGTAGCCAAACAGCAACAGCAAATGGCTGCCAACAAAGC	TGCAGCGGGAGCTGCCAATACCGCGGCCATAGTAGCCAAACAGCAACAGCAAATGGCTGCCAACAAAGC	JACGTI010000656.1_CrufTF_contig_656	8769	3	3.59E-17	42:A>G	42	1	0.203209	0.957219	0.042781	0.796791	0.160428	0.32383	0.081901	0.202865	86.40476	82.87619	1	1	1	1	1	1	1	1	1	1	1	1	1	1	1	1	1	1	1	0	1	1	1	1	1	1	1	1	0
65011960|F|0--7:G>A	65011960	TGCAGGAGAAAATAATGACACAAGAATATTATAATTTCGATGGTGTAACATCTCACTTTAAAGATTCAC	TGCAGGAGAAAATAATGACACAAGAATATTATAATTTCGATGGTGTAACATCTCACTTTAAAGATTCAC	JACGTI010000665.1_CrufTF_contig_665	7074	3	4.61E-21		7	1	1	0.122995	0.877005	0	0.122995	0	0.215734	0.107867	15.16895	9.10345	1	1	1	1	1	1	1	1	1	1	1	1	1	1	1	1	1	1	1	1	1	1	1	1	1	1	1	1	1
65011960|F|0-7:G>A-7:G>A	65011960	TGCAGGAAAAAATAATGACACAAGAATATTATAATTTCGATGGTGTAACATCTCACTTTAAAGATTCAC	TGCAGGAAAAAATAATGACACAAGAATATTATAATTTCGATGGTGTAACATCTCACTTTAAAGATTCAC	JACGTI010000665.1_CrufTF_contig_665	7074	3	4.61E-21	7:G>A	7	1	1	0.122995	0.877005	0	0.122995	0	0.215734	0.107867	15.16895	9.10345	1	1	0	0	0	0	0	1	0	0	0	0	0	0	0	0	0	0	0	0	0	1	0	0	1	0	0	0	0
100044041|F|0--35:G>C	100044041	TGCAGAAAGTCTGGACCAAATACACCACCATGTTGGGTGGGTAAGAAGAGTGAAACCATACTGCTGAAG	TGCAGAAAGTCTGGACCAAATACACCACCATGTTGGGTGGGTAAGAAGAGTGAAACCATACTGCTGAAG	JACGTI010000694.1_CrufTF_contig_694	5673	3	2.77E-18		35	1	1	0.037433	0.962567	0	0.037433	0	0.072064	0.036032	35.09132	18.11111	1	1	1	1	1	1	1	1	1	1	1	1	1	1	1	1	1	1	1	1	1	1	1	1	1	1	1	1	1
100044041|F|0-35:G>C-35:G>C	100044041	TGCAGAAAGTCTGGACCAAATACACCACCATGTTGCGTGGGTAAGAAGAGTGAAACCATACTGCTGAAG	TGCAGAAAGTCTGGACCAAATACACCACCATGTTGCGTGGGTAAGAAGAGTGAAACCATACTGCTGAAG	JACGTI010000694.1_CrufTF_contig_694	5673	3	2.77E-18	35:G>C	35	1	1	0.037433	0.962567	0	0.037433	0	0.072064	0.036032	35.09132	18.11111	1	0	0	0	0	0	0	0	0	0	0	0	0	0	0	0	0	0	0	0	0	0	0	0	0	0	0	0	0
100044041|F|0--47:G>T	100044041	TGCAGAAAGTCTGGACCAAATACACCACCATGTTGGGTGGGTAAGAAGAGTGAAACCATACTGCTGAAG	TGCAGAAAGTCTGGACCAAATACACCACCATGTTGGGTGGGTAAGAAGAGTGAAACCATACTGCTGAAG	JACGTI010000694.1_CrufTF_contig_694	5673	3	2.77E-18		47	1	1	0.016043	0.983957	0	0.016043	0	0.031571	0.015785	35.09132	9	1	1	1	1	1	1	1	1	1	1	1	1	1	1	1	1	1	1	1	1	1	1	1	1	1	1	1	1	1
100044041|F|0-47:G>T-47:G>T	100044041	TGCAGAAAGTCTGGACCAAATACACCACCATGTTGGGTGGGTAAGAATAGTGAAACCATACTGCTGAAG	TGCAGAAAGTCTGGACCAAATACACCACCATGTTGGGTGGGTAAGAATAGTGAAACCATACTGCTGAAG	JACGTI010000694.1_CrufTF_contig_694	5673	3	2.77E-18	47:G>T	47	1	1	0.016043	0.983957	0	0.016043	0	0.031571	0.015785	35.09132	9	1	0	0	0	0	0	0	0	0	0	0	0	0	0	0	0	0	1	0	0	0	0	0	0	0	0	0	0	0
100044041|F|0--37:T>A	100044041	TGCAGAAAGTCTGGACCAAATACACCACCATGTTGGGTGGGTAAGAAGAGTGAAACCATACTGCTGAAG	TGCAGAAAGTCTGGACCAAATACACCACCATGTTGGGTGGGTAAGAAGAGTGAAACCATACTGCTGAAG	JACGTI010000694.1_CrufTF_contig_694	5673	3	2.77E-18		37	1	1	0.005348	0.994652	0	0.005348	0	0.010638	0.005319	35.09132	28.5	1	1	1	1	1	1	1	1	1	1	1	1	1	1	1	1	1	1	1	1	1	1	1	1	1	1	1	1	1
100044041|F|0-37:T>A-37:T>A	100044041	TGCAGAAAGTCTGGACCAAATACACCACCATGTTGGGAGGGTAAGAAGAGTGAAACCATACTGCTGAAG	TGCAGAAAGTCTGGACCAAATACACCACCATGTTGGGAGGGTAAGAAGAGTGAAACCATACTGCTGAAG	JACGTI010000694.1_CrufTF_contig_694	5673	3	2.77E-18	37:T>A	37	1	1	0.005348	0.994652	0	0.005348	0	0.010638	0.005319	35.09132	28.5	1	0	0	0	0	0	0	0	0	0	0	0	0	0	1	0	0	0	0	0	0	0	0	0	0	0	0	0	0
100044041|F|0--59:A>T	100044041	TGCAGAAAGTCTGGACCAAATACACCACCATGTTGGGTGGGTAAGAAGAGTGAAACCATACTGCTGAAG	TGCAGAAAGTCTGGACCAAATACACCACCATGTTGGGTGGGTAAGAAGAGTGAAACCATACTGCTGAAG	JACGTI010000694.1_CrufTF_contig_694	5673	3	2.77E-18		59	1	1	0.005348	0.994652	0	0.005348	0	0.010638	0.005319	35.09132	20	1	1	1	1	1	1	1	1	1	1	1	1	1	1	1	1	1	1	1	1	1	1	1	1	1	1	1	1	1
100044041|F|0-59:A>T-59:A>T	100044041	TGCAGAAAGTCTGGACCAAATACACCACCATGTTGGGTGGGTAAGAAGAGTGAAACCATTCTGCTGAAG	TGCAGAAAGTCTGGACCAAATACACCACCATGTTGGGTGGGTAAGAAGAGTGAAACCATTCTGCTGAAG	JACGTI010000694.1_CrufTF_contig_694	5673	3	2.77E-18	59:A>T	59	1	1	0.005348	0.994652	0	0.005348	0	0.010638	0.005319	35.09132	20	1	0	0	0	0	0	0	0	0	0	0	0	0	0	0	0	0	0	0	0	0	0	0	0	0	0	0	0	0
65019297|F|0--29:T>A	65019297	TGCAGTCCAGACTTTAGTCTATACTTTAGTCTAGACTATAGCCCAGACTATAGTCCACACTGTAGTCCT	TGCAGTCCAGACTTTAGTCTATACTTTAGTCTAGACTATAGCCCAGACTATAGTCCACACTGTAGTCCT	JACGTI010000699.1_CrufTF_contig_699	12168	2	1.68E-10		29	0.481283	0.533333	0.588889	0.411111	0.466667	0.122222	0.497778	0.484198	0.490988	83.59649	79.43333	1	-	-	0	-	-	0	-	1	1	-	-	1	-	-	0	1	-	1	-	1	0	-	-	-	-	-	0	1
65019297|F|0-29:T>A-29:T>A	65019297	TGCAGTCCAGACTTTAGTCTATACTTTAGACTAGACTATAGCCCAGACTATAGTCCACACTGTAGTCCT	TGCAGTCCAGACTTTAGTCTATACTTTAGACTAGACTATAGCCCAGACTATAGTCCACACTGTAGTCCT	JACGTI010000699.1_CrufTF_contig_699	12168	2	1.68E-10	29:T>A	29	0.481283	0.533333	0.588889	0.411111	0.466667	0.122222	0.497778	0.484198	0.490988	83.59649	79.43333	1	-	-	1	-	-	1	-	0	1	-	-	0	-	-	1	0	-	0	-	0	1	-	-	-	-	-	1	0
100041872|F|0--9:T>A	100041872	TGCAGGGGCTAATGATTTCAATGAACACAAATATACTCCCGATATAACATCCTACGATTATGATGCTGT	TGCAGGGGCTAATGATTTCAATGAACACAAATATACTCCCGATATAACATCCTACGATTATGATGCTGT	JACGTI010000710.1_CrufTF_contig_710	3372	3	7.71E-19		9	1	1	0.02139	0.97861	0	0.02139	0	0.041866	0.020933	57.89954	39.5	1	1	1	1	1	1	1	1	1	1	1	1	1	1	1	1	1	1	1	1	1	1	1	1	1	1	1	1	1
100041872|F|0-9:T>A-9:T>A	100041872	TGCAGGGGCAAATGATTTCAATGAACACAAATATACTCCCGATATAACATCCTACGATTATGATGCTGT	TGCAGGGGCAAATGATTTCAATGAACACAAATATACTCCCGATATAACATCCTACGATTATGATGCTGT	JACGTI010000710.1_CrufTF_contig_710	3372	3	7.71E-19	9:T>A	9	1	1	0.02139	0.97861	0	0.02139	0	0.041866	0.020933	57.89954	39.5	1	0	0	0	0	0	0	0	0	0	0	0	0	0	0	0	0	0	1	0	1	0	0	0	0	0	0	0	0
100041872|F|0--66:T>G	100041872	TGCAGGGGCTAATGATTTCAATGAACACAAATATACTCCCGATATAACATCCTACGATTATGATGCTGT	TGCAGGGGCTAATGATTTCAATGAACACAAATATACTCCCGATATAACATCCTACGATTATGATGCTGT	JACGTI010000710.1_CrufTF_contig_710	3372	3	7.71E-19		66	1	1	0.010695	0.989305	0	0.010695	0	0.021162	0.010581	57.89954	30.66667	1	1	1	1	1	1	1	1	1	1	1	1	1	1	1	1	1	1	1	1	1	1	1	1	1	1	1	1	1
100041872|F|0-66:T>G-66:T>G	100041872	TGCAGGGGCTAATGATTTCAATGAACACAAATATACTCCCGATATAACATCCTACGATTATGATGCGGT	TGCAGGGGCTAATGATTTCAATGAACACAAATATACTCCCGATATAACATCCTACGATTATGATGCGGT	JACGTI010000710.1_CrufTF_contig_710	3372	3	7.71E-19	66:T>G	66	1	1	0.010695	0.989305	0	0.010695	0	0.021162	0.010581	57.89954	30.66667	1	0	0	0	0	0	0	0	0	0	0	0	0	0	0	0	0	1	0	0	0	0	0	0	0	0	0	0	0
65012945|F|0--33:T>A	65012945	TGCAGCCGCTGCTGTGGCAGCTAACCCCAGTGGTTTTGGTAAATTATTGACAACATATCCTCAGACAGC	TGCAGCCGCTGCTGTGGCAGCTAACCCCAGTGGTTTTGGTAAATTATTGACAACATATCCTCAGACAGC	JACGTI010000713.1_CrufTF_contig_713	2117	3	1.65E-25		33	0.807487	0.993377	0.013245	0.986755	0.006623	0.006623	0.013157	0.026139	0.019648	3.53977	2.5	1	1	-	1	-	-	1	1	1	1	1	1	1	1	1	1	1	1	1	1	1	1	1	1	1	1	1	1	-
65012945|F|0-33:T>A-33:T>A	65012945	TGCAGCCGCTGCTGTGGCAGCTAACCCTAGTGGATTTGGTAAATTATTGACAACATATCCTCAGACAGC	TGCAGCCGCTGCTGTGGCAGCTAACCCTAGTGGATTTGGTAAATTATTGACAACATATCCTCAGACAGC	JACGTI010000713.1_CrufTF_contig_713	2117	3	1.65E-25	33:T>A	33	0.807487	0.993377	0.013245	0.986755	0.006623	0.006623	0.013157	0.026139	0.019648	3.53977	2.5	1	0	-	0	-	-	0	0	0	0	0	1	0	0	0	0	0	0	0	0	0	0	0	0	0	0	0	0	-
65013856|F|0--14:G>A	65013856	TGCAGATTCTTGCAGGCAAAATGGTTTGATTTAGAAAAACGCATGGGCCAGGGTACAATAGCCTTTGCG	TGCAGATTCTTGCAGGCAAAATGGTTTGATTTAGAAAAACGCATGGGCCAGGGTACAATAGCCTTTGCG	JACGTI010000729.1_CrufTF_contig_729	3969	3	5.96E-20		14	0.983957	0.891304	0.391304	0.608696	0.108696	0.282609	0.193762	0.476371	0.335066	14.33333	12.55952	1	1	1	1	1	1	1	1	1	1	1	1	1	1	1	1	1	1	0	1	1	1	1	1	1	1	1	-	0
65013856|F|0-14:G>A-14:G>A	65013856	TGCAGATTCTTGCAAGCAAAATGGTTTGATTTAGAAAAACGCATGGGCCAGGGTACAATAGCCTTTGCG	TGCAGATTCTTGCAAGCAAAATGGTTTGATTTAGAAAAACGCATGGGCCAGGGTACAATAGCCTTTGCG	JACGTI010000729.1_CrufTF_contig_729	3969	3	5.96E-20	14:G>A	14	0.983957	0.891304	0.391304	0.608696	0.108696	0.282609	0.193762	0.476371	0.335066	14.33333	12.55952	1	0	0	0	0	0	1	0	0	0	1	0	0	0	1	0	0	0	1	1	1	1	0	0	0	0	0	-	1
65013856|F|0--11:G>A	65013856	TGCAGATTCTTGCAGGCAAAATGGTTTGATTTAGAAAAACGCATGGGCCAGGGTACAATAGCCTTTGCG	TGCAGATTCTTGCAGGCAAAATGGTTTGATTTAGAAAAACGCATGGGCCAGGGTACAATAGCCTTTGCG	JACGTI010000729.1_CrufTF_contig_729	3969	3	5.96E-20		11	0.962567	0.911111	0.277778	0.722222	0.088889	0.188889	0.161975	0.401235	0.281605	14.33333	11.08621	0.982759	1	1	1	1	1	1	1	1	1	1	1	1	1	1	1	1	1	-	1	1	1	1	1	1	1	1	0	-
65013856|F|0-11:G>A-11:G>A	65013856	TGCAGATTCTTACAGGCAAAATGGTTTGATTTAGAAAAACGCATGGGCCAGGGTACAATAGCCTTTGCG	TGCAGATTCTTACAGGCAAAATGGTTTGATTTAGAAAAACGCATGGGCCAGGGTACAATAGCCTTTGCG	JACGTI010000729.1_CrufTF_contig_729	3969	3	5.96E-20	11:G>A	11	0.962567	0.911111	0.277778	0.722222	0.088889	0.188889	0.161975	0.401235	0.281605	14.33333	11.08621	0.982759	1	1	1	0	0	0	0	0	0	0	1	1	1	0	1	0	1	-	0	0	0	0	1	0	0	1	1	-
65013856|F|0--8:C>T	65013856	TGCAGATTCTTGCAGGCAAAATGGTTTGATTTAGAAAAACGCATGGGCCAGGGTACAATAGCCTTTGCG	TGCAGATTCTTGCAGGCAAAATGGTTTGATTTAGAAAAACGCATGGGCCAGGGTACAATAGCCTTTGCG	JACGTI010000729.1_CrufTF_contig_729	3969	3	5.96E-20		8	0.877005	1	0.018293	0.981707	0	0.018293	0	0.035916	0.017958	14.33333	14	1	1	1	1	1	1	1	1	1	1	1	1	1	1	1	1	1	1	-	1	1	1	1	1	1	1	1	-	-
65013856|F|0-8:C>T-8:C>T	65013856	TGCAGATTTTTGCAGGCAAAATGGTTTGATTTAGAAAAACGCATGGGCCAGGGTACAATAGCCTTTGCG	TGCAGATTTTTGCAGGCAAAATGGTTTGATTTAGAAAAACGCATGGGCCAGGGTACAATAGCCTTTGCG	JACGTI010000729.1_CrufTF_contig_729	3969	3	5.96E-20	8:C>T	8	0.877005	1	0.018293	0.981707	0	0.018293	0	0.035916	0.017958	14.33333	14	1	0	0	0	0	0	0	0	0	0	0	0	0	0	0	0	0	0	-	0	0	0	0	0	0	0	0	-	-
100025529|F|0--66:A>G	100025529	TGCAGCATCATCATCTGAAATTCAATCTTCTTTAGCTAACGCTTCATTGGTAACACCGACATCGACATC	TGCAGCATCATCATCTGAAATTCAATCTTCTTTAGCTAACGCTTCATTGGTAACACCGACATCGACATC	JACGTI010000771.1_CrufTF_contig_771	7548	2	4.61E-21		66	1	1	0.02139	0.97861	0	0.02139	0	0.041866	0.020933	16.64384	8.75	1	1	1	1	1	1	1	1	1	1	1	1	1	1	1	1	1	1	1	1	1	1	1	1	1	1	1	1	1
100025529|F|0-66:A>G-66:A>G	100025529	TGCAGCATCATCATCTGAAATTCAATCTTCTTTAGCTAACGCTTCATTGGTAACACCGACATCGACGCC	TGCAGCATCATCATCTGAAATTCAATCTTCTTTAGCTAACGCTTCATTGGTAACACCGACATCGACGCC	JACGTI010000771.1_CrufTF_contig_771	7548	2	4.61E-21	66:A>G	66	1	1	0.02139	0.97861	0	0.02139	0	0.041866	0.020933	16.64384	8.75	1	0	0	0	0	0	0	0	0	0	0	0	0	0	0	0	0	0	0	0	0	0	0	0	1	0	0	0	0
65011833|F|0--12:T>C	65011833	TGCAGATGCTACTAATGGTTGCCGTTGCTTTTGATATTGCAAACGTTGCACAGTTTGTGGTGAACCCAT	TGCAGATGCTACTAATGGTTGCCGTTGCTTTTGATATTGCAAACGTTGCACAGTTTGTGGTGAACCCAT	JACGTI010000773.1_CrufTF_contig_773	18111	3	3.56E-22		12	0.73262	0.087591	0.978102	0.021898	0.912409	0.065693	0.159838	0.042837	0.101337	2.91667	2.75625	0.94	0	0	0	0	-	-	-	0	0	-	0	0	-	0	0	0	-	-	0	0	-	1	0	-	0	0	0	0
65011833|F|0-12:T>C-12:T>C	65011833	TGCAGATGCTACCAATGGTTGCCGTTGCTTTTGATATTGCAAACGTTGCACAGTTTGTGGTGAACCCAT	TGCAGATGCTACCAATGGTTGCCGTTGCTTTTGATATTGCAAACGTTGCACAGTTTGTGGTGAACCCAT	JACGTI010000773.1_CrufTF_contig_773	18111	3	3.56E-22	12:T>C	12	0.73262	0.087591	0.978102	0.021898	0.912409	0.065693	0.159838	0.042837	0.101337	2.91667	2.75625	0.94	1	1	1	1	-	-	-	1	1	-	1	1	-	1	1	1	-	-	1	1	-	0	1	-	1	1	1	1
100014410|F|0--39:A>T	100014410	TGCAGTCGTTTTTGAAGCAAAAATAACTTTAGGCTTCGAAAGATTAATGGCATGATGAACTTCACCTGT	TGCAGTCGTTTTTGAAGCAAAAATAACTTTAGGCTTCGAAAGATTAATGGCATGATGAACTTCACCTGT	JACGTI010000774.1_CrufTF_contig_774	18774	3	1.28E-21		39	0.983957	1	0.005435	0.994565	0	0.005435	0	0.01081	0.005405	5.02778	3	1	1	1	1	1	1	1	1	1	1	1	1	1	1	1	1	1	1	1	1	1	1	1	1	1	1	1	1	1
100014410|F|0-39:A>T-39:A>T	100014410	TGCAGTCGTTTTTGAAGCAAAAATAACTTTAGGCTTCGATAGATTAATGGCATGATGAACTTCACCTGT	TGCAGTCGTTTTTGAAGCAAAAATAACTTTAGGCTTCGATAGATTAATGGCATGATGAACTTCACCTGT	JACGTI010000774.1_CrufTF_contig_774	18774	3	1.28E-21	39:A>T	39	0.983957	1	0.005435	0.994565	0	0.005435	0	0.01081	0.005405	5.02778	3	1	0	0	0	0	0	0	0	0	0	0	0	0	0	0	0	0	0	0	0	0	0	0	0	0	0	0	0	0
100026424|F|0--27:C>G	100026424	TGCAGTAGAGGATGTTAGAAGGGAACCCCAATGGCATGATGATTCCTTGAGCTCTCTATCAATAGAATC	TGCAGTAGAGGATGTTAGAAGGGAACCCCAATGGCATGATGATTCCTTGAGCTCTCTATCAATAGAATC	JACGTI010000774.1_CrufTF_contig_774	44287	3	1.65E-25		27	1	1	0.005348	0.994652	0	0.005348	0	0.010638	0.005319	8.0367	3	1	1	1	1	1	1	1	1	1	1	1	1	1	1	1	1	1	1	1	1	1	1	1	1	1	1	1	1	1
100026424|F|0-27:C>G-27:C>G	100026424	TGCAGTAGAGGATGTTAGAAGGGAACCGCAATGGCATGATGATTCCTTGAGCTCTCTATCAATAGAATC	TGCAGTAGAGGATGTTAGAAGGGAACCGCAATGGCATGATGATTCCTTGAGCTCTCTATCAATAGAATC	JACGTI010000774.1_CrufTF_contig_774	44287	3	1.65E-25	27:C>G	27	1	1	0.005348	0.994652	0	0.005348	0	0.010638	0.005319	8.0367	3	1	0	0	0	0	0	0	0	0	0	0	0	0	0	0	0	0	0	0	0	0	0	0	0	0	0	0	0	0
100026424|F|0--37:G>A	100026424	TGCAGTAGAGGATGTTAGAAGGGAACCCCAATGGCATGATGATTCCTTGAGCTCTCTATCAATAGAATC	TGCAGTAGAGGATGTTAGAAGGGAACCCCAATGGCATGATGATTCCTTGAGCTCTCTATCAATAGAATC	JACGTI010000774.1_CrufTF_contig_774	44287	3	1.65E-25		37	1	1	0.005348	0.994652	0	0.005348	0	0.010638	0.005319	8.0367	5	1	1	1	1	1	1	1	1	1	1	1	1	1	1	1	1	1	1	1	1	1	1	1	1	1	1	1	1	1
100026424|F|0-37:G>A-37:G>A	100026424	TGCAGTAGAGGATGTTAGAAGGGAACCCCAATGGCATAATGATTCCTTGAGCTCTCTATCAATAGAATC	TGCAGTAGAGGATGTTAGAAGGGAACCCCAATGGCATAATGATTCCTTGAGCTCTCTATCAATAGAATC	JACGTI010000774.1_CrufTF_contig_774	44287	3	1.65E-25	37:G>A	37	1	1	0.005348	0.994652	0	0.005348	0	0.010638	0.005319	8.0367	5	1	0	0	0	0	0	0	0	0	0	0	0	0	0	0	0	0	0	0	0	0	0	0	0	0	0	0	0	0
100032462|F|0--55:T>C	100032462	TGCAGGCGAATTTGGATAATAATCATCGTACTGAGGTGCGCAATGCCGCTAAAGGTTTTAAGAAATTCC	TGCAGGCGAATTTGGATAATAATCATCGTACTGAGGTGCGCAATGCCGCTAAAGGTTTTAAGAAATTCC	JACGTI010000798.1_CrufTF_contig_798	1848	3	2.14E-19		55	1	1	0.010695	0.989305	0	0.010695	0	0.021162	0.010581	17.62557	6.5	1	1	1	1	1	1	1	1	1	1	1	1	1	1	1	1	1	1	1	1	1	1	1	1	1	1	1	1	1
100032462|F|0-55:T>C-55:T>C	100032462	TGCAGGCGAATTTGGATAATAATCATCGTACTGAGGTGCGCAATGCCGCTAAAGGCTTTAAGAAATTCC	TGCAGGCGAATTTGGATAATAATCATCGTACTGAGGTGCGCAATGCCGCTAAAGGCTTTAAGAAATTCC	JACGTI010000798.1_CrufTF_contig_798	1848	3	2.14E-19	55:T>C	55	1	1	0.010695	0.989305	0	0.010695	0	0.021162	0.010581	17.62557	6.5	1	0	0	0	0	0	0	0	0	0	0	0	0	0	0	0	0	0	0	0	0	0	0	0	0	0	0	0	0
100032462|F|0--49:T>C	100032462	TGCAGGCGAATTTGGATAATAATCATCGTACTGAGGTGCGCAATGCCGCTAAAGGTTTTAAGAAATTCC	TGCAGGCGAATTTGGATAATAATCATCGTACTGAGGTGCGCAATGCCGCTAAAGGTTTTAAGAAATTCC	JACGTI010000798.1_CrufTF_contig_798	1848	3	2.14E-19		49	1	1	0.005348	0.994652	0	0.005348	0	0.010638	0.005319	17.62557	7	1	1	1	1	1	1	1	1	1	1	1	1	1	1	1	1	1	1	1	1	1	1	1	1	1	1	1	1	1
100032462|F|0-49:T>C-49:T>C	100032462	TGCAGGCGAATTTGGATAATAATCATCGTACTGAGGTGCGCAATGCCGCCAAAGGTTTTAAGAAATTCC	TGCAGGCGAATTTGGATAATAATCATCGTACTGAGGTGCGCAATGCCGCCAAAGGTTTTAAGAAATTCC	JACGTI010000798.1_CrufTF_contig_798	1848	3	2.14E-19	49:T>C	49	1	1	0.005348	0.994652	0	0.005348	0	0.010638	0.005319	17.62557	7	1	0	0	0	0	0	0	0	0	0	0	0	0	0	0	0	0	0	0	0	0	0	0	0	0	0	0	0	0
100041411|F|0--27:C>A	100041411	TGCAGCCGAGGCACTTTTTAAAACAGCCGCTGTGGTCAAAGAACCATTTATGGTGGCCGCAGCTACATT	TGCAGCCGAGGCACTTTTTAAAACAGCCGCTGTGGTCAAAGAACCATTTATGGTGGCCGCAGCTACATT	JACGTI010000802.1_CrufTF_contig_802	10945	4	7.71E-19		27	1	1	0.010695	0.989305	0	0.010695	0	0.021162	0.010581	53.63014	20.33333	1	1	1	1	1	1	1	1	1	1	1	1	1	1	1	1	1	1	1	1	1	1	1	1	1	1	1	1	1
100041411|F|0-27:C>A-27:C>A	100041411	TGCAGCCGAGGCACTTTTTAAAACAGCAGCTGTGGTCAAAGAACCATTTATGGTGGCCGCAGCTACATT	TGCAGCCGAGGCACTTTTTAAAACAGCAGCTGTGGTCAAAGAACCATTTATGGTGGCCGCAGCTACATT	JACGTI010000802.1_CrufTF_contig_802	10945	4	7.71E-19	27:C>A	27	1	1	0.010695	0.989305	0	0.010695	0	0.021162	0.010581	53.63014	20.33333	1	0	0	0	0	0	0	0	0	0	0	0	0	0	0	0	0	0	0	0	0	0	0	0	0	0	0	0	0
100041411|F|0--9:G>T	100041411	TGCAGCCGAGGCACTTTTTAAAACAGCCGCTGTGGTCAAAGAACCATTTATGGTGGCCGCAGCTACATT	TGCAGCCGAGGCACTTTTTAAAACAGCCGCTGTGGTCAAAGAACCATTTATGGTGGCCGCAGCTACATT	JACGTI010000802.1_CrufTF_contig_802	10945	4	7.71E-19		9	1	1	0.005348	0.994652	0	0.005348	0	0.010638	0.005319	53.63014	26	1	1	1	1	1	1	1	1	1	1	1	1	1	1	1	1	1	1	1	1	1	1	1	1	1	1	1	1	1
100041411|F|0-9:G>T-9:G>T	100041411	TGCAGCCGATGCACTTTTTAAAACAGCCGCTGTGGTCAAAGAACCATTTATGGTGGCCGCAGCTACATT	TGCAGCCGATGCACTTTTTAAAACAGCCGCTGTGGTCAAAGAACCATTTATGGTGGCCGCAGCTACATT	JACGTI010000802.1_CrufTF_contig_802	10945	4	7.71E-19	9:G>T	9	1	1	0.005348	0.994652	0	0.005348	0	0.010638	0.005319	53.63014	26	1	0	0	0	0	0	0	0	0	0	0	0	0	0	0	0	0	0	0	0	0	0	0	0	0	0	0	0	0
100044772|F|0--45:C>T	100044772	TGCAGCAGCTGCTGCTGCCGTTGTAGCCGCCGTGCCGTCTTCAACCGCTTCCCTAACCACGCCCTCTGT	TGCAGCAGCTGCTGCTGCCGTTGTAGCCGCCGTGCCGTCTTCAACCGCTTCCCTAACCACGCCCTCTGT	JACGTI010000854.1_CrufTF_contig_854	1781	3	3.54E-27		45	1	1	0.016043	0.983957	0	0.016043	0	0.031571	0.015785	76.3105	27	1	1	1	1	1	1	1	1	1	1	1	1	1	1	1	1	1	1	1	1	1	1	1	1	1	1	1	1	1
100044772|F|0-45:C>T-45:C>T	100044772	TGCAGCAGCTGCTGCTGCCGTTGTAGCCGCCGTGCCGTCTTCAACTGCTTCCCTAACCACGCCCTCTGT	TGCAGCAGCTGCTGCTGCCGTTGTAGCCGCCGTGCCGTCTTCAACTGCTTCCCTAACCACGCCCTCTGT	JACGTI010000854.1_CrufTF_contig_854	1781	3	3.54E-27	45:C>T	45	1	1	0.016043	0.983957	0	0.016043	0	0.031571	0.015785	76.3105	27	1	0	0	0	0	0	0	0	0	0	0	0	0	0	0	0	0	0	0	0	0	0	0	0	1	0	0	0	0
65011852|F|0--58:G>T	65011852	TGCAGATTTTGAGAAGTAGCAGCCGCTATAATTTGTCCTTGAGGTCCCTGAATTAATTGAAATGTTTGC	TGCAGATTTTGAGAAGTAGCAGCCGCTATAATTTGTCCTTGAGGTCCCTGAATTAATTGAAATGTTTGC	JACGTI010000872.1_CrufTF_contig_872	3231	3	2.75E-23		58	0.994652	1	0.005376	0.994624	0	0.005376	0	0.010695	0.005347	53.01835	25	1	1	1	1	1	1	1	1	1	1	1	1	1	1	1	1	1	1	1	1	1	1	1	1	1	1	1	1	1
65011852|F|0-58:G>T-58:G>T	65011852	TGCAGATTTTGAGAAGTAGCAGCCGCTATAATTTGTCCTTGAGGTCCCTGAATTAATTTAAATGTTTGC	TGCAGATTTTGAGAAGTAGCAGCCGCTATAATTTGTCCTTGAGGTCCCTGAATTAATTTAAATGTTTGC	JACGTI010000872.1_CrufTF_contig_872	3231	3	2.75E-23	58:G>T	58	0.994652	1	0.005376	0.994624	0	0.005376	0	0.010695	0.005347	53.01835	25	1	0	0	0	0	0	0	0	0	0	0	0	0	0	0	0	0	0	0	0	0	0	0	0	0	0	0	0	0
65012254|F|0--34:G>T	65012254	TGCAGTTGCTTATGGTATTGGTGGTGGCAACAACGGCTTATCAAATATACGCACAACAGCCGTGGAACA	TGCAGTTGCTTATGGTATTGGTGGTGGCAACAACGGCTTATCAAATATACGCACAACAGCCGTGGAACA	JACGTI010000892.1_CrufTF_contig_892	5387	2	1.67E-15		34	0.395722	0.986486	0.013514	0.986486	0.013514	0	0.026662	0.026662	0.026662	19.38889	11	1	-	-	-	1	-	1	-	1	-	-	-	1	1	-	-	1	-	1	-	-	1	-	-	1	-	-	1	-
65012254|F|0-34:G>T-34:G>T	65012254	TGCAGTTGCTTATGGTATTGGTGGTGGCAACAACTGCTTATCAAATATACGCACAACAGCCGTGGAACA	TGCAGTTGCTTATGGTATTGGTGGTGGCAACAACTGCTTATCAAATATACGCACAACAGCCGTGGAACA	JACGTI010000892.1_CrufTF_contig_892	5387	2	1.67E-15	34:G>T	34	0.395722	0.986486	0.013514	0.986486	0.013514	0	0.026662	0.026662	0.026662	19.38889	11	1	-	-	-	0	-	0	-	0	-	-	-	0	0	-	-	0	-	0	-	-	0	-	-	0	-	-	0	-
65019523|F|0--26:G>A	65019523	TGCAGCAGAAAACAGTGTTGACGACTGTCAACAGTTTCCGATTCCTTGACAACACGAAACATGGTTTGG	TGCAGCAGAAAACAGTGTTGACGACTGTCAACAGTTTCCGATTCCTTGACAACACGAAACATGGTTTGG	JACGTI010000921.1_CrufTF_contig_921	778	2	2.74E-28		26	1	1	0.090909	0.909091	0	0.090909	0	0.165289	0.082645	124.65297	47.52941	1	1	1	1	1	1	1	1	1	1	1	1	1	1	1	1	1	1	1	1	1	1	1	1	1	1	1	1	1
65019523|F|0-26:G>A-26:G>A	65019523	TGCAGCAGAAAACAGTGTTGACGACTATCAACAGTTTCCGATTCCTTGACAACACGAAACATGGTTTGG	TGCAGCAGAAAACAGTGTTGACGACTATCAACAGTTTCCGATTCCTTGACAACACGAAACATGGTTTGG	JACGTI010000921.1_CrufTF_contig_921	778	2	2.74E-28	26:G>A	26	1	1	0.090909	0.909091	0	0.090909	0	0.165289	0.082645	124.65297	47.52941	1	0	0	0	0	0	0	0	0	0	0	0	1	0	0	0	0	0	0	0	1	0	0	1	0	0	0	0	0
65021354|F|0--29:A>T	65021354	TGCAGTCAAAATGGCCCCTTGTGGGTTATAGTGGAATTTGCTCCTCATGGTAATTTAAAGGATTTCTTG	TGCAGTCAAAATGGCCCCTTGTGGGTTATAGTGGAATTTGCTCCTCATGGTAATTTAAAGGATTTCTTG	JACGTI010000928.1_CrufTF_contig_928	4634	4	3.56E-22		29	0.743316	0.992806	0.007194	0.992806	0.007194	0	0.014285	0.014285	0.014285	89.88344	73	1	1	-	-	1	-	1	-	1	1	1	-	1	1	1	1	-	1	1	1	1	1	1	1	1	-	1	1	1
65021354|F|0-29:A>T-29:A>T	65021354	TGCAGTCAAAATGGCCCCTTGTGGGTTATTGTGGAATTTGCTCCTCATGGTAATTTAAAGGATTTCTTG	TGCAGTCAAAATGGCCCCTTGTGGGTTATTGTGGAATTTGCTCCTCATGGTAATTTAAAGGATTTCTTG	JACGTI010000928.1_CrufTF_contig_928	4634	4	3.56E-22	29:A>T	29	0.743316	0.992806	0.007194	0.992806	0.007194	0	0.014285	0.014285	0.014285	89.88344	73	1	0	-	-	0	-	0	-	0	0	0	-	0	0	0	0	-	0	0	0	0	0	0	0	0	-	0	0	0
100063031|F|0--46:A>T	100063031	TGCAGCAGCAGTGGCAGCTGCACAAAATCTTTCGCCGCCCTCGCCCAACGATGGCAATATGGTGCAATC	TGCAGCAGCAGTGGCAGCTGCACAAAATCTTTCGCCGCCCTCGCCCAACGATGGCAATATGGTGCAATC	JACGTI010000954.1_CrufTF_contig_954	967	3	1.28E-21		46	1	1	0.016043	0.983957	0	0.016043	0	0.031571	0.015785	163.41096	42.25	1	1	1	1	1	1	1	1	1	1	1	1	1	1	1	1	1	1	1	1	1	1	1	1	1	1	1	1	1
100063031|F|0-46:A>T-46:A>T	100063031	TGCAGCAGCAGTGGCAGCTGCACAAAATCTTTCGCCGCCCTCGCCCTACGATGGCAATATGGTGCAATC	TGCAGCAGCAGTGGCAGCTGCACAAAATCTTTCGCCGCCCTCGCCCTACGATGGCAATATGGTGCAATC	JACGTI010000954.1_CrufTF_contig_954	967	3	1.28E-21	46:A>T	46	1	1	0.016043	0.983957	0	0.016043	0	0.031571	0.015785	163.41096	42.25	1	0	0	0	0	0	0	0	0	0	0	0	0	0	0	0	0	0	0	0	0	0	0	0	0	0	0	0	0
100063031|F|0--45:C>G	100063031	TGCAGCAGCAGTGGCAGCTGCACAAAATCTTTCGCCGCCCTCGCCCAACGATGGCAATATGGTGCAATC	TGCAGCAGCAGTGGCAGCTGCACAAAATCTTTCGCCGCCCTCGCCCAACGATGGCAATATGGTGCAATC	JACGTI010000954.1_CrufTF_contig_954	967	3	1.28E-21		45	1	1	0.010695	0.989305	0	0.010695	0	0.021162	0.010581	163.41096	86.33333	1	1	1	1	1	1	1	1	1	1	1	1	1	1	1	1	1	1	1	1	1	1	1	1	1	1	1	1	1
100063031|F|0-45:C>G-45:C>G	100063031	TGCAGCAGCAGTGGCAGCTGCACAAAATCTTTCGCCGCCCTCGCCGAACGATGGCAATATGGTGCAATC	TGCAGCAGCAGTGGCAGCTGCACAAAATCTTTCGCCGCCCTCGCCGAACGATGGCAATATGGTGCAATC	JACGTI010000954.1_CrufTF_contig_954	967	3	1.28E-21	45:C>G	45	1	1	0.010695	0.989305	0	0.010695	0	0.021162	0.010581	163.41096	86.33333	1	0	0	0	0	0	0	0	0	0	0	0	0	0	0	0	0	0	0	0	0	0	0	0	0	0	0	0	0
100024761|F|0--10:T>A	100024761	TGCAGAATCTTGAGATTCTAATACTCTCCAATAATATGCTCAAAAAGATACCCAATACAATAGGACAAT	TGCAGAATCTTGAGATTCTAATACTCTCCAATAATATGCTCAAAAAGATACCCAATACAATAGGACAAT	JACGTI010000981.1_CrufTF_contig_981	3774	3	2.75E-23		10	1	1	0.016043	0.983957	0	0.016043	0	0.031571	0.015785	9.62557	3.5	1	1	1	1	1	1	1	1	1	1	1	1	1	1	1	1	1	1	1	1	1	1	1	1	1	1	1	1	1
100024761|F|0-10:T>A-10:T>A	100024761	TGCAGAATCTAGAGATTCTAATACTCTCCAATAATATGCTCAAAAAGATACCCAATACAATAGGACAAT	TGCAGAATCTAGAGATTCTAATACTCTCCAATAATATGCTCAAAAAGATACCCAATACAATAGGACAAT	JACGTI010000981.1_CrufTF_contig_981	3774	3	2.75E-23	10:T>A	10	1	1	0.016043	0.983957	0	0.016043	0	0.031571	0.015785	9.62557	3.5	1	0	0	0	0	0	0	0	0	0	0	0	0	0	0	0	0	0	0	0	0	0	0	0	0	0	0	0	0
100041740|F|0--7:G>A	100041740	TGCAGGAGGAGATGCGCAAACTAATGGAAGAAGCCTCGAATAAAAAGAAGGCCAAAAAGAAAATGAAGG	TGCAGGAGGAGATGCGCAAACTAATGGAAGAAGCCTCGAATAAAAAGAAGGCCAAAAAGAAAATGAAGG	JACGTI010000988.1_CrufTF_contig_988	24166	3	9.91E-23		7	1	1	0.010695	0.989305	0	0.010695	0	0.021162	0.010581	70.53425	33.33333	1	1	1	1	1	1	1	1	1	1	1	1	1	1	1	1	1	1	1	1	1	1	1	1	1	1	1	1	1
100041740|F|0-7:G>A-7:G>A	100041740	TGCAGGAAGAGATGCGCAAACTAATGGAAGAAGCCTCGAATAAAAAGAAGGCCAAAAAGAAAATGAAGG	TGCAGGAAGAGATGCGCAAACTAATGGAAGAAGCCTCGAATAAAAAGAAGGCCAAAAAGAAAATGAAGG	JACGTI010000988.1_CrufTF_contig_988	24166	3	9.91E-23	7:G>A	7	1	1	0.010695	0.989305	0	0.010695	0	0.021162	0.010581	70.53425	33.33333	1	0	0	0	0	0	0	0	0	0	0	0	0	0	0	0	0	0	0	0	0	0	1	0	0	0	0	0	0
100041740|F|0--58:G>A	100041740	TGCAGGAGGAGATGCGCAAACTAATGGAAGAAGCCTCGAATAAAAAGAAGGCCAAAAAGAAAATGAAGG	TGCAGGAGGAGATGCGCAAACTAATGGAAGAAGCCTCGAATAAAAAGAAGGCCAAAAAGAAAATGAAGG	JACGTI010000988.1_CrufTF_contig_988	24166	3	9.91E-23		58	1	1	0.005348	0.994652	0	0.005348	0	0.010638	0.005319	70.53425	33	1	1	1	1	1	1	1	1	1	1	1	1	1	1	1	1	1	1	1	1	1	1	1	1	1	1	1	1	1
100041740|F|0-58:G>A-58:G>A	100041740	TGCAGGAGGAGATGCGCAAACTAATGGAAGAAGCCTCGAATAAAAAGAAGGCCAAAAAAAAAATGAAGG	TGCAGGAGGAGATGCGCAAACTAATGGAAGAAGCCTCGAATAAAAAGAAGGCCAAAAAAAAAATGAAGG	JACGTI010000988.1_CrufTF_contig_988	24166	3	9.91E-23	58:G>A	58	1	1	0.005348	0.994652	0	0.005348	0	0.010638	0.005319	70.53425	33	1	0	0	0	0	0	0	0	0	0	0	0	0	0	0	0	0	0	0	0	0	0	0	0	0	0	0	0	0
100014590|F|0--53:T>G	100014590	TGCAGTTCTTGCTTTAGCACCACCACCTCGTGCTCTATTGCTACCACCTGGTCTTTCGTCTTCCTCACC	TGCAGTTCTTGCTTTAGCACCACCACCTCGTGCTCTATTGCTACCACCTGGTCTTTCGTCTTCCTCACC	JACGTI010000988.1_CrufTF_contig_988	39752	3	7.66E-24		53	0.957219	1	0.005587	0.994413	0	0.005587	0	0.011111	0.005555	3.85024	3	1	1	1	1	1	1	1	1	1	1	1	1	1	1	1	1	1	1	1	1	1	1	1	1	1	1	1	1	1
100014590|F|0-53:T>G-53:T>G	100014590	TGCAGTTCTTGCTTTAGCACCACCACCTCGTGCTCTATTGCTACCACCTGGTCGTTCGTCTTCCTCACC	TGCAGTTCTTGCTTTAGCACCACCACCTCGTGCTCTATTGCTACCACCTGGTCGTTCGTCTTCCTCACC	JACGTI010000988.1_CrufTF_contig_988	39752	3	7.66E-24	53:T>G	53	0.957219	1	0.005587	0.994413	0	0.005587	0	0.011111	0.005555	3.85024	3	1	0	0	0	0	0	0	0	0	0	0	0	0	0	0	0	0	0	0	0	0	0	0	0	0	0	0	0	0
100025498|F|0--50:C>T	100025498	TGCAGCAGTTAATGCCAATCAATGTTTCCAACAGCAACAACAACGTATGGCCTTAATGGCGAATTGTCA	TGCAGCAGTTAATGCCAATCAATGTTTCCAACAGCAACAACAACGTATGGCCTTAATGGCGAATTGTCA	JACGTI010001053.1_CrufTF_contig_1053	20387	3	7.66E-24		50	0.994652	0.994624	0.021505	0.978495	0.005376	0.016129	0.010695	0.042086	0.02639	6.24885	3	1	1	1	1	1	0	1	1	1	1	1	1	1	1	1	1	1	1	1	1	1	1	1	1	1	1	1	1	1
100025498|F|0-50:C>T-50:C>T	100025498	TGCAGCAGTTAATGCCAATCAATGTTTCCAACAGCAACAACAACGTATGGTCTTAATGGCGAATTGTCA	TGCAGCAGTTAATGCCAATCAATGTTTCCAACAGCAACAACAACGTATGGTCTTAATGGCGAATTGTCA	JACGTI010001053.1_CrufTF_contig_1053	20387	3	7.66E-24	50:C>T	50	0.994652	0.994624	0.021505	0.978495	0.005376	0.016129	0.010695	0.042086	0.02639	6.24885	3	1	1	0	0	0	1	0	0	0	0	0	0	0	0	0	0	0	0	0	1	0	0	0	0	0	0	0	0	0
100025497|F|0--15:T>C	100025497	TGCAGCAGTTAATGCTAATCAATGTTTCCAACAGCAACAACAACGTATGGCCTTAATGGCGAATTGTCA	TGCAGCAGTTAATGCTAATCAATGTTTCCAACAGCAACAACAACGTATGGCCTTAATGGCGAATTGTCA	JACGTI010001053.1_CrufTF_contig_1053	20387	3	3.56E-22		15	0.989305	0.005405	1	0	0.994595	0.005405	0.010752	0	0.005376	9	6.24885	1	0	0	0	0	-	0	0	0	0	0	0	0	0	0	0	0	0	0	0	0	1	0	0	0	0	0	0	0
100025497|F|0-15:T>C-15:T>C	100025497	TGCAGCAGTTAATGCCAATCAATGTTTCCAACAGCAACAACAACGTATGGCCTTAATGGCGAATTGTCA	TGCAGCAGTTAATGCCAATCAATGTTTCCAACAGCAACAACAACGTATGGCCTTAATGGCGAATTGTCA	JACGTI010001053.1_CrufTF_contig_1053	20387	3	3.56E-22	15:T>C	15	0.989305	0.005405	1	0	0.994595	0.005405	0.010752	0	0.005376	9	6.24885	1	1	1	1	1	-	1	1	1	1	1	1	1	1	1	1	1	1	1	1	1	1	1	1	1	1	1	1	1
100024589|F|0--63:C>A	100024589	TGCAGCTGTGGCACAATCGATTAAATCTCATCACAGTTCCTTCCACAATTCCTCCTCGTCCGCCTCAGC	TGCAGCTGTGGCACAATCGATTAAATCTCATCACAGTTCCTTCCACAATTCCTCCTCGTCCGCCTCAGC	JACGTI010001078.1_CrufTF_contig_1078	1547	3	3.56E-22		63	1	1	0.005348	0.994652	0	0.005348	0	0.010638	0.005319	80.16438	49	1	1	1	1	1	1	1	1	1	1	1	1	1	1	1	1	1	1	1	1	1	1	1	1	1	1	1	1	1
100024589|F|0-63:C>A-63:C>A	100024589	TGCAGCTGTGGCACAATCGATTAAATCTCATCACAGTTCCTTCCACAATTCCTCCTCGTCCGCATCAGC	TGCAGCTGTGGCACAATCGATTAAATCTCATCACAGTTCCTTCCACAATTCCTCCTCGTCCGCATCAGC	JACGTI010001078.1_CrufTF_contig_1078	1547	3	3.56E-22	63:C>A	63	1	1	0.005348	0.994652	0	0.005348	0	0.010638	0.005319	80.16438	49	1	0	0	0	0	0	0	0	0	0	0	0	0	0	0	0	0	0	0	0	0	0	0	0	0	0	0	0	0
100025200|F|0--67:T>A	100025200	TGCAGATGTTTCCTTTTCAAATTTATTCTCCAATATTAGTTCAGGTGTTTGTATGGAATTATTATGGTG	TGCAGATGTTTCCTTTTCAAATTTATTCTCCAATATTAGTTCAGGTGTTTGTATGGAATTATTATGGTG	JACGTI010001085.1_CrufTF_contig_1085	4362	3	2.14E-19		67	1	1	0.026738	0.973262	0	0.026738	0	0.052046	0.026023	7.91324	3.4	1	1	1	1	1	1	1	1	1	1	1	1	1	1	1	1	1	1	1	1	1	1	1	1	1	1	1	1	1
100025200|F|0-67:T>A-67:T>A	100025200	TGCAGATGTTTCCTTTTCAAATTTATTCTCCAATATTAGTTCAGGTGTTTGTATGGAATTATTATGGAG	TGCAGATGTTTCCTTTTCAAATTTATTCTCCAATATTAGTTCAGGTGTTTGTATGGAATTATTATGGAG	JACGTI010001085.1_CrufTF_contig_1085	4362	3	2.14E-19	67:T>A	67	1	1	0.026738	0.973262	0	0.026738	0	0.052046	0.026023	7.91324	3.4	1	0	0	0	0	0	0	0	0	0	0	0	0	0	0	0	0	0	0	0	0	0	0	0	0	0	0	0	0
100032483|F|0--67:C>A	100032483	TGCAGGCTCAAACTCAAGGTCTTTTCGCCTCTTCGCCCACCGGCAATCCCATAGTCATACAACCCACCG	TGCAGGCTCAAACTCAAGGTCTTTTCGCCTCTTCGCCCACCGGCAATCCCATAGTCATACAACCCACCG	JACGTI010001156.1_CrufTF_contig_1156	20439	3	1.66E-20		67	1	0.994652	0.010695	0.989305	0.005348	0.005348	0.010638	0.021162	0.0159	27.1789	8.5	1	1	1	1	1	1	1	1	1	1	1	1	1	1	1	1	1	1	0	1	1	1	1	1	1	1	1	1	1
100032483|F|0-67:C>A-67:C>A	100032483	TGCAGGCTCAAACTCAAGGTCTTTTCGCCTCTTCGCCCACCGGCAATCCCATAGTCATACAACCCACAG	TGCAGGCTCAAACTCAAGGTCTTTTCGCCTCTTCGCCCACCGGCAATCCCATAGTCATACAACCCACAG	JACGTI010001156.1_CrufTF_contig_1156	20439	3	1.66E-20	67:C>A	67	1	0.994652	0.010695	0.989305	0.005348	0.005348	0.010638	0.021162	0.0159	27.1789	8.5	1	0	0	0	0	0	0	0	0	0	0	0	0	0	0	0	0	0	1	0	0	0	0	0	0	0	0	0	0
100032483|F|0--37:C>A	100032483	TGCAGGCTCAAACTCAAGGTCTTTTCGCCTCTTCGCCCACCGGCAATCCCATAGTCATACAACCCACCG	TGCAGGCTCAAACTCAAGGTCTTTTCGCCTCTTCGCCCACCGGCAATCCCATAGTCATACAACCCACCG	JACGTI010001156.1_CrufTF_contig_1156	20439	3	1.66E-20		37	1	0.994652	0.005348	0.994652	0.005348	0	0.010638	0.010638	0.010638	27.1789	9	1	1	1	1	1	1	1	1	1	1	1	1	1	1	1	1	1	1	0	1	1	1	1	1	1	1	1	1	1
100032483|F|0-37:C>A-37:C>A	100032483	TGCAGGCTCAAACTCAAGGTCTTTTCGCCTCTTCGCCAACCGGCAATCCCATAGTCATACAACCCACCG	TGCAGGCTCAAACTCAAGGTCTTTTCGCCTCTTCGCCAACCGGCAATCCCATAGTCATACAACCCACCG	JACGTI010001156.1_CrufTF_contig_1156	20439	3	1.66E-20	37:C>A	37	1	0.994652	0.005348	0.994652	0.005348	0	0.010638	0.010638	0.010638	27.1789	9	1	0	0	0	0	0	0	0	0	0	0	0	0	0	0	0	0	0	1	0	0	0	0	0	0	0	0	0	0
100015565|F|0--15:T>C	100015565	TGCAGCTGCTGCCGCTTCTTCATATCATGCTCAATTGGCTGCCTTGGCAGCTGCTTCACAAATGCCTTA	TGCAGCTGCTGCCGCTTCTTCATATCATGCTCAATTGGCTGCCTTGGCAGCTGCTTCACAAATGCCTTA	JACGTI010001167.1_CrufTF_contig_1167	901	3	7.66E-24		15	0.534759	0.99	0.03	0.97	0.01	0.02	0.0198	0.0582	0.039	4.5678	4	1	1	1	1	-	-	-	-	-	1	1	1	1	-	-	1	1	-	1	1	-	-	1	-	1	-	1	1	1
100015565|F|0-15:T>C-15:T>C	100015565	TGCAGCTGCTGCCGCCTCTTCATATCATGCTCAATTGGCTGCCTTGGCAGCTGCTTCACAAATGCCTTA	TGCAGCTGCTGCCGCCTCTTCATATCATGCTCAATTGGCTGCCTTGGCAGCTGCTTCACAAATGCCTTA	JACGTI010001167.1_CrufTF_contig_1167	901	3	7.66E-24	15:T>C	15	0.534759	0.99	0.03	0.97	0.01	0.02	0.0198	0.0582	0.039	4.5678	4	1	0	0	0	-	-	-	-	-	0	0	0	0	-	-	0	0	-	0	0	-	-	0	-	0	-	0	0	0
100025673|F|0--18:A>T	100025673	TGCAGCGGCACTACTGCTACCTTGCCCCGCAGCAGCTGCCGCTTGTAAAGCTTTCACATAACTAGCCTC	TGCAGCGGCACTACTGCTACCTTGCCCCGCAGCAGCTGCCGCTTGTAAAGCTTTCACATAACTAGCCTC	JACGTI010001167.1_CrufTF_contig_1167	1270	3	1.67E-15		18	0.97861	1	0.005464	0.994536	0	0.005464	0	0.010869	0.005435	5.47664	5	1	1	1	1	1	-	1	1	1	1	1	1	1	1	1	1	1	1	1	1	1	1	1	1	1	1	1	1	1
100025673|F|0-18:A>T-18:A>T	100025673	TGCAGCGGCACTACTGCTTCCTTGCCCCGCAGCAGCTGCCGCTTGTAAAGCTTTCACATAACTAGCCTC	TGCAGCGGCACTACTGCTTCCTTGCCCCGCAGCAGCTGCCGCTTGTAAAGCTTTCACATAACTAGCCTC	JACGTI010001167.1_CrufTF_contig_1167	1270	3	1.67E-15	18:A>T	18	0.97861	1	0.005464	0.994536	0	0.005464	0	0.010869	0.005435	5.47664	5	1	0	0	0	0	-	0	0	0	0	0	0	0	0	0	0	0	0	0	0	0	0	0	0	0	0	0	0	0
65018360|F|0--60:C>A	65018360	TGCAGAGGTTTCAGCGGCGGACGTACGTACACTACCACTTTGATTGGCAAGGAACTTTTCCACCGATTT	TGCAGAGGTTTCAGCGGCGGACGTACGTACACTACCACTTTGATTGGCAAGGAACTTTTCCACCGATTT	JACGTI010001172.1_CrufTF_contig_1172	7532	3	6.00E-15		60	1	1	0.053476	0.946524	0	0.053476	0	0.101233	0.050616	111.99087	45.25	1	1	1	1	1	1	1	1	1	1	1	1	1	1	1	1	1	1	1	1	1	1	1	1	1	1	1	1	1
65018360|F|0-60:C>A-60:C>A	65018360	TGCAGAGGTTTCAGCGGCGGACGTACGTACACTACCACTTTGATTGGCAAGGAACTTTTCAACCGATTT	TGCAGAGGTTTCAGCGGCGGACGTACGTACACTACCACTTTGATTGGCAAGGAACTTTTCAACCGATTT	JACGTI010001172.1_CrufTF_contig_1172	7532	3	6.00E-15	60:C>A	60	1	1	0.053476	0.946524	0	0.053476	0	0.101233	0.050616	111.99087	45.25	1	1	0	0	0	0	0	0	0	0	0	0	0	0	0	0	0	0	0	0	0	1	0	0	0	0	0	0	0
65018360|F|0--8:T>A	65018360	TGCAGAGGTTTCAGCGGCGGACGTACGTACACTACCACTTTGATTGGCAAGGAACTTTTCCACCGATTT	TGCAGAGGTTTCAGCGGCGGACGTACGTACACTACCACTTTGATTGGCAAGGAACTTTTCCACCGATTT	JACGTI010001172.1_CrufTF_contig_1172	7532	3	6.00E-15		8	1	1	0.010695	0.989305	0	0.010695	0	0.021162	0.010581	111.99087	31.5	1	1	1	1	1	1	1	1	1	1	1	1	1	1	1	1	1	1	1	1	1	1	1	1	1	1	1	1	1
65018360|F|0-8:T>A-8:T>A	65018360	TGCAGAGGATTCAGCGGCGGACGTACGTACACTACCACTTTGATTGGCAAGGAACTTTTCCACCGATTT	TGCAGAGGATTCAGCGGCGGACGTACGTACACTACCACTTTGATTGGCAAGGAACTTTTCCACCGATTT	JACGTI010001172.1_CrufTF_contig_1172	7532	3	6.00E-15	8:T>A	8	1	1	0.010695	0.989305	0	0.010695	0	0.021162	0.010581	111.99087	31.5	1	0	0	1	0	0	0	0	0	0	0	0	0	0	0	0	0	0	0	0	0	0	0	0	0	0	0	0	0
65018360|F|0--37:C>A	65018360	TGCAGAGGTTTCAGCGGCGGACGTACGTACACTACCACTTTGATTGGCAAGGAACTTTTCCACCGATTT	TGCAGAGGTTTCAGCGGCGGACGTACGTACACTACCACTTTGATTGGCAAGGAACTTTTCCACCGATTT	JACGTI010001172.1_CrufTF_contig_1172	7532	3	6.00E-15		37	1	1	0.005348	0.994652	0	0.005348	0	0.010638	0.005319	111.99087	67	1	1	1	1	1	1	1	1	1	1	1	1	1	1	1	1	1	1	1	1	1	1	1	1	1	1	1	1	1
65018360|F|0-37:C>A-37:C>A	65018360	TGCAGAGGTTTCAGCGGCGGACGTACGTACACTACCAATTTGATTGGCAAGGAACTTTTCCACCGATTT	TGCAGAGGTTTCAGCGGCGGACGTACGTACACTACCAATTTGATTGGCAAGGAACTTTTCCACCGATTT	JACGTI010001172.1_CrufTF_contig_1172	7532	3	6.00E-15	37:C>A	37	1	1	0.005348	0.994652	0	0.005348	0	0.010638	0.005319	111.99087	67	1	0	0	0	0	0	0	0	0	0	0	0	0	0	0	0	0	0	0	0	0	0	0	0	0	0	0	0	0
65012805|F|0--7:G>A	65012805	TGCAGAGGGGAGCTTGCACATGTGGCACTATGGCACCATGATGATAATCCGTGGTTGGACAATAGGTTT	TGCAGAGGGGAGCTTGCACATGTGGCACTATGGCACCATGATGATAATCCGTGGTTGGACAATAGGTTT	JACGTI010001206.1_CrufTF_contig_1206	2097	3	4.61E-21		7	0.994652	0.989247	0.048387	0.951613	0.010753	0.037634	0.021274	0.092092	0.056683	15.31019	10.4	1	1	1	1	1	1	1	1	1	1	1	1	1	1	1	1	1	1	1	1	1	1	1	1	1	1	1	1	1
65012805|F|0-7:G>A-7:G>A	65012805	TGCAGAGAGGAGCTTGCACATGTGGCACTATGGCACCATGATGATAATCCGTGGTTGGACAATAGGTTT	TGCAGAGAGGAGCTTGCACATGTGGCACTATGGCACCATGATGATAATCCGTGGTTGGACAATAGGTTT	JACGTI010001206.1_CrufTF_contig_1206	2097	3	4.61E-21	7:G>A	7	0.994652	0.989247	0.048387	0.951613	0.010753	0.037634	0.021274	0.092092	0.056683	15.31019	10.4	1	0	0	0	0	0	0	0	0	0	0	0	0	0	0	0	0	1	0	0	0	0	0	0	0	0	0	0	0
100013816|F|0--42:G>A	100013816	TGCAGCTCTTGGTCTTCCTGAAGCCTTGATCCCCGTACAATTGTTGTGGGTCAACTTGGTAAGTCATTA	TGCAGCTCTTGGTCTTCCTGAAGCCTTGATCCCCGTACAATTGTTGTGGGTCAACTTGGTAAGTCATTA	JACGTI010001210.1_CrufTF_contig_1210	104329	3	1.66E-20		42	1	1	0.005348	0.994652	0	0.005348	0	0.010638	0.005319	16.17808	9	1	1	1	1	1	1	1	1	1	1	1	1	1	1	1	1	1	1	1	1	1	1	1	1	1	1	1	1	1
100013816|F|0-42:G>A-42:G>A	100013816	TGCAGCTCTTGGTCTTCCTGAAGCCTTGATCCCCGTACAATTATTGTGGGTCAACTTGGTAAGTCATTA	TGCAGCTCTTGGTCTTCCTGAAGCCTTGATCCCCGTACAATTATTGTGGGTCAACTTGGTAAGTCATTA	JACGTI010001210.1_CrufTF_contig_1210	104329	3	1.66E-20	42:G>A	42	1	1	0.005348	0.994652	0	0.005348	0	0.010638	0.005319	16.17808	9	1	0	0	0	0	0	0	0	0	0	0	0	0	0	0	0	0	0	0	0	0	0	0	0	0	0	0	0	0
100014725|F|0--68:C>T	100014725	TGCAGTTTTTCTTTATTTTTCATGGCATCTAACATTCCGCGATACGTTTCCAATTGATTGAGAAAATTC	TGCAGTTTTTCTTTATTTTTCATGGCATCTAACATTCCGCGATACGTTTCCAATTGATTGAGAAAATTC	JACGTI010001225.1_CrufTF_contig_1225	14380	3	7.66E-24		68	1	1	0.010695	0.989305	0	0.010695	0	0.021162	0.010581	9.68493	4	1	1	1	1	1	1	1	1	1	1	1	1	1	1	1	1	1	1	1	1	1	1	1	1	1	1	1	1	1
100014725|F|0-68:C>T-68:C>T	100014725	TGCAGTTTTTCTTTATTTTTCATGGCATCTAACATTCCGCGATACGTTTCCAATTGATTGAGAAAATTT	TGCAGTTTTTCTTTATTTTTCATGGCATCTAACATTCCGCGATACGTTTCCAATTGATTGAGAAAATTT	JACGTI010001225.1_CrufTF_contig_1225	14380	3	7.66E-24	68:C>T	68	1	1	0.010695	0.989305	0	0.010695	0	0.021162	0.010581	9.68493	4	1	0	0	0	0	0	0	0	0	0	0	0	0	0	0	0	0	0	0	0	0	0	0	0	0	0	1	0	0
65014009|F|0--7:A>T	65014009	TGCAGCTACTGCCATAGCTTTTTGACACGGGTATGTTACGATGGTGTGCGGTTTGCGAGGCAGGTCAGG	TGCAGCTACTGCCATAGCTTTTTGACACGGGTATGTTACGATGGTGTGCGGTTTGCGAGGCAGGTCAGG	JACGTI010001266.1_CrufTF_contig_1266	6318	3	2.13E-24		7	1	1	0.069519	0.930481	0	0.069519	0	0.129372	0.064686	8.20642	4.53333	1	1	1	1	1	1	1	1	1	1	1	1	1	1	1	1	1	1	1	1	1	1	1	1	1	1	1	1	1
65014009|F|0-7:A>T-7:A>T	65014009	TGCAGCTTCTGCCATAGCTTTTTGACACGGGTATGTTACGATGGTGTGCGGTTTGCGAGGCAGGTCAGG	TGCAGCTTCTGCCATAGCTTTTTGACACGGGTATGTTACGATGGTGTGCGGTTTGCGAGGCAGGTCAGG	JACGTI010001266.1_CrufTF_contig_1266	6318	3	2.13E-24	7:A>T	7	1	1	0.069519	0.930481	0	0.069519	0	0.129372	0.064686	8.20642	4.53333	1	0	0	0	0	0	0	0	0	0	0	0	0	0	0	1	0	0	0	0	0	0	0	0	0	1	0	0	0
65022102|F|0--36:T>G	65022102	TGCAGCCCAGCAGCAACAACAACAACAGCATCATCATCAGCCTACAGATAAATTACTTGCCTCACCGAG	TGCAGCCCAGCAGCAACAACAACAACAGCATCATCATCAGCCTACAGATAAATTACTTGCCTCACCGAG	JACGTI010001338.1_CrufTF_contig_1338	14224	3	1.66E-20		36	1	0.951872	0.379679	0.620321	0.048128	0.331551	0.091624	0.471046	0.281335	135.18571	82.53086	1	1	1	1	1	1	1	1	1	1	1	1	1	1	1	1	1	1	1	1	1	1	0	1	1	1	1	1	1
65022102|F|0-36:T>G-36:T>G	65022102	TGCAGCCCAGCAGCAACAACAACAACAGCATCATCAGCAGCCTACAGATAAATTACTTGCCTCACCGAG	TGCAGCCCAGCAGCAACAACAACAACAGCATCATCAGCAGCCTACAGATAAATTACTTGCCTCACCGAG	JACGTI010001338.1_CrufTF_contig_1338	14224	3	1.66E-20	36:T>G	36	1	0.951872	0.379679	0.620321	0.048128	0.331551	0.091624	0.471046	0.281335	135.18571	82.53086	1	0	1	0	0	1	0	0	1	0	0	1	0	0	0	0	0	0	0	1	1	1	1	1	1	1	1	0	0
65022102|F|0--45:A>T	65022102	TGCAGCCCAGCAGCAACAACAACAACAGCATCATCATCAGCCTACAGATAAATTACTTGCCTCACCGAG	TGCAGCCCAGCAGCAACAACAACAACAGCATCATCATCAGCCTACAGATAAATTACTTGCCTCACCGAG	JACGTI010001338.1_CrufTF_contig_1338	14224	3	1.66E-20		45	0.973262	0.978022	0.131868	0.868132	0.021978	0.10989	0.04299	0.228958	0.135974	135.18571	88.48148	1	1	1	1	1	1	1	1	1	1	1	1	1	1	1	1	1	1	1	1	1	1	-	1	1	1	1	1	1
65022102|F|0-45:A>T-45:A>T	65022102	TGCAGCCCAGCAGCAACAACAACAACAGCATCATCATCAGCCTACTGATAAATTACTTGCCTCACCGAG	TGCAGCCCAGCAGCAACAACAACAACAGCATCATCATCAGCCTACTGATAAATTACTTGCCTCACCGAG	JACGTI010001338.1_CrufTF_contig_1338	14224	3	1.66E-20	45:A>T	45	0.973262	0.978022	0.131868	0.868132	0.021978	0.10989	0.04299	0.228958	0.135974	135.18571	88.48148	1	0	0	0	0	0	0	0	0	0	0	0	0	0	0	1	0	1	0	0	0	0	-	0	0	0	0	1	0
65022102|F|0--29:A>G	65022102	TGCAGCCCAGCAGCAACAACAACAACAGCATCATCAGCAGCCTACAGATAAATTACTTGCCTCACCGAG	TGCAGCCCAGCAGCAACAACAACAACAGCATCATCAGCAGCCTACAGATAAATTACTTGCCTCACCGAG	JACGTI010001338.1_CrufTF_contig_1338	14224	3	7.71E-19		29	0.406417	0.986842	0.013158	0.986842	0.013158	0	0.02597	0.02597	0.02597	78.69412	77	1	-	1	-	-	1	-	-	1	-	-	1	-	-	-	-	-	-	-	1	1	1	1	1	1	1	1	-	-
65022102|F|0-29:A>G-29:A>G	65022102	TGCAGCCCAGCAGCAACAACAACAACAGCGTCATCAGCAGCCTACAGATAAATTACTTGCCTCACCGAG	TGCAGCCCAGCAGCAACAACAACAACAGCGTCATCAGCAGCCTACAGATAAATTACTTGCCTCACCGAG	JACGTI010001338.1_CrufTF_contig_1338	14224	3	7.71E-19	29:A>G	29	0.406417	0.986842	0.013158	0.986842	0.013158	0	0.02597	0.02597	0.02597	78.69412	77	1	-	0	-	-	0	-	-	0	-	-	0	-	-	-	-	-	-	-	0	0	0	0	0	0	0	0	-	-
100041572|F|0--42:T>A	100041572	TGCAGCTGCTGCCAAAGCTGCTGTACCCATATTATGTTCCATTTCATTGTTGACGCCTGCGGCTGGTGC	TGCAGCTGCTGCCAAAGCTGCTGTACCCATATTATGTTCCATTTCATTGTTGACGCCTGCGGCTGGTGC	JACGTI010001338.1_CrufTF_contig_1338	25849	3	9.98E-18		42	1	1	0.010695	0.989305	0	0.010695	0	0.021162	0.010581	16.00457	5	1	1	1	1	1	1	1	1	1	1	1	1	1	1	1	1	1	1	1	1	1	1	1	1	1	1	1	1	1
100041572|F|0-42:T>A-42:T>A	100041572	TGCAGCTGCTGCCAAAGCTGCTGTACCCATATTATGTTCCATATCATTGTTGACGCCTGCGGCTGGTGC	TGCAGCTGCTGCCAAAGCTGCTGTACCCATATTATGTTCCATATCATTGTTGACGCCTGCGGCTGGTGC	JACGTI010001338.1_CrufTF_contig_1338	25849	3	9.98E-18	42:T>A	42	1	1	0.010695	0.989305	0	0.010695	0	0.021162	0.010581	16.00457	5	1	0	0	0	0	0	0	0	0	0	0	0	0	0	0	0	0	0	0	0	0	0	0	0	0	0	0	0	0
65014853|F|0--24:A>G	65014853	TGCAGACGCTGTTGGAGCTATGGGACTGTGTACTACCGTACTATTACTTTGATCACTAGAACTACTGCT	TGCAGACGCTGTTGGAGCTATGGGACTGTGTACTACCGTACTATTACTTTGATCACTAGAACTACTGCT	JACGTI010001349.1_CrufTF_contig_1349	34950	2	2.77E-18		24	0.957219	0.882682	0.346369	0.653631	0.117318	0.22905	0.20711	0.452795	0.329952	4.31183	3.15493	0.964286	1	1	1	-	1	1	0	1	1	0	0	1	1	1	-	1	1	1	1	1	1	1	1	1	1	1	1	1
65014853|F|0-24:A>G-24:A>G	65014853	TGCAGACGCTGTTGGAGCTATGGGGCTGTGTACTACCGTACTATTACTTTGATCACTAGAACTACTGCT	TGCAGACGCTGTTGGAGCTATGGGGCTGTGTACTACCGTACTATTACTTTGATCACTAGAACTACTGCT	JACGTI010001349.1_CrufTF_contig_1349	34950	2	2.77E-18	24:A>G	24	0.957219	0.882682	0.346369	0.653631	0.117318	0.22905	0.20711	0.452795	0.329952	4.31183	3.15493	0.964286	1	1	0	-	0	0	1	0	0	1	1	0	0	0	-	0	1	0	0	1	0	0	0	0	1	0	1	1
65014853|F|0--54:A>G	65014853	TGCAGACGCTGTTGGAGCTATGGGACTGTGTACTACCGTACTATTACTTTGATCACTAGAACTACTGCT	TGCAGACGCTGTTGGAGCTATGGGACTGTGTACTACCGTACTATTACTTTGATCACTAGAACTACTGCT	JACGTI010001349.1_CrufTF_contig_1349	34950	2	2.77E-18		54	0.941176	0.897727	0.261364	0.738636	0.102273	0.159091	0.183626	0.386105	0.284866	4.31183	2.88462	0.965517	1	1	1	0	1	1	-	1	1	-	0	1	1	1	-	1	1	1	1	1	1	1	1	1	1	1	1	1
65014853|F|0-54:A>G-54:A>G	65014853	TGCAGACGCTGTTGGAGCTATGGGACTGTGTACTACCGTACTATTACTTTGATCGCTAGAACTACTGCT	TGCAGACGCTGTTGGAGCTATGGGACTGTGTACTACCGTACTATTACTTTGATCGCTAGAACTACTGCT	JACGTI010001349.1_CrufTF_contig_1349	34950	2	2.77E-18	54:A>G	54	0.941176	0.897727	0.261364	0.738636	0.102273	0.159091	0.183626	0.386105	0.284866	4.31183	2.88462	0.965517	0	0	0	1	0	0	-	0	0	-	1	0	0	1	-	0	0	0	0	0	1	0	0	0	0	0	0	0
65014853|F|0--33:A>T	65014853	TGCAGACGCTGTTGGAGCTATGGGACTGTGTACAACCGTACTATTACTTTGATCACTAGAACTACTGCT	TGCAGACGCTGTTGGAGCTATGGGACTGTGTACAACCGTACTATTACTTTGATCACTAGAACTACTGCT	JACGTI010001349.1_CrufTF_contig_1349	34950	2	2.77E-18		33	0.84492	0.006329	1	0	0.993671	0.006329	0.012578	0	0.006289	5	4.31183	1	0	0	0	-	0	0	-	0	0	-	-	0	0	0	-	0	0	0	0	0	0	0	0	0	0	0	0	0
65014853|F|0-33:A>T-33:A>T	65014853	TGCAGACGCTGTTGGAGCTATGGGACTGTGTACTACCGTACTATTACTTTGATCACTAGAACTACTGCT	TGCAGACGCTGTTGGAGCTATGGGACTGTGTACTACCGTACTATTACTTTGATCACTAGAACTACTGCT	JACGTI010001349.1_CrufTF_contig_1349	34950	2	2.77E-18	33:A>T	33	0.84492	0.006329	1	0	0.993671	0.006329	0.012578	0	0.006289	5	4.31183	1	1	1	1	-	1	1	-	1	1	-	-	1	1	1	-	1	1	1	1	1	1	1	1	1	1	1	1	1
100044925|F|0--40:C>T	100044925	TGCAGCGTTGTGAAATGGATTTTTTGCGTAAAAAATTCGGCTATGAAACTGCTATAAAATTAAAAGATT	TGCAGCGTTGTGAAATGGATTTTTTGCGTAAAAAATTCGGCTATGAAACTGCTATAAAATTAAAAGATT	JACGTI010001373.1_CrufTF_contig_1373	24628	3	3.56E-22		40	1	1	0.026738	0.973262	0	0.026738	0	0.052046	0.026023	75.98174	28.33333	1	1	1	1	1	1	1	1	1	1	1	1	1	1	1	1	1	1	1	1	1	1	1	1	1	1	1	1	1
100044925|F|0-40:C>T-40:C>T	100044925	TGCAGCGTTGTGAAATGGATTTTTTGCGTAAAAAATTCGGTTATGAAACTGCTATAAAATTAAAAGATT	TGCAGCGTTGTGAAATGGATTTTTTGCGTAAAAAATTCGGTTATGAAACTGCTATAAAATTAAAAGATT	JACGTI010001373.1_CrufTF_contig_1373	24628	3	3.56E-22	40:C>T	40	1	1	0.026738	0.973262	0	0.026738	0	0.052046	0.026023	75.98174	28.33333	1	0	0	0	0	1	0	0	0	0	0	0	0	0	1	0	0	0	0	0	0	0	0	0	0	0	0	0	0
100031880|F|0--5:C>T	100031880	TGCAGCAGCATGTAGAGCATGTTGTTGCATAAAATCCTGTTGGGACGGTGGTACAACATGTTGTTGCAT	TGCAGCAGCATGTAGAGCATGTTGTTGCATAAAATCCTGTTGGGACGGTGGTACAACATGTTGTTGCAT	JACGTI010001408.1_CrufTF_contig_1408	7101	3	1.68E-10		5	1	1	0.016043	0.983957	0	0.016043	0	0.031571	0.015785	17.62557	5	1	1	1	1	1	1	1	1	1	1	1	1	1	1	1	1	1	1	1	1	1	1	1	1	1	1	1	1	1
100031880|F|0-5:C>T-5:C>T	100031880	TGCAGTAGCATGTAGAGCATGTTGTTGCATAAAATCCTGTTGGGACGGTGGTACAACATGTTGTTGCAT	TGCAGTAGCATGTAGAGCATGTTGTTGCATAAAATCCTGTTGGGACGGTGGTACAACATGTTGTTGCAT	JACGTI010001408.1_CrufTF_contig_1408	7101	3	1.68E-10	5:C>T	5	1	1	0.016043	0.983957	0	0.016043	0	0.031571	0.015785	17.62557	5	1	0	0	0	0	0	0	0	0	0	0	0	0	0	0	0	0	0	0	0	0	0	0	0	0	0	0	0	0
65012900|F|0--37:T>C	65012900	TGCAGCAATTGCGTAATCTAACCGATTCACGAGCTGATGAACATTTACATTTGTGCGGTAAGCAACTTT	TGCAGCAATTGCGTAATCTAACCGATTCACGAGCTGATGAACATTTACATTTGTGCGGTAAGCAACTTT	JACGTI010001412.1_CrufTF_contig_1412	10610	3	4.61E-21		37	1	1	0.074866	0.925134	0	0.074866	0	0.138523	0.069261	7.26027	4.4375	0.966667	1	1	1	1	1	1	1	1	1	1	1	1	1	1	1	1	1	1	1	1	1	1	1	1	1	1	1	1
65012900|F|0-37:T>C-37:T>C	65012900	TGCAGCAATTGCGTAATCTAACCGATTCACGAGCTGACGAACATTTACATTTGTGCGGTAAGCAACTTT	TGCAGCAATTGCGTAATCTAACCGATTCACGAGCTGACGAACATTTACATTTGTGCGGTAAGCAACTTT	JACGTI010001412.1_CrufTF_contig_1412	10610	3	4.61E-21	37:T>C	37	1	1	0.074866	0.925134	0	0.074866	0	0.138523	0.069261	7.26027	4.4375	0.966667	0	0	0	0	0	0	0	0	0	0	0	0	1	0	0	0	0	1	0	0	0	0	0	0	0	0	0	0
65012900|F|0--17:C>T	65012900	TGCAGCAATTGCGTAATCTAACCGATTCACGAGCTGATGAACATTTACATTTGTGCGGTAAGCAACTTT	TGCAGCAATTGCGTAATCTAACCGATTCACGAGCTGATGAACATTTACATTTGTGCGGTAAGCAACTTT	JACGTI010001412.1_CrufTF_contig_1412	10610	3	4.61E-21		17	1	1	0.005348	0.994652	0	0.005348	0	0.010638	0.005319	7.26027	7	1	1	1	1	1	1	1	1	1	1	1	1	1	1	1	1	1	1	1	1	1	1	1	1	1	1	1	1	1
65012900|F|0-17:C>T-17:C>T	65012900	TGCAGCAATTGCGTAATTTAACCGATTCACGAGCTGATGAACATTTACATTTGTGCGGTAAGCAACTTT	TGCAGCAATTGCGTAATTTAACCGATTCACGAGCTGATGAACATTTACATTTGTGCGGTAAGCAACTTT	JACGTI010001412.1_CrufTF_contig_1412	10610	3	4.61E-21	17:C>T	17	1	1	0.005348	0.994652	0	0.005348	0	0.010638	0.005319	7.26027	7	1	0	0	0	0	0	0	0	0	0	0	0	0	0	0	0	0	0	0	0	0	0	0	0	0	0	0	0	0
65019549|F|0--55:A>C	65019549	TGCAGCTCCTCCAGAGTTTGCTCATTATTTTGTGCGTTTGAAGACGAAAGCAAAAAAACAAAAACAAAA	TGCAGCTCCTCCAGAGTTTGCTCATTATTTTGTGCGTTTGAAGACGAAAGCAAAAAAACAAAAACAAAA	JACGTI010001421.1_CrufTF_contig_1421	10274	1	2.18E-09		55	0.946524	0.864407	0.310734	0.689266	0.135593	0.175141	0.234415	0.428357	0.331386	24.32402	16.42029	1	1	0	1	1	1	1	1	1	0	1	-	1	1	1	-	1	1	1	1	1	1	1	0	1	1	1	1	1
65019549|F|0-55:A>C-55:A>C	65019549	TGCAGCTCCTCCAGAGTTTGCTCATTATTTTGTGCGTTTGAAGACGAAAGCAAAACAACAAAAACAAAA	TGCAGCTCCTCCAGAGTTTGCTCATTATTTTGTGCGTTTGAAGACGAAAGCAAAACAACAAAAACAAAA	JACGTI010001421.1_CrufTF_contig_1421	10274	1	2.18E-09	55:A>C	55	0.946524	0.864407	0.310734	0.689266	0.135593	0.175141	0.234415	0.428357	0.331386	24.32402	16.42029	1	0	1	0	0	1	0	0	0	1	0	-	0	1	0	-	0	0	0	0	0	0	0	1	1	0	1	0	0
65019549|F|0--39:G>A	65019549	TGCAGCTCCTCCAGAGTTTGCTCATTATTTTGTGCGTTTGAAGACGAAAGCAAAAAAACAAAAACAAAA	TGCAGCTCCTCCAGAGTTTGCTCATTATTTTGTGCGTTTGAAGACGAAAGCAAAAAAACAAAAACAAAA	JACGTI010001421.1_CrufTF_contig_1421	10274	1	2.18E-09		39	0.909091	0.894118	0.247059	0.752941	0.105882	0.141176	0.189343	0.372042	0.280692	24.45506	13.09615	1	1	-	1	1	1	1	1	1	0	1	-	1	1	1	0	1	1	1	1	1	1	1	-	1	1	1	1	1
65019549|F|0-39:G>A-39:G>A	65019549	TGCAGCTCCTCCAGAGTTTGCTCATTATTTTGTGCGTTTAAAGACGAAAGCAAAAAAACAAAAACAAAA	TGCAGCTCCTCCAGAGTTTGCTCATTATTTTGTGCGTTTAAAGACGAAAGCAAAAAAACAAAAACAAAA	JACGTI010001421.1_CrufTF_contig_1421	10274	1	2.18E-09	39:G>A	39	0.909091	0.894118	0.247059	0.752941	0.105882	0.141176	0.189343	0.372042	0.280692	24.45506	13.09615	1	0	-	0	1	0	0	0	1	1	0	-	0	0	0	1	0	0	0	0	0	0	0	-	0	1	0	0	0
65019549|F|0--65:A>G	65019549	TGCAGCTCCTCCAGAGTTTGCTCATTATTTTGTGCGTTTGAAGACGAAAGCAAAAAAACAAAAACAAAA	TGCAGCTCCTCCAGAGTTTGCTCATTATTTTGTGCGTTTGAAGACGAAAGCAAAAAAACAAAAACAAAA	JACGTI010001421.1_CrufTF_contig_1421	10274	1	2.18E-09		65	0.855615	0.95625	0.1125	0.8875	0.04375	0.06875	0.083672	0.199688	0.14168	24.32402	22.45455	1	1	-	1	1	1	1	1	1	-	1	-	1	1	1	-	1	1	1	1	1	1	1	-	1	1	1	1	1
65019549|F|0-65:A>G-65:A>G	65019549	TGCAGCTCCTCCAGAGTTTGCTCATTATTTTGTGCGTTTGAAGACGAAAGCAAAAAAACAAAAACGAAG	TGCAGCTCCTCCAGAGTTTGCTCATTATTTTGTGCGTTTGAAGACGAAAGCAAAAAAACAAAAACGAAG	JACGTI010001421.1_CrufTF_contig_1421	10274	1	2.18E-09	65:A>G	65	0.855615	0.95625	0.1125	0.8875	0.04375	0.06875	0.083672	0.199688	0.14168	24.32402	22.45455	1	0	-	0	0	0	0	0	0	-	1	-	0	0	0	-	0	0	0	0	0	0	0	-	0	0	0	0	0
65019549|F|0--56:A>C	65019549	TGCAGCTCCTCCAGAGTTTGCTCATTATTTTGTGCGTTTGAAGACGAAAGCAAAAAAACAAAAACAAAA	TGCAGCTCCTCCAGAGTTTGCTCATTATTTTGTGCGTTTGAAGACGAAAGCAAAAAAACAAAAACAAAA	JACGTI010001421.1_CrufTF_contig_1421	10274	1	2.18E-09		56	0.828877	0.980645	0.025806	0.974194	0.019355	0.006452	0.03796	0.050281	0.044121	24.45506	14.25	1	1	-	1	1	1	1	1	1	-	1	-	1	1	1	-	1	1	1	1	1	1	1	-	1	1	1	1	1
65019549|F|0-56:A>C-56:A>C	65019549	TGCAGCTCCTCCAGAGTTTGCTCATTATTTTGTGCGTTTGAAGACGAAAGCAAAAACACAAAAACAAAA	TGCAGCTCCTCCAGAGTTTGCTCATTATTTTGTGCGTTTGAAGACGAAAGCAAAAACACAAAAACAAAA	JACGTI010001421.1_CrufTF_contig_1421	10274	1	2.18E-09	56:A>C	56	0.828877	0.980645	0.025806	0.974194	0.019355	0.006452	0.03796	0.050281	0.044121	24.45506	14.25	1	0	-	0	0	0	0	0	0	-	0	-	0	0	0	-	0	0	0	0	0	0	0	-	0	0	0	0	0
65019550|F|0--13:A>G	65019550	TGCAGCTCCTCCAAAGTTTGCTCATTATTTTGTGCGTTTGAAGACAAAAGCAAAAACACAAAAACAAAA	TGCAGCTCCTCCAAAGTTTGCTCATTATTTTGTGCGTTTGAAGACAAAAGCAAAAACACAAAAACAAAA	JACGTI010001421.1_CrufTF_contig_1421	10274	1	6.05E-10		13	0.256684	0.041667	0.958333	0.041667	0.958333	0	0.079861	0.079861	0.079861	13.66667	12.23214	1	-	-	-	0	-	-	1	0	0	-	-	-	-	-	0	-	-	0	-	0	-	-	-	-	0	-	-	-
65019550|F|0-13:A>G-13:A>G	65019550	TGCAGCTCCTCCAGAGTTTGCTCATTATTTTGTGCGTTTAAAGACGAAAGCAAAAAAACAAAAACAAAA	TGCAGCTCCTCCAGAGTTTGCTCATTATTTTGTGCGTTTAAAGACGAAAGCAAAAAAACAAAAACAAAA	JACGTI010001421.1_CrufTF_contig_1421	10274	1	6.05E-10	13:A>G	13	0.256684	0.041667	0.958333	0.041667	0.958333	0	0.079861	0.079861	0.079861	13.66667	12.23214	1	-	-	-	1	-	-	0	1	1	-	-	-	-	-	1	-	-	1	-	1	-	-	-	-	1	-	-	-
65017955|F|0--60:G>A	65017955	TGCAGTACATTTGAGTCCTACATCTTCGGTGTGATTACAATTGTTTTCACCCCAAGACCAGTGATTACA	TGCAGTACATTTGAGTCCTACATCTTCGGTGTGATTACAATTGTTTTCACCCCAAGACCAGTGATTACA	JACGTI010001425.1_CrufTF_contig_1425	1554	3	1.65E-25		60	1	0.973262	0.192513	0.807487	0.026738	0.165775	0.052046	0.310904	0.181475	45.75587	25.64286	1	1	1	1	1	1	1	1	1	1	0	1	0	1	1	1	1	1	1	1	1	1	1	1	1	1	1	0	0
65017955|F|0-60:G>A-60:G>A	65017955	TGCAGTACATTTGAGTCCTACATCTTCGGTGTGATTACAATTGTTTTCACCCCAAGACCAATGATTACA	TGCAGTACATTTGAGTCCTACATCTTCGGTGTGATTACAATTGTTTTCACCCCAAGACCAATGATTACA	JACGTI010001425.1_CrufTF_contig_1425	1554	3	1.65E-25	60:G>A	60	1	0.973262	0.192513	0.807487	0.026738	0.165775	0.052046	0.310904	0.181475	45.75587	25.64286	1	1	0	1	0	0	0	1	0	0	1	0	1	0	1	0	0	1	0	0	1	1	0	0	0	0	0	1	1
65017955|F|0--66:A>G	65017955	TGCAGTACATTTGAGTCCTACATCTTCGGTGTGATTACAATTGTTTTCACCCCAAGACCAGTGATTACA	TGCAGTACATTTGAGTCCTACATCTTCGGTGTGATTACAATTGTTTTCACCCCAAGACCAGTGATTACA	JACGTI010001425.1_CrufTF_contig_1425	1554	3	1.65E-25		66	0.983957	0.98913	0.043478	0.956522	0.01087	0.032609	0.021503	0.083176	0.052339	45.75587	22.8	1	1	1	1	1	1	1	1	1	1	-	1	0	1	1	1	1	1	1	1	1	1	1	1	1	1	1	-	-
65017955|F|0-66:A>G-66:A>G	65017955	TGCAGTACATTTGAGTCCTACATCTTCGGTGTGATTACAATTGTTTTCACCCCAAGACCAATGATTGCA	TGCAGTACATTTGAGTCCTACATCTTCGGTGTGATTACAATTGTTTTCACCCCAAGACCAATGATTGCA	JACGTI010001425.1_CrufTF_contig_1425	1554	3	1.65E-25	66:A>G	66	0.983957	0.98913	0.043478	0.956522	0.01087	0.032609	0.021503	0.083176	0.052339	45.75587	22.8	1	0	0	0	0	0	0	0	0	0	-	0	1	0	0	0	0	0	0	0	0	0	0	1	0	0	0	-	-
65017955|F|0--34:T>A	65017955	TGCAGTACATTTGAGTCCTACATCTTCGGTGTGATTACAATTGTTTTCACCCCAAGACCAGTGATTACA	TGCAGTACATTTGAGTCCTACATCTTCGGTGTGATTACAATTGTTTTCACCCCAAGACCAGTGATTACA	JACGTI010001425.1_CrufTF_contig_1425	1554	3	1.65E-25		34	0.97861	0.994536	0.005464	0.994536	0.005464	0	0.010869	0.010869	0.010869	45.75587	22	1	1	1	1	1	1	1	1	1	1	-	1	-	1	1	1	1	1	1	1	1	1	1	1	1	1	1	0	-
65017955|F|0-34:T>A-34:T>A	65017955	TGCAGTACATTTGAGTCCTACATCTTCGGTGTGAATACAATTGTTTTCACCCCAAGACCAGTGATTACA	TGCAGTACATTTGAGTCCTACATCTTCGGTGTGAATACAATTGTTTTCACCCCAAGACCAGTGATTACA	JACGTI010001425.1_CrufTF_contig_1425	1554	3	1.65E-25	34:T>A	34	0.97861	0.994536	0.005464	0.994536	0.005464	0	0.010869	0.010869	0.010869	45.75587	22	1	0	0	0	0	0	0	0	0	0	-	0	-	0	0	0	0	0	0	0	0	0	0	0	0	0	0	1	-
65017955|F|0--55:G>A	65017955	TGCAGTACATTTGAGTCCTACATCTTCGGTGTGATTACAATTGTTTTCACCCCAAGACCAGTGATTACA	TGCAGTACATTTGAGTCCTACATCTTCGGTGTGATTACAATTGTTTTCACCCCAAGACCAGTGATTACA	JACGTI010001425.1_CrufTF_contig_1425	1554	3	1.65E-25		55	0.97861	0.994536	0.005464	0.994536	0.005464	0	0.010869	0.010869	0.010869	45.75587	24	1	1	1	1	1	1	1	1	1	1	0	1	-	1	1	1	1	1	1	1	1	1	1	1	1	1	1	-	-
65017955|F|0-55:G>A-55:G>A	65017955	TGCAGTACATTTGAGTCCTACATCTTCGGTGTGATTACAATTGTTTTCACCCCAAAACCAGTGATTACA	TGCAGTACATTTGAGTCCTACATCTTCGGTGTGATTACAATTGTTTTCACCCCAAAACCAGTGATTACA	JACGTI010001425.1_CrufTF_contig_1425	1554	3	1.65E-25	55:G>A	55	0.97861	0.994536	0.005464	0.994536	0.005464	0	0.010869	0.010869	0.010869	45.75587	24	1	0	0	0	0	0	0	0	0	0	1	0	-	0	0	0	0	0	0	0	0	0	0	0	0	0	0	-	-
65011974|F|0--58:A>T	65011974	TGCAGGCCACTTCAAAGCAACGTGTTACATTGGAAATAACTTGATAGTGTAAGGAATCAGGTTTAGAGT	TGCAGGCCACTTCAAAGCAACGTGTTACATTGGAAATAACTTGATAGTGTAAGGAATCAGGTTTAGAGT	JACGTI010001426.1_CrufTF_contig_1426	17973	3	2.77E-18		58	1	1	0.064171	0.935829	0	0.064171	0	0.120106	0.060053	12.22477	5.92857	1	1	1	1	1	1	1	1	1	1	1	1	1	1	1	1	1	1	1	1	1	1	1	1	1	1	1	1	1
65011974|F|0-58:A>T-58:A>T	65011974	TGCAGGCCACTTCAAAGCAACGTGTTACATTGGAAATAACTTGATAGTGTAAGGAATCTGGTTTAGAGT	TGCAGGCCACTTCAAAGCAACGTGTTACATTGGAAATAACTTGATAGTGTAAGGAATCTGGTTTAGAGT	JACGTI010001426.1_CrufTF_contig_1426	17973	3	2.77E-18	58:A>T	58	1	1	0.064171	0.935829	0	0.064171	0	0.120106	0.060053	12.22477	5.92857	1	0	1	0	0	0	0	0	0	0	0	0	0	0	0	0	0	0	0	0	0	0	0	0	0	0	0	0	0
65017874|F|0--40:G>A	65017874	TGCAGGCTTTGACGTATGATAAGTTAAGTGAAGCGGCAACGAGTAAAACAAGATTTTGTGAAAAGTATA	TGCAGGCTTTGACGTATGATAAGTTAAGTGAAGCGGCAACGAGTAAAACAAGATTTTGTGAAAAGTATA	JACGTI010001431.1_CrufTF_contig_1431	12242	3	7.60E-29		40	1	1	0.096257	0.903743	0	0.096257	0	0.173983	0.086991	96.43379	43.71429	0.983333	1	1	1	1	1	1	1	1	1	1	1	1	1	1	1	1	1	1	1	1	1	1	1	1	1	1	1	1
65017874|F|0-40:G>A-40:G>A	65017874	TGCAGGCTTTGACGTATGATAAGTTAAGTGAAGCGGCAACAAGTAAAACAAGATTTTGTGAAAAGTATA	TGCAGGCTTTGACGTATGATAAGTTAAGTGAAGCGGCAACAAGTAAAACAAGATTTTGTGAAAAGTATA	JACGTI010001431.1_CrufTF_contig_1431	12242	3	7.60E-29	40:G>A	40	1	1	0.096257	0.903743	0	0.096257	0	0.173983	0.086991	96.43379	43.71429	0.983333	0	0	0	0	0	0	0	0	0	0	0	0	0	0	0	0	1	0	0	0	0	0	0	0	0	1	1	0
65016645|F|0--23:C>T	65016645	TGCAGGTTTATTTAAAAACTCTTCAGTTGTTGTTAAAACTTGGGATTTAGTTTCCTCATCATCATTATC	TGCAGGTTTATTTAAAAACTCTTCAGTTGTTGTTAAAACTTGGGATTTAGTTTCCTCATCATCATTATC	JACGTI010001434.1_CrufTF_contig_1434	1146	5	7.66E-24		23	0.262032	0.836735	0.163265	0.836735	0.163265	0	0.273219	0.273219	0.273219	10.69565	10.22222	1	-	-	-	1	1	-	1	-	-	-	-	-	1	-	1	1	-	1	1	-	1	1	-	1	-	-	1	-
65016645|F|0-23:C>T-23:C>T	65016645	TGCAGGTTTATTTAAAAACTCTTTAGTTGTTGTTAAAACTTGGGATTTAGTTTCCTCATCATCATCATC	TGCAGGTTTATTTAAAAACTCTTTAGTTGTTGTTAAAACTTGGGATTTAGTTTCCTCATCATCATCATC	JACGTI010001434.1_CrufTF_contig_1434	1146	5	7.66E-24	23:C>T	23	0.262032	0.836735	0.163265	0.836735	0.163265	0	0.273219	0.273219	0.273219	10.69565	10.22222	1	-	-	-	0	0	-	0	-	-	-	-	-	0	-	0	0	-	0	0	-	0	0	-	0	-	-	0	-
100037950|F|0--16:G>A	100037950	TGCAGTACCCAAGCAAGTTACAACGGAAAAAGTTGTTATCCAAGAAACAAAGGAAGTTGAAATTAGAAA	TGCAGTACCCAAGCAAGTTACAACGGAAAAAGTTGTTATCCAAGAAACAAAGGAAGTTGAAATTAGAAA	JACGTI010001436.1_CrufTF_contig_1436	54852	3	4.67E-11		16	1	1	0.010695	0.989305	0	0.010695	0	0.021162	0.010581	7.96804	2.5	1	1	1	1	1	1	1	1	1	1	1	1	1	1	1	1	1	1	1	1	1	1	1	1	1	1	1	1	1
100037950|F|0-16:G>A-16:G>A	100037950	TGCAGTACCCAAGCAAATTACAACGGAAAAAGTTGTTATCCAAGAAACAAAGGAAGTTGAAATTAGAAA	TGCAGTACCCAAGCAAATTACAACGGAAAAAGTTGTTATCCAAGAAACAAAGGAAGTTGAAATTAGAAA	JACGTI010001436.1_CrufTF_contig_1436	54852	3	4.67E-11	16:G>A	16	1	1	0.010695	0.989305	0	0.010695	0	0.021162	0.010581	7.96804	2.5	1	0	0	0	0	0	0	0	0	0	0	0	0	0	0	0	0	0	0	0	0	1	0	0	0	0	0	0	0
100037950|F|0--48:A>C	100037950	TGCAGTACCCAAGCAAGTTACAACGGAAAAAGTTGTTATCCAAGAAACAAAGGAAGTTGAAATTAGAAA	TGCAGTACCCAAGCAAGTTACAACGGAAAAAGTTGTTATCCAAGAAACAAAGGAAGTTGAAATTAGAAA	JACGTI010001436.1_CrufTF_contig_1436	54852	3	4.67E-11		48	1	1	0.005348	0.994652	0	0.005348	0	0.010638	0.005319	7.96804	4	1	1	1	1	1	1	1	1	1	1	1	1	1	1	1	1	1	1	1	1	1	1	1	1	1	1	1	1	1
100037950|F|0-48:A>C-48:A>C	100037950	TGCAGTACCCAAGCAAGTTACAACGGAAAAAGTTGTTATCCAAGAAACCAAGGAAGTTGAAATTAGAAA	TGCAGTACCCAAGCAAGTTACAACGGAAAAAGTTGTTATCCAAGAAACCAAGGAAGTTGAAATTAGAAA	JACGTI010001436.1_CrufTF_contig_1436	54852	3	4.67E-11	48:A>C	48	1	1	0.005348	0.994652	0	0.005348	0	0.010638	0.005319	7.96804	4	1	0	0	0	0	0	0	0	0	0	0	0	0	0	0	0	0	0	0	0	0	0	0	0	0	0	0	0	0
100037950|F|0--5:T>A	100037950	TGCAGTACCCAAGCAAGTTACAACGGAAAAAGTTGTTATCCAAGAAACAAAGGAAGTTGAAATTAGAAA	TGCAGTACCCAAGCAAGTTACAACGGAAAAAGTTGTTATCCAAGAAACAAAGGAAGTTGAAATTAGAAA	JACGTI010001436.1_CrufTF_contig_1436	54852	3	4.67E-11		5	1	1	0.005348	0.994652	0	0.005348	0	0.010638	0.005319	7.96804	4	1	1	1	1	1	1	1	1	1	1	1	1	1	1	1	1	1	1	1	1	1	1	1	1	1	1	1	1	1
100037950|F|0-5:T>A-5:T>A	100037950	TGCAGAACCCAAGCAAGTTACAACGGAAAAAGTTGTTATCCAAGAAACAAAGGAAGTTGAAATTAGAAA	TGCAGAACCCAAGCAAGTTACAACGGAAAAAGTTGTTATCCAAGAAACAAAGGAAGTTGAAATTAGAAA	JACGTI010001436.1_CrufTF_contig_1436	54852	3	4.67E-11	5:T>A	5	1	1	0.005348	0.994652	0	0.005348	0	0.010638	0.005319	7.96804	4	1	0	0	0	0	0	0	0	0	0	0	0	0	0	0	0	0	0	0	0	0	0	0	0	0	0	0	0	0
65013724|F|0--33:C>T	65013724	TGCAGAAGCTATTGTTAATCCTGCCTATGCGCACGATGAGGAATACATTATCAATGGTATGTAATTCAA	TGCAGAAGCTATTGTTAATCCTGCCTATGCGCACGATGAGGAATACATTATCAATGGTATGTAATTCAA	JACGTI010001460.1_CrufTF_contig_1460	35291	3	7.71E-19		33	1	0.925134	0.454545	0.545455	0.074866	0.379679	0.138523	0.495868	0.317195	14.635	11	1	1	1	1	1	1	1	1	1	1	1	1	1	1	1	1	0	1	1	1	1	0	1	1	1	1	1	1	1
65013724|F|0-33:C>T-33:C>T	65013724	TGCAGAAGCTATTGTTAATCCTGCCTATGCGCATGATGAGGAATACATTATCAATGGTATGTAATTCAA	TGCAGAAGCTATTGTTAATCCTGCCTATGCGCATGATGAGGAATACATTATCAATGGTATGTAATTCAA	JACGTI010001460.1_CrufTF_contig_1460	35291	3	7.71E-19	33:C>T	33	1	0.925134	0.454545	0.545455	0.074866	0.379679	0.138523	0.495868	0.317195	14.635	11	1	1	1	1	0	0	1	0	1	1	1	1	0	1	0	1	1	0	0	0	1	1	0	0	0	0	0	0	0
65013724|F|0--7:G>T	65013724	TGCAGAAGCTATTGTTAATCCTGCCTATGCGCACGATGAGGAATACATTATCAATGGTATGTAATTCAA	TGCAGAAGCTATTGTTAATCCTGCCTATGCGCACGATGAGGAATACATTATCAATGGTATGTAATTCAA	JACGTI010001460.1_CrufTF_contig_1460	35291	3	7.71E-19		7	0.941176	0.982955	0.056818	0.943182	0.017045	0.039773	0.03351	0.10718	0.070345	14.56716	9.41667	1	1	1	1	1	1	1	1	1	1	1	1	1	1	1	1	-	1	1	1	1	-	1	1	1	1	1	1	1
65013724|F|0-7:G>T-7:G>T	65013724	TGCAGAATCTATTGTTAATCCTGCCTATGCGCACGATGAGGAATACATTATCAATGGTATGTAATTCAA	TGCAGAATCTATTGTTAATCCTGCCTATGCGCACGATGAGGAATACATTATCAATGGTATGTAATTCAA	JACGTI010001460.1_CrufTF_contig_1460	35291	3	7.71E-19	7:G>T	7	0.941176	0.982955	0.056818	0.943182	0.017045	0.039773	0.03351	0.10718	0.070345	14.56716	9.41667	1	0	0	0	1	0	0	0	0	0	0	0	0	0	0	0	-	0	0	0	0	-	0	0	0	0	0	0	0
100025365|F|0--22:A>C	100025365	TGCAGCACCAATTAATGCAGTCAATAATGCTAATGCCCCTGCCGAAGAATCCCATCAACAACAGCAGCA	TGCAGCACCAATTAATGCAGTCAATAATGCTAATGCCCCTGCCGAAGAATCCCATCAACAACAGCAGCA	JACGTI010001484.1_CrufTF_contig_1484	7366	2	6.00E-15		22	0.994652	1	0.005376	0.994624	0	0.005376	0	0.010695	0.005347	7.01843	3	1	1	1	1	1	1	1	1	1	1	1	1	1	1	1	1	1	1	1	1	1	1	1	1	1	1	1	1	1
100025365|F|0-22:A>C-22:A>C	100025365	TGCAGCACCAATTAATGCAGTCCATAATGCTAATGCCCCTGCCGAAGAATCCCATCAACAACAGCAGCA	TGCAGCACCAATTAATGCAGTCCATAATGCTAATGCCCCTGCCGAAGAATCCCATCAACAACAGCAGCA	JACGTI010001484.1_CrufTF_contig_1484	7366	2	6.00E-15	22:A>C	22	0.994652	1	0.005376	0.994624	0	0.005376	0	0.010695	0.005347	7.01843	3	1	0	0	0	0	0	0	0	0	0	0	0	0	0	0	0	0	0	0	0	0	0	0	0	0	0	0	0	0
100026063|F|0--61:A>T	100026063	TGCAGGCGGAGCAACAAATACGCAAAGAAAAGTCTCCCACCAGATTAATAAAATCGGAAACAGGTCCTC	TGCAGGCGGAGCAACAAATACGCAAAGAAAAGTCTCCCACCAGATTAATAAAATCGGAAACAGGTCCTC	JACGTI010001486.1_CrufTF_contig_1486	30602	3	1.65E-25		61	0.973262	1	0.016484	0.983516	0	0.016484	0	0.032424	0.016212	5.62085	2.66667	1	1	1	1	1	1	1	1	1	1	1	1	1	1	1	1	1	1	1	1	1	1	1	1	1	1	1	1	1
100026063|F|0-61:A>T-61:A>T	100026063	TGCAGGCGGAGCAACAAATACGCAAAGAAAAGTCTCCCACCAGATTAATAAAATCGGAAACTGGTCCTC	TGCAGGCGGAGCAACAAATACGCAAAGAAAAGTCTCCCACCAGATTAATAAAATCGGAAACTGGTCCTC	JACGTI010001486.1_CrufTF_contig_1486	30602	3	1.65E-25	61:A>T	61	0.973262	1	0.016484	0.983516	0	0.016484	0	0.032424	0.016212	5.62085	2.66667	1	0	0	0	0	0	0	0	0	0	0	0	0	0	0	0	0	0	0	0	0	0	0	0	0	0	0	0	0
100026063|F|0--12:A>T	100026063	TGCAGGCGGAGCAACAAATACGCAAAGAAAAGTCTCCCACCAGATTAATAAAATCGGAAACAGGTCCTC	TGCAGGCGGAGCAACAAATACGCAAAGAAAAGTCTCCCACCAGATTAATAAAATCGGAAACAGGTCCTC	JACGTI010001486.1_CrufTF_contig_1486	30602	3	1.65E-25		12	0.973262	1	0.005495	0.994505	0	0.005495	0	0.010929	0.005464	5.62085	4	1	1	1	1	1	1	1	1	1	1	1	1	1	1	1	1	1	1	1	1	1	1	1	1	1	1	1	1	1
100026063|F|0-12:A>T-12:A>T	100026063	TGCAGGCGGAGCTACAAATACGCAAAGAAAAGTCTCCCACCAGATTAATAAAATCGGAAACAGGTCCTC	TGCAGGCGGAGCTACAAATACGCAAAGAAAAGTCTCCCACCAGATTAATAAAATCGGAAACAGGTCCTC	JACGTI010001486.1_CrufTF_contig_1486	30602	3	1.65E-25	12:A>T	12	0.973262	1	0.005495	0.994505	0	0.005495	0	0.010929	0.005464	5.62085	4	1	0	0	0	0	0	0	0	0	0	0	0	0	0	0	0	0	0	0	0	0	0	0	0	0	0	0	0	0
100044311|F|0--7:A>C	100044311	TGCAGATAATACGCAGTATAAGAAATTTACTCTCAAGACGTGGCCTCTACACTGAATCCATACGTCAGG	TGCAGATAATACGCAGTATAAGAAATTTACTCTCAAGACGTGGCCTCTACACTGAATCCATACGTCAGG	JACGTI010001508.1_CrufTF_contig_1508	9389	2	2.14E-19		7	0.994652	1	0.005376	0.994624	0	0.005376	0	0.010695	0.005347	21.76606	14.5	1	1	1	1	1	1	1	1	1	1	1	1	1	1	1	1	1	1	1	1	1	1	1	1	1	1	1	1	1
100044311|F|0-7:A>C-7:A>C	100044311	TGCAGATCATACGCAGTATAAGAAATTTACTCTCAAGACGTGGCCTCTACACTGAATCCATACGTCAGG	TGCAGATCATACGCAGTATAAGAAATTTACTCTCAAGACGTGGCCTCTACACTGAATCCATACGTCAGG	JACGTI010001508.1_CrufTF_contig_1508	9389	2	2.14E-19	7:A>C	7	0.994652	1	0.005376	0.994624	0	0.005376	0	0.010695	0.005347	21.76606	14.5	1	0	0	0	0	0	0	0	0	0	0	0	0	0	1	0	0	0	0	0	0	0	0	0	0	0	0	0	0
100067581|F|0--43:G>C	100067581	TGCAGCATCCTCTTCATCATCATGCACCTCCAGTAATGTAGGTGTTTTATTATCCCTTAAACAGTCATT	TGCAGCATCCTCTTCATCATCATGCACCTCCAGTAATGTAGGTGTTTTATTATCCCTTAAACAGTCATT	JACGTI010001648.1_CrufTF_contig_1648	15919	3	6.00E-15		43	1	1	0.02139	0.97861	0	0.02139	0	0.041866	0.020933	193.83562	58.8	1	1	1	1	1	1	1	1	1	1	1	1	1	1	1	1	1	1	1	1	1	1	1	1	1	1	1	1	1
100067581|F|0-43:G>C-43:G>C	100067581	TGCAGCATCCTCTTCATCATCATGCACCTCCAGTAATGTAGGTCTTTTATTATCCCTTAAACAGTCATT	TGCAGCATCCTCTTCATCATCATGCACCTCCAGTAATGTAGGTCTTTTATTATCCCTTAAACAGTCATT	JACGTI010001648.1_CrufTF_contig_1648	15919	3	6.00E-15	43:G>C	43	1	1	0.02139	0.97861	0	0.02139	0	0.041866	0.020933	193.83562	58.8	1	0	0	0	1	0	0	0	0	0	0	0	0	0	0	0	0	0	0	0	0	0	0	0	0	0	0	0	0
100067581|F|0--67:T>G	100067581	TGCAGCATCCTCTTCATCATCATGCACCTCCAGTAATGTAGGTGTTTTATTATCCCTTAAACAGTCATT	TGCAGCATCCTCTTCATCATCATGCACCTCCAGTAATGTAGGTGTTTTATTATCCCTTAAACAGTCATT	JACGTI010001648.1_CrufTF_contig_1648	15919	3	6.00E-15		67	1	1	0.005348	0.994652	0	0.005348	0	0.010638	0.005319	193.83562	77	1	1	1	1	1	1	1	1	1	1	1	1	1	1	1	1	1	1	1	1	1	1	1	1	1	1	1	1	1
100067581|F|0-67:T>G-67:T>G	100067581	TGCAGCATCCTCTTCATCATCATGCACCTCCAGTAATGTAGGTGTTTTATTATCCCTTAAACAGTCAGC	TGCAGCATCCTCTTCATCATCATGCACCTCCAGTAATGTAGGTGTTTTATTATCCCTTAAACAGTCAGC	JACGTI010001648.1_CrufTF_contig_1648	15919	3	6.00E-15	67:T>G	67	1	1	0.005348	0.994652	0	0.005348	0	0.010638	0.005319	193.83562	77	1	0	0	0	0	0	0	0	0	0	0	0	0	0	0	0	0	0	0	0	0	0	0	0	0	0	0	0	0
100058577|F|0--52:C>A	100058577	TGCAGCCATTTACTTTTAAATGAAACAGACATTCAGTCAGTTGCCGTAAGATCATCTTGCGTGCCGAGA	TGCAGCCATTTACTTTTAAATGAAACAGACATTCAGTCAGTTGCCGTAAGATCATCTTGCGTGCCGAGA	JACGTI010001654.1_CrufTF_contig_1654	713	3	3.56E-22		52	1	1	0.02139	0.97861	0	0.02139	0	0.041866	0.020933	121.40639	56.66667	1	1	1	1	1	1	1	1	1	1	1	1	1	1	1	1	1	1	1	1	1	1	1	1	1	1	1	1	1
100058577|F|0-52:C>A-52:C>A	100058577	TGCAGCCATTTACTTTTAAATGAAACAGACATTCAGTCAGTTGCCGTAAGATAATCTTGCGTGCCGAGA	TGCAGCCATTTACTTTTAAATGAAACAGACATTCAGTCAGTTGCCGTAAGATAATCTTGCGTGCCGAGA	JACGTI010001654.1_CrufTF_contig_1654	713	3	3.56E-22	52:C>A	52	1	1	0.02139	0.97861	0	0.02139	0	0.041866	0.020933	121.40639	56.66667	1	1	0	0	0	0	0	0	0	0	0	0	0	0	0	0	0	0	0	0	0	0	0	0	0	0	0	0	0
65019518|F|0--33:A>T	65019518	TGCAGCAATTGGTGGAGTTGAAAAGTTTAACGCAGCCATAGCAGGAGCGGTAGCAACATCAACATCATC	TGCAGCAATTGGTGGAGTTGAAAAGTTTAACGCAGCCATAGCAGGAGCGGTAGCAACATCAACATCATC	JACGTI010001659.1_CrufTF_contig_1659	10754	3	4.67E-11		33	1	0.967914	0.074866	0.925134	0.032086	0.042781	0.062112	0.138523	0.100317	98.91038	63.625	1	1	1	1	1	1	1	1	1	1	1	1	1	1	1	1	1	1	1	0	1	1	1	1	0	1	1	1	1
65019518|F|0-33:A>T-33:A>T	65019518	TGCAGCAATTGGTGGAGTTGAAAAGTTTAACGCTGCCATAGCAGGAGCGGTAGCAACATCAACATCATC	TGCAGCAATTGGTGGAGTTGAAAAGTTTAACGCTGCCATAGCAGGAGCGGTAGCAACATCAACATCATC	JACGTI010001659.1_CrufTF_contig_1659	10754	3	4.67E-11	33:A>T	33	1	0.967914	0.074866	0.925134	0.032086	0.042781	0.062112	0.138523	0.100317	98.91038	63.625	1	0	0	0	0	0	0	0	0	0	0	0	0	0	0	0	0	0	0	1	0	0	0	0	1	0	0	0	0
65019518|F|0--64:T>G	65019518	TGCAGCAATTGGTGGAGTTGAAAAGTTTAACGCAGCCATAGCAGGAGCGGTAGCAACATCAACATCATC	TGCAGCAATTGGTGGAGTTGAAAAGTTTAACGCAGCCATAGCAGGAGCGGTAGCAACATCAACATCATC	JACGTI010001659.1_CrufTF_contig_1659	10754	3	4.67E-11		64	0.973262	0.994505	0.005495	0.994505	0.005495	0	0.010929	0.010929	0.010929	98.91038	64.5	1	1	1	1	1	1	1	1	1	1	1	1	1	1	1	1	1	1	1	-	1	1	1	1	-	1	1	1	1
65019518|F|0-64:T>G-64:T>G	65019518	TGCAGCAATTGGTGGAGTTGAAAAGTTTAACGCAGCCATAGCAGGAGCGGTAGCAACATCAACAGCATC	TGCAGCAATTGGTGGAGTTGAAAAGTTTAACGCAGCCATAGCAGGAGCGGTAGCAACATCAACAGCATC	JACGTI010001659.1_CrufTF_contig_1659	10754	3	4.67E-11	64:T>G	64	0.973262	0.994505	0.005495	0.994505	0.005495	0	0.010929	0.010929	0.010929	98.91038	64.5	1	0	0	0	0	0	0	0	0	0	0	0	0	0	0	0	0	0	0	-	0	0	0	0	-	0	0	0	0
100031920|F|0--30:G>A	100031920	TGCAGCAGTACAATTATTGAAAGATACACAGAATCTCATACTACAGCAGGCGGCCACAGTACAACAGGG	TGCAGCAGTACAATTATTGAAAGATACACAGAATCTCATACTACAGCAGGCGGCCACAGTACAACAGGG	JACGTI010001663.1_CrufTF_contig_1663	5954	3	4.61E-21		30	1	1	0.010695	0.989305	0	0.010695	0	0.021162	0.010581	10.30594	5.33333	1	1	1	1	1	1	1	1	1	1	1	1	1	1	1	1	1	1	1	1	1	1	1	1	1	1	1	1	1
100031920|F|0-30:G>A-30:G>A	100031920	TGCAGCAGTACAATTATTGAAAGATACACAAAATCTCATACTACAGCAGGCGGCCACAGTACAACAGGG	TGCAGCAGTACAATTATTGAAAGATACACAAAATCTCATACTACAGCAGGCGGCCACAGTACAACAGGG	JACGTI010001663.1_CrufTF_contig_1663	5954	3	4.61E-21	30:G>A	30	1	1	0.010695	0.989305	0	0.010695	0	0.021162	0.010581	10.30594	5.33333	1	0	0	0	0	0	0	0	0	0	0	0	0	0	0	0	0	0	0	0	0	0	0	0	0	0	0	0	0
100031920|F|0--40:C>A	100031920	TGCAGCAGTACAATTATTGAAAGATACACAGAATCTCATACTACAGCAGGCGGCCACAGTACAACAGGG	TGCAGCAGTACAATTATTGAAAGATACACAGAATCTCATACTACAGCAGGCGGCCACAGTACAACAGGG	JACGTI010001663.1_CrufTF_contig_1663	5954	3	4.61E-21		40	1	1	0.010695	0.989305	0	0.010695	0	0.021162	0.010581	10.30594	5.5	1	1	1	1	1	1	1	1	1	1	1	1	1	1	1	1	1	1	1	1	1	1	1	1	1	1	1	1	1
100031920|F|0-40:C>A-40:C>A	100031920	TGCAGCAGTACAATTATTGAAAGATACACAGAATCTCATAATACAGCAGGCGGCCACAGTACAACAGGG	TGCAGCAGTACAATTATTGAAAGATACACAGAATCTCATAATACAGCAGGCGGCCACAGTACAACAGGG	JACGTI010001663.1_CrufTF_contig_1663	5954	3	4.61E-21	40:C>A	40	1	1	0.010695	0.989305	0	0.010695	0	0.021162	0.010581	10.30594	5.5	1	0	0	0	0	0	0	0	0	0	0	0	0	0	0	0	0	0	0	0	0	0	0	0	0	0	0	0	0
100031920|F|0--54:C>T	100031920	TGCAGCAGTACAATTATTGAAAGATACACAGAATCTCATACTACAGCAGGCGGCCACAGTACAACAGGG	TGCAGCAGTACAATTATTGAAAGATACACAGAATCTCATACTACAGCAGGCGGCCACAGTACAACAGGG	JACGTI010001663.1_CrufTF_contig_1663	5954	3	4.61E-21		54	1	1	0.005348	0.994652	0	0.005348	0	0.010638	0.005319	10.30594	7	1	1	1	1	1	1	1	1	1	1	1	1	1	1	1	1	1	1	1	1	1	1	1	1	1	1	1	1	1
100031920|F|0-54:C>T-54:C>T	100031920	TGCAGCAGTACAATTATTGAAAGATACACAGAATCTCATACTACAGCAGGCGGCTACAGTACAACAGGG	TGCAGCAGTACAATTATTGAAAGATACACAGAATCTCATACTACAGCAGGCGGCTACAGTACAACAGGG	JACGTI010001663.1_CrufTF_contig_1663	5954	3	4.61E-21	54:C>T	54	1	1	0.005348	0.994652	0	0.005348	0	0.010638	0.005319	10.30594	7	1	0	0	0	0	0	0	0	0	0	0	0	0	0	0	0	0	0	0	0	0	0	0	0	0	0	0	0	0
100035258|F|0--52:A>T	100035258	TGCAGAGATGCGAACTGAGTGGATGAGGATGTCTGACGAGGGCCGGTATGGAACACCGAGATCGGAAGA	TGCAGAGATGCGAACTGAGTGGATGAGGATGTCTGACGAGGGCCGGTATGGAACACCG	JACGTI010001664.1_CrufTF_contig_1664	22274	3	7.43E-23		52	1	1	0.005348	0.994652	0	0.005348	0	0.010638	0.005319	51.89954	25.5	1	1	1	1	1	1	1	1	1	1	1	1	1	1	1	1	1	1	1	1	1	1	1	1	1	1	1	1	1
100035258|F|0-52:A>T-52:A>T	100035258	TGCAGAGATGCGAACTGAGTGGATGAGGATGTCTGACGAGGGCCGGTATGGATCACCGAGATCGGAAGA	TGCAGAGATGCGAACTGAGTGGATGAGGATGTCTGACGAGGGCCGGTATGGATCACCG	JACGTI010001664.1_CrufTF_contig_1664	22274	3	7.43E-23	52:A>T	52	1	1	0.005348	0.994652	0	0.005348	0	0.010638	0.005319	51.89954	25.5	1	0	0	0	0	0	0	0	0	0	0	0	0	0	0	0	0	0	0	0	0	0	0	0	0	0	0	0	0
65015826|F|0--22:C>T	65015826	TGCAGAACATGTTGGTCATGTTCCCCACGGAACACTTGTTTTTATTTTACTACTTTTTATAACTAAAGT	TGCAGAACATGTTGGTCATGTTCCCCACGGAACACTTGTTTTTATTTTACTACTTTTTATAACTAAAGT	JACGTI010001724.1_CrufTF_contig_1724	8521	3	3.61E-12		22	0.898396	0.982143	0.053571	0.946429	0.017857	0.035714	0.035077	0.101403	0.06824	8.97895	7.90909	0.98	1	0	-	1	1	1	1	-	1	1	1	1	1	1	-	1	-	1	1	1	1	1	1	1	1	-	1	1
65015826|F|0-22:C>T-22:C>T	65015826	TGCAGAACATGTTGGTCATGTTTCCCACGGAACACTTGTTTTTATTTTACTACTTTTTATAACTAAAGT	TGCAGAACATGTTGGTCATGTTTCCCACGGAACACTTGTTTTTATTTTACTACTTTTTATAACTAAAGT	JACGTI010001724.1_CrufTF_contig_1724	8521	3	3.61E-12	22:C>T	22	0.898396	0.982143	0.053571	0.946429	0.017857	0.035714	0.035077	0.101403	0.06824	8.97895	7.90909	0.98	0	1	-	0	0	0	0	-	0	0	0	0	0	0	-	0	-	0	0	0	0	0	0	0	0	-	0	0
65015826|F|0--13:G>T	65015826	TGCAGAACATGTTGGTCATGTTCCCCACGGAACACTTGTTTTTATTTTACTACTTTTTATAACTAAAGT	TGCAGAACATGTTGGTCATGTTCCCCACGGAACACTTGTTTTTATTTTACTACTTTTTATAACTAAAGT	JACGTI010001724.1_CrufTF_contig_1724	8521	3	3.61E-12		13	0.887701	0.993976	0.006024	0.993976	0.006024	0	0.011976	0.011976	0.011976	8.97895	4	1	1	-	-	1	1	1	1	-	1	1	1	1	1	1	-	1	-	1	1	1	1	1	1	1	1	0	1	1
65015826|F|0-13:G>T-13:G>T	65015826	TGCAGAACATGTTTGTCATGTTCCCCACGGAACACTTGTTTTTATTTTACTACTTTTTATAACTAAAGT	TGCAGAACATGTTTGTCATGTTCCCCACGGAACACTTGTTTTTATTTTACTACTTTTTATAACTAAAGT	JACGTI010001724.1_CrufTF_contig_1724	8521	3	3.61E-12	13:G>T	13	0.887701	0.993976	0.006024	0.993976	0.006024	0	0.011976	0.011976	0.011976	8.97895	4	1	0	-	-	0	0	0	0	-	0	0	0	0	0	0	-	0	-	0	0	0	0	0	0	0	0	1	0	0
100025576|F|0--52:A>C	100025576	TGCAGCCAAGAAACGGAAGCTTGCATCGGACACTTCTCCCACTTCTAGTAGTACCCCTCTCAATAACAA	TGCAGCCAAGAAACGGAAGCTTGCATCGGACACTTCTCCCACTTCTAGTAGTACCCCTCTCAATAACAA	JACGTI010001736.1_CrufTF_contig_1736	5199	3	3.59E-17		52	1	1	0.032086	0.967914	0	0.032086	0	0.062112	0.031056	29.42466	12.66667	1	1	1	1	1	1	1	1	1	1	1	1	1	1	1	1	1	1	1	1	1	1	1	1	1	1	1	1	1
100025576|F|0-52:A>C-52:A>C	100025576	TGCAGCCAAGAAACGGAAGCTTGCATCGGACACTTCTCCCACTTCTAGTAGTCCCCCTCTCAATAACAA	TGCAGCCAAGAAACGGAAGCTTGCATCGGACACTTCTCCCACTTCTAGTAGTCCCCCTCTCAATAACAA	JACGTI010001736.1_CrufTF_contig_1736	5199	3	3.59E-17	52:A>C	52	1	1	0.032086	0.967914	0	0.032086	0	0.062112	0.031056	29.42466	12.66667	1	0	0	0	0	0	0	0	0	0	0	0	0	0	0	0	0	0	0	0	0	0	0	1	0	0	0	0	0
100025576|F|0--65:A>T	100025576	TGCAGCCAAGAAACGGAAGCTTGCATCGGACACTTCTCCCACTTCTAGTAGTACCCCTCTCAATAACAA	TGCAGCCAAGAAACGGAAGCTTGCATCGGACACTTCTCCCACTTCTAGTAGTACCCCTCTCAATAACAA	JACGTI010001736.1_CrufTF_contig_1736	5199	3	3.59E-17		65	1	1	0.005348	0.994652	0	0.005348	0	0.010638	0.005319	29.42466	21	1	1	1	1	1	1	1	1	1	1	1	1	1	1	1	1	1	1	1	1	1	1	1	1	1	1	1	1	1
100025576|F|0-65:A>T-65:A>T	100025576	TGCAGCCAAGAAACGGAAGCTTGCATCGGACACTTCTCCCACTTCTAGTAGTACCCCTCTCAATATCAA	TGCAGCCAAGAAACGGAAGCTTGCATCGGACACTTCTCCCACTTCTAGTAGTACCCCTCTCAATATCAA	JACGTI010001736.1_CrufTF_contig_1736	5199	3	3.59E-17	65:A>T	65	1	1	0.005348	0.994652	0	0.005348	0	0.010638	0.005319	29.42466	21	1	0	0	0	0	0	0	0	0	0	0	0	0	0	0	0	0	0	0	0	0	0	0	0	0	0	0	0	0
65014071|F|0--13:G>A	65014071	TGCAGGATATTGTGTATTTCATAGCGGGCATGGAAAATGAACAAAATAAAACCAAAGCTTTAGAATTGA	TGCAGGATATTGTGTATTTCATAGCGGGCATGGAAAATGAACAAAATAAAACCAAAGCTTTAGAATTGA	JACGTI010001744.1_CrufTF_contig_1744	1266	3	4.61E-21		13	1	0.951872	0.294118	0.705882	0.048128	0.245989	0.091624	0.415225	0.253424	19.96667	12.52381	1	1	1	1	1	0	1	1	1	1	1	1	1	1	1	1	1	1	1	1	1	1	1	0	1	1	1	1	1
65014071|F|0-13:G>A-13:G>A	65014071	TGCAGGATATTGTATATTTCATAGCGGGCATGGAAAATGAACAAAATAAAACCAAAGCTTTAGAATTGA	TGCAGGATATTGTATATTTCATAGCGGGCATGGAAAATGAACAAAATAAAACCAAAGCTTTAGAATTGA	JACGTI010001744.1_CrufTF_contig_1744	1266	3	4.61E-21	13:G>A	13	1	0.951872	0.294118	0.705882	0.048128	0.245989	0.091624	0.415225	0.253424	19.96667	12.52381	1	0	0	0	0	1	0	0	0	0	0	1	0	0	0	1	1	0	0	0	1	0	0	1	0	0	0	0	0
65014071|F|0--29:A>T	65014071	TGCAGGATATTGTATATTTCATAGCGGGCATGGAAAATGAACAAAATAAAACCAAAGCTTTAGAATTGA	TGCAGGATATTGTATATTTCATAGCGGGCATGGAAAATGAACAAAATAAAACCAAAGCTTTAGAATTGA	JACGTI010001744.1_CrufTF_contig_1744	1266	3	4.61E-21		29	0.304813	0.964912	0.035088	0.964912	0.035088	0	0.067713	0.067713	0.067713	12.52381	6.5	1	-	-	-	-	1	-	-	-	-	-	1	-	-	-	1	1	-	-	-	1	-	-	1	-	-	-	-	-
65014071|F|0-29:A>T-29:A>T	65014071	TGCAGGATATTGTGTATTTCATAGCGGGCTTGGAAAATGAACAAAATAAAACCAAAGCTTTAGAATTGA	TGCAGGATATTGTGTATTTCATAGCGGGCTTGGAAAATGAACAAAATAAAACCAAAGCTTTAGAATTGA	JACGTI010001744.1_CrufTF_contig_1744	1266	3	4.61E-21	29:A>T	29	0.304813	0.964912	0.035088	0.964912	0.035088	0	0.067713	0.067713	0.067713	12.52381	6.5	1	-	-	-	-	0	-	-	-	-	-	0	-	-	-	0	0	-	-	-	0	-	-	0	-	-	-	-	-
100037192|F|0--28:C>T	100037192	TGCAGCGTTTCTTAGAACTGCTATCCAACTATTACGTGAGTTGGGCGATAGACTAGCCAGTGTTAGGCG	TGCAGCGTTTCTTAGAACTGCTATCCAACTATTACGTGAGTTGGGCGATAGACTAGCCAGTGTTAGGCG	JACGTI010001807.1_CrufTF_contig_1807	5020	3	1.65E-25		28	1	0.994652	0.016043	0.983957	0.005348	0.010695	0.010638	0.031571	0.021104	8.93578	3.33333	1	1	1	1	1	1	1	1	1	1	1	1	1	1	1	1	1	1	1	1	1	1	1	1	1	1	1	1	1
100037192|F|0-28:C>T-28:C>T	100037192	TGCAGCGTTTCTTAGAACTGCTATCCAATTATTACGTGAGTTGGGCGATAGACTAGCCAGTGTTAGGCG	TGCAGCGTTTCTTAGAACTGCTATCCAATTATTACGTGAGTTGGGCGATAGACTAGCCAGTGTTAGGCG	JACGTI010001807.1_CrufTF_contig_1807	5020	3	1.65E-25	28:C>T	28	1	0.994652	0.016043	0.983957	0.005348	0.010695	0.010638	0.031571	0.021104	8.93578	3.33333	1	0	0	0	0	0	0	0	0	0	0	0	0	0	0	0	0	0	0	0	0	0	0	0	0	0	0	0	0
100037192|F|0--45:C>G	100037192	TGCAGCGTTTCTTAGAACTGCTATCCAACTATTACGTGAGTTGGGCGATAGACTAGCCAGTGTTAGGCG	TGCAGCGTTTCTTAGAACTGCTATCCAACTATTACGTGAGTTGGGCGATAGACTAGCCAGTGTTAGGCG	JACGTI010001807.1_CrufTF_contig_1807	5020	3	1.65E-25		45	1	0.994652	0.005348	0.994652	0.005348	0	0.010638	0.010638	0.010638	8.93578	3	1	1	1	1	1	1	1	1	1	1	1	1	1	1	1	1	1	1	1	1	1	1	1	1	1	1	1	1	1
100037192|F|0-45:C>G-45:C>G	100037192	TGCAGCGTTTCTTAGAACTGCTATCCAACTATTACGTGAGTTGGGGGATAGACTAGCCAGTGTTAGGCG	TGCAGCGTTTCTTAGAACTGCTATCCAACTATTACGTGAGTTGGGGGATAGACTAGCCAGTGTTAGGCG	JACGTI010001807.1_CrufTF_contig_1807	5020	3	1.65E-25	45:C>G	45	1	0.994652	0.005348	0.994652	0.005348	0	0.010638	0.010638	0.010638	8.93578	3	1	0	0	0	0	0	0	0	0	0	0	0	0	0	0	0	0	0	0	0	0	0	0	0	0	0	0	0	0
100067715|F|0--32:C>T	100067715	TGCAGTATTAATATTTGTTTGATTTGTTCCTGCTGTTGGTTTGCCAACAGTTGTATTTGTAGTAGACGT	TGCAGTATTAATATTTGTTTGATTTGTTCCTGCTGTTGGTTTGCCAACAGTTGTATTTGTAGTAGACGT	JACGTI010001846.1_CrufTF_contig_1846	758	3	7.60E-29		32	1	1	0.048128	0.951872	0	0.048128	0	0.091624	0.045812	152.72146	83.25	1	1	1	1	1	1	1	1	1	1	1	1	1	1	1	1	1	1	1	1	1	1	1	1	1	1	1	1	1
100067715|F|0-32:C>T-32:C>T	100067715	TGCAGTATTAATATTTGTTTGATTTGTTCCTGTTGTTGGTTTGCCAACAGTTGTATTTGTAGTAGACGT	TGCAGTATTAATATTTGTTTGATTTGTTCCTGTTGTTGGTTTGCCAACAGTTGTATTTGTAGTAGACGT	JACGTI010001846.1_CrufTF_contig_1846	758	3	7.60E-29	32:C>T	32	1	1	0.048128	0.951872	0	0.048128	0	0.091624	0.045812	152.72146	83.25	1	0	0	0	0	0	0	0	0	1	0	0	0	0	0	0	0	0	0	0	0	0	0	0	0	0	0	0	0
100041550|F|0--59:C>G	100041550	TGCAGCTCCTTATGGTGCTAATGGTAATAAACATCGCAATCTGATGTTCGAAGAATGTGCTAAATGTGT	TGCAGCTCCTTATGGTGCTAATGGTAATAAACATCGCAATCTGATGTTCGAAGAATGTGCTAAATGTGT	JACGTI010001875.1_CrufTF_contig_1875	1184	3	4.64E-16		59	0.796791	0.006711	0.993289	0.006711	0.993289	0	0.013333	0.013333	0.013333	3	2.72892	1	0	0	0	0	0	0	0	-	0	-	-	0	0	0	0	-	-	0	0	0	0	0	-	0	0	0	0	0
100041550|F|0-59:C>G-59:C>G	100041550	TGCAGCTCCTTATGGTGCTAATGGTAATAAACATCGCAATCTGATGTTCGAAGAATGTGGTAAATGTGT	TGCAGCTCCTTATGGTGCTAATGGTAATAAACATCGCAATCTGATGTTCGAAGAATGTGGTAAATGTGT	JACGTI010001875.1_CrufTF_contig_1875	1184	3	4.64E-16	59:C>G	59	0.796791	0.006711	0.993289	0.006711	0.993289	0	0.013333	0.013333	0.013333	3	2.72892	1	1	1	1	1	1	1	1	-	1	-	-	1	1	1	1	-	-	1	1	1	1	1	-	1	1	1	1	1
100025463|F|0--42:T>C	100025463	TGCAGCAGCTCCACCTAAGACAGCAGTGGCTGTTTGTTGGGGTACAGTGGCGGTAGCTGCCGCAGCTGC	TGCAGCAGCTCCACCTAAGACAGCAGTGGCTGTTTGTTGGGGTACAGTGGCGGTAGCTGCCGCAGCTGC	JACGTI010001882.1_CrufTF_contig_1882	31962	3	7.71E-19		42	1	1	0.005348	0.994652	0	0.005348	0	0.010638	0.005319	45.11416	30	1	1	1	1	1	1	1	1	1	1	1	1	1	1	1	1	1	1	1	1	1	1	1	1	1	1	1	1	1
100025463|F|0-42:T>C-42:T>C	100025463	TGCAGCAGCTCCACCTAAGACAGCAGTGGCTGTTTGTTGGGGCACAGTGGCGGTAGCTGCCGCAGCTGC	TGCAGCAGCTCCACCTAAGACAGCAGTGGCTGTTTGTTGGGGCACAGTGGCGGTAGCTGCCGCAGCTGC	JACGTI010001882.1_CrufTF_contig_1882	31962	3	7.71E-19	42:T>C	42	1	1	0.005348	0.994652	0	0.005348	0	0.010638	0.005319	45.11416	30	1	0	0	0	0	0	0	0	0	0	0	0	0	0	0	0	0	0	1	0	0	0	0	0	0	0	0	0	0
65011895|F|0--12:T>A	65011895	TGCAGCATTATATATAGGAGCATGATCAAAATCAGCAAAATTCTCAGTATTACCATTACTCAGATTTCC	TGCAGCATTATATATAGGAGCATGATCAAAATCAGCAAAATTCTCAGTATTACCATTACTCAGATTTCC	JACGTI010001883.1_CrufTF_contig_1883	1251	3	7.66E-24		12	1	1	0.058824	0.941176	0	0.058824	0	0.110727	0.055363	19.16438	11.5	1	1	1	1	1	1	1	1	1	1	1	1	1	1	1	1	1	1	1	1	1	1	1	1	1	1	1	1	1
65011895|F|0-12:T>A-12:T>A	65011895	TGCAGCATTATAAATAGGAGCATGATCAAAATCAGCAAAATTCTCAGTATTACCATTACTCAGATTTCC	TGCAGCATTATAAATAGGAGCATGATCAAAATCAGCAAAATTCTCAGTATTACCATTACTCAGATTTCC	JACGTI010001883.1_CrufTF_contig_1883	1251	3	7.66E-24	12:T>A	12	1	1	0.058824	0.941176	0	0.058824	0	0.110727	0.055363	19.16438	11.5	1	0	0	0	0	0	1	0	0	0	0	0	0	0	0	0	0	0	0	0	0	0	1	0	0	0	0	0	0
65014261|F|0--36:G>T	65014261	TGCAGTCGAGAAATGCCCAAGGTAACGTATATCGTTGGGTGGAAGCTTATCGTAAATATGGCCACAAAT	TGCAGTCGAGAAATGCCCAAGGTAACGTATATCGTTGGGTGGAAGCTTATCGTAAATATGGCCACAAAT	JACGTI010001893.1_CrufTF_contig_1893	12408	3	1.65E-25		36	0.97861	0.983607	0.125683	0.874317	0.016393	0.10929	0.032249	0.219774	0.126012	9.72986	6.58333	1	1	1	1	1	1	1	1	1	1	1	-	1	1	1	1	1	-	1	1	1	1	1	1	1	1	1	1	1
65014261|F|0-36:G>T-36:G>T	65014261	TGCAGTCGAGAAATGCCCAAGGTAACGTATATCGTTTGGTGGAAGCTTATCGTAAATATGGCCACAAAT	TGCAGTCGAGAAATGCCCAAGGTAACGTATATCGTTTGGTGGAAGCTTATCGTAAATATGGCCACAAAT	JACGTI010001893.1_CrufTF_contig_1893	12408	3	1.65E-25	36:G>T	36	0.97861	0.983607	0.125683	0.874317	0.016393	0.10929	0.032249	0.219774	0.126012	9.72986	6.58333	1	0	0	0	0	0	0	0	0	0	0	-	1	0	1	0	0	-	0	0	1	0	0	0	0	0	0	0	0
65014261|F|0--15:C>A	65014261	TGCAGTCGAGAAATGCCCAAGGTAACGTATATCGTTGGGTGGAAGCTTATCGTAAATATGGCCACAAAT	TGCAGTCGAGAAATGCCCAAGGTAACGTATATCGTTGGGTGGAAGCTTATCGTAAATATGGCCACAAAT	JACGTI010001893.1_CrufTF_contig_1893	12408	3	1.65E-25		15	0.962567	1	0.011111	0.988889	0	0.011111	0	0.021975	0.010988	9.72986	8	1	1	1	1	1	1	1	1	1	1	1	-	1	1	1	1	1	-	1	1	1	1	1	1	1	1	1	1	1
65014261|F|0-15:C>A-15:C>A	65014261	TGCAGTCGAGAAATGACCAAGGTAACGTATATCGTTGGGTGGAAGCTTATCGTAAATATGGCCACAAAT	TGCAGTCGAGAAATGACCAAGGTAACGTATATCGTTGGGTGGAAGCTTATCGTAAATATGGCCACAAAT	JACGTI010001893.1_CrufTF_contig_1893	12408	3	1.65E-25	15:C>A	15	0.962567	1	0.011111	0.988889	0	0.011111	0	0.021975	0.010988	9.72986	8	1	0	0	0	0	0	0	0	0	0	0	-	0	0	0	0	0	-	0	0	0	0	0	0	0	0	0	0	0
65019014|F|0--33:T>C	65019014	TGCAGCAAAAATAGTTTTTGTATACAAAAACAATAATTTTTACTACAAAAAAAATGTATGAAAATAAGA	TGCAGCAAAAATAGTTTTTGTATACAAAAACAATAATTTTTACTACAAAAAAAATGTATGAAAATAAGA	JACGTI010001910.1_CrufTF_contig_1910	3860	1	4.67E-11		33	0.208556	0.897436	0.102564	0.897436	0.102564	0	0.184089	0.184089	0.184089	10.3	5.2	1	-	-	-	1	1	-	-	1	-	-	-	-	1	-	-	-	-	0	-	-	-	-	-	1	-	0	1	-
65019014|F|0-33:T>C-33:T>C	65019014	TGCAGCAAAAATAGTTTTTGTATACAAAAACAACAATTTTTACTACAAAAAAATTGTATGAAAATAAGA	TGCAGCAAAAATAGTTTTTGTATACAAAAACAACAATTTTTACTACAAAAAAATTGTATGAAAATAAGA	JACGTI010001910.1_CrufTF_contig_1910	3860	1	4.67E-11	33:T>C	33	0.208556	0.897436	0.102564	0.897436	0.102564	0	0.184089	0.184089	0.184089	10.3	5.2	1	-	-	-	0	0	-	-	0	-	-	-	-	0	-	-	-	-	1	-	-	-	-	-	0	-	1	0	-
100025658|F|0--44:A>G	100025658	TGCAGCGATTTACCACCATATTTTATGGAACGTTTCCAATCCTTACTCGAACCACGACCACATGTCTGC	TGCAGCGATTTACCACCATATTTTATGGAACGTTTCCAATCCTTACTCGAACCACGACCACATGTCTGC	JACGTI010001950.1_CrufTF_contig_1950	3777	3	1.65E-25		44	1	0.994652	0.042781	0.957219	0.005348	0.037433	0.010638	0.081901	0.04627	14.88073	7.66667	1	1	1	1	1	1	1	1	1	1	1	1	1	1	1	1	1	0	1	1	1	1	1	1	1	1	1	1	1
100025658|F|0-44:A>G-44:A>G	100025658	TGCAGCGATTTACCACCATATTTTATGGAACGTTTCCAATCCTTGCTCGAACCACGACCACATGTCTGC	TGCAGCGATTTACCACCATATTTTATGGAACGTTTCCAATCCTTGCTCGAACCACGACCACATGTCTGC	JACGTI010001950.1_CrufTF_contig_1950	3777	3	1.65E-25	44:A>G	44	1	0.994652	0.042781	0.957219	0.005348	0.037433	0.010638	0.081901	0.04627	14.88073	7.66667	1	0	0	0	0	0	0	0	0	0	0	0	0	1	0	0	0	1	0	0	0	0	0	0	0	0	0	0	0
100032447|F|0--22:C>T	100032447	TGCAGGCAGTTTTTCTACCACCCAAACATGAGGCATAACCCATAGCATGAGGTATAAAATTTTGCTCAT	TGCAGGCAGTTTTTCTACCACCCAAACATGAGGCATAACCCATAGCATGAGGTATAAAATTTTGCTCAT	JACGTI010001954.1_CrufTF_contig_1954	16579	2	1.66E-20		22	0.951872	0.994382	0.011236	0.988764	0.005618	0.005618	0.011173	0.022219	0.016696	4.41148	3	1	1	1	1	1	1	1	1	1	0	1	1	1	1	1	1	1	1	1	1	1	1	1	1	1	1	1	1	1
100032447|F|0-22:C>T-22:C>T	100032447	TGCAGGCAGTTTTTCTACCACCTAAACATGAGGCATAACCCATAGCATGAGGTATAAAATTTTGCTCAT	TGCAGGCAGTTTTTCTACCACCTAAACATGAGGCATAACCCATAGCATGAGGTATAAAATTTTGCTCAT	JACGTI010001954.1_CrufTF_contig_1954	16579	2	1.66E-20	22:C>T	22	0.951872	0.994382	0.011236	0.988764	0.005618	0.005618	0.011173	0.022219	0.016696	4.41148	3	1	0	0	0	0	0	0	0	0	1	0	0	0	0	0	0	0	0	0	0	0	0	0	0	0	0	0	0	0
100056095|F|0--10:A>T	100056095	TGCAGCTGTGAAGGTTGAAGATTTTGCTGTTGCAGTTGACGTCTTTGACATGACGTCACCGTTGTTACA	TGCAGCTGTGAAGGTTGAAGATTTTGCTGTTGCAGTTGACGTCTTTGACATGACGTCACCGTTGTTACA	JACGTI010001971.1_CrufTF_contig_1971	20906	3	7.71E-19		10	1	1	0.02139	0.97861	0	0.02139	0	0.041866	0.020933	116.04566	36.5	1	1	1	1	1	1	1	1	1	1	1	1	1	1	1	1	1	1	1	1	1	1	1	1	1	1	1	1	1
100056095|F|0-10:A>T-10:A>T	100056095	TGCAGCTGTGTAGGTTGAAGATTTTGCTGTTGCAGTTGACGTCTTTGACATGACGTCACCGTTGTTACA	TGCAGCTGTGTAGGTTGAAGATTTTGCTGTTGCAGTTGACGTCTTTGACATGACGTCACCGTTGTTACA	JACGTI010001971.1_CrufTF_contig_1971	20906	3	7.71E-19	10:A>T	10	1	1	0.02139	0.97861	0	0.02139	0	0.041866	0.020933	116.04566	36.5	1	0	0	0	0	0	0	0	0	0	0	0	1	0	0	0	0	0	0	0	0	0	1	1	0	0	0	0	0
100056095|F|0--17:A>C	100056095	TGCAGCTGTGAAGGTTGAAGATTTTGCTGTTGCAGTTGACGTCTTTGACATGACGTCACCGTTGTTACA	TGCAGCTGTGAAGGTTGAAGATTTTGCTGTTGCAGTTGACGTCTTTGACATGACGTCACCGTTGTTACA	JACGTI010001971.1_CrufTF_contig_1971	20906	3	7.71E-19		17	1	1	0.010695	0.989305	0	0.010695	0	0.021162	0.010581	116.04566	34.5	1	1	1	1	1	1	1	1	1	1	1	1	1	1	1	1	1	1	1	1	1	1	1	1	1	1	1	1	1
100056095|F|0-17:A>C-17:A>C	100056095	TGCAGCTGTGAAGGTTGCAGATTTTGCTGTTGCAGTTGACGTCTTTGACATGACGTCACCGTTGTTACA	TGCAGCTGTGAAGGTTGCAGATTTTGCTGTTGCAGTTGACGTCTTTGACATGACGTCACCGTTGTTACA	JACGTI010001971.1_CrufTF_contig_1971	20906	3	7.71E-19	17:A>C	17	1	1	0.010695	0.989305	0	0.010695	0	0.021162	0.010581	116.04566	34.5	1	0	0	0	0	0	0	0	0	0	0	0	0	0	0	0	0	0	0	0	0	0	0	0	0	0	0	0	0
100056095|F|0--37:G>C	100056095	TGCAGCTGTGAAGGTTGAAGATTTTGCTGTTGCAGTTGACGTCTTTGACATGACGTCACCGTTGTTACA	TGCAGCTGTGAAGGTTGAAGATTTTGCTGTTGCAGTTGACGTCTTTGACATGACGTCACCGTTGTTACA	JACGTI010001971.1_CrufTF_contig_1971	20906	3	7.71E-19		37	1	1	0.005348	0.994652	0	0.005348	0	0.010638	0.005319	116.04566	66	1	1	1	1	1	1	1	1	1	1	1	1	1	1	1	1	1	1	1	1	1	1	1	1	1	1	1	1	1
100056095|F|0-37:G>C-37:G>C	100056095	TGCAGCTGTGAAGGTTGAAGATTTTGCTGTTGCAGTTCACGTCTTTGACATGACGTCACCGTTGTTACA	TGCAGCTGTGAAGGTTGAAGATTTTGCTGTTGCAGTTCACGTCTTTGACATGACGTCACCGTTGTTACA	JACGTI010001971.1_CrufTF_contig_1971	20906	3	7.71E-19	37:G>C	37	1	1	0.005348	0.994652	0	0.005348	0	0.010638	0.005319	116.04566	66	1	0	0	0	0	0	0	0	0	0	0	0	0	0	0	0	0	0	0	0	0	0	0	0	0	0	0	0	0
100025676|F|0--38:A>T	100025676	TGCAGCGGCCGCAGCCGCTACGGTATTTGCTGTGGAGGACGATGATGATGAACCAGATTGTAGGGAACG	TGCAGCGGCCGCAGCCGCTACGGTATTTGCTGTGGAGGACGATGATGATGAACCAGATTGTAGGGAACG	JACGTI010001975.1_CrufTF_contig_1975	12995	3	4.67E-11		38	1	0.994652	0.042781	0.957219	0.005348	0.037433	0.010638	0.081901	0.04627	11.05046	4.55556	1	1	1	1	1	1	1	1	1	1	1	1	1	1	1	1	1	1	1	1	1	1	1	1	1	1	1	1	1
100025676|F|0-38:A>T-38:A>T	100025676	TGCAGCGGCCGCAGCCGCTACGGTATTTGCTGTGGAGGTCGATGATGATGAACCAGATTGTAGGGAACG	TGCAGCGGCCGCAGCCGCTACGGTATTTGCTGTGGAGGTCGATGATGATGAACCAGATTGTAGGGAACG	JACGTI010001975.1_CrufTF_contig_1975	12995	3	4.67E-11	38:A>T	38	1	0.994652	0.042781	0.957219	0.005348	0.037433	0.010638	0.081901	0.04627	11.05046	4.55556	1	0	0	0	0	0	0	0	0	0	0	0	0	0	0	0	0	0	0	0	0	0	0	1	0	0	0	0	0
65016979|F|0--67:C>T	65016979	TGCAGCAGCAGCAATATGTTGTCAAGTGTGACCTACATTTAATAAAAATCACTTTTGTGGTTTTTCTCA	TGCAGCAGCAGCAATATGTTGTCAAGTGTGACCTACATTTAATAAAAATCACTTTTGTGGTTTTTCTCA	JACGTI010001994.1_CrufTF_contig_1994	8082	3	5.92E-25		67	0.989305	0.994595	0.075676	0.924324	0.005405	0.07027	0.010752	0.139898	0.075325	24.02315	12.76471	1	1	1	1	1	0	1	1	1	1	1	1	1	1	1	1	1	1	1	1	1	1	1	1	1	1	1	1	1
65016979|F|0-67:C>T-67:C>T	65016979	TGCAGCAGCAGCAATATGTTGTCAAGTGTGACCTACATTTAATAAAAATCACTTTTGTGGTTTTTCTTA	TGCAGCAGCAGCAATATGTTGTCAAGTGTGACCTACATTTAATAAAAATCACTTTTGTGGTTTTTCTTA	JACGTI010001994.1_CrufTF_contig_1994	8082	3	5.92E-25	67:C>T	67	0.989305	0.994595	0.075676	0.924324	0.005405	0.07027	0.010752	0.139898	0.075325	24.02315	12.76471	1	0	0	1	0	1	0	0	0	1	0	0	0	0	0	0	1	0	1	0	0	0	0	0	0	0	0	0	0
65016979|F|0--64:T>C	65016979	TGCAGCAGCAGCAATATGTTGTCAAGTGTGACCTACATTTAATAAAAATCACTTTTGTGGTTTTTCTCA	TGCAGCAGCAGCAATATGTTGTCAAGTGTGACCTACATTTAATAAAAATCACTTTTGTGGTTTTTCTCA	JACGTI010001994.1_CrufTF_contig_1994	8082	3	5.92E-25		64	0.989305	0.994595	0.059459	0.940541	0.005405	0.054054	0.010752	0.111848	0.0613	24.02315	9.16667	1	1	1	1	1	0	1	1	1	1	1	1	1	1	1	1	1	1	1	1	1	1	1	1	1	1	1	1	1
65016979|F|0-64:T>C-64:T>C	65016979	TGCAGCAGCAGCAATATGTTGTCAAGTGTGACCTACATTTAATAAAAATCACTTTTGTGGTTTTCCTCA	TGCAGCAGCAGCAATATGTTGTCAAGTGTGACCTACATTTAATAAAAATCACTTTTGTGGTTTTCCTCA	JACGTI010001994.1_CrufTF_contig_1994	8082	3	5.92E-25	64:T>C	64	0.989305	0.994595	0.059459	0.940541	0.005405	0.054054	0.010752	0.111848	0.0613	24.02315	9.16667	1	1	0	0	0	1	0	0	0	0	0	0	0	0	0	0	0	0	1	0	0	0	0	0	0	0	0	0	0
65016979|F|0--58:G>A	65016979	TGCAGCAGCAGCAATATGTTGTCAAGTGTGACCTACATTTAATAAAAATCACTTTTGTGGTTTTTCTCA	TGCAGCAGCAGCAATATGTTGTCAAGTGTGACCTACATTTAATAAAAATCACTTTTGTGGTTTTTCTCA	JACGTI010001994.1_CrufTF_contig_1994	8082	3	5.92E-25		58	0.989305	0.994595	0.032432	0.967568	0.005405	0.027027	0.010752	0.062761	0.036757	24.02315	9	1	1	1	1	1	-	1	1	1	1	1	1	1	1	1	1	1	1	1	1	1	1	1	1	1	1	1	1	1
65016979|F|0-58:G>A-58:G>A	65016979	TGCAGCAGCAGCAATATGTTGTCAAGTGTGACCTACATTTAATAAAAATCACTTTTGTAGTTTTTCTCA	TGCAGCAGCAGCAATATGTTGTCAAGTGTGACCTACATTTAATAAAAATCACTTTTGTAGTTTTTCTCA	JACGTI010001994.1_CrufTF_contig_1994	8082	3	5.92E-25	58:G>A	58	0.989305	0.994595	0.032432	0.967568	0.005405	0.027027	0.010752	0.062761	0.036757	24.02315	9	1	0	1	0	0	-	0	0	0	0	0	0	0	0	1	0	0	0	0	0	0	0	0	0	0	0	0	0	0
100029666|F|0--33:T>G	100029666	TGCAGCAGCGCCCGGTTATGCGCCCAGTATGGCTTATCCACCCGAGATCGGAAGAGCGGTTCAGCAGGA	TGCAGCAGCGCCCGGTTATGCGCCCAGTATGGCTTATCCACCCG	JACGTI010002021.1_CrufTF_contig_2021	14229	3	2.73E-15		33	0.796791	1	0.013423	0.986577	0	0.013423	0	0.026485	0.013243	4.34463	2.5	1	1	1	-	1	1	-	1	1	-	1	-	1	1	1	1	1	-	-	1	-	1	1	1	-	1	1	-	1
100029666|F|0-33:T>G-33:T>G	100029666	TGCAGCAGCGCCCGGTTATGCGCCCAGTATGGCGTATCCACCCGAGATCGGAAGAGCGGTTCAGCAGGA	TGCAGCAGCGCCCGGTTATGCGCCCAGTATGGCGTATCCACCCG	JACGTI010002021.1_CrufTF_contig_2021	14229	3	2.73E-15	33:T>G	33	0.796791	1	0.013423	0.986577	0	0.013423	0	0.026485	0.013243	4.34463	2.5	1	0	0	-	0	0	-	0	0	-	0	-	0	0	0	0	0	-	-	0	-	0	0	0	-	0	0	-	0
65012978|F|0--8:A>G	65012978	TGCAGCTGAAGACGACGAGCATAAGAAATTTGCAGATTTAGCTCAGGAAACAATAGATTCCGGCTTTAT	TGCAGCTGAAGACGACGAGCATAAGAAATTTGCAGATTTAGCTCAGGAAACAATAGATTCCGGCTTTAT	JACGTI010002044.1_CrufTF_contig_2044	14344	3	1.28E-21		8	1	0.994652	0.085561	0.914439	0.005348	0.080214	0.010638	0.156481	0.08356	28.55505	15.61111	1	1	1	1	1	1	1	1	1	1	1	1	1	1	1	1	1	1	1	1	1	1	1	1	1	1	1	1	1
65012978|F|0-8:A>G-8:A>G	65012978	TGCAGCTGGAGACGACGAGCATAAGAAATTTGCAGATTTAGCTCAGGAAACAATAGATTCCGGCTTTAT	TGCAGCTGGAGACGACGAGCATAAGAAATTTGCAGATTTAGCTCAGGAAACAATAGATTCCGGCTTTAT	JACGTI010002044.1_CrufTF_contig_2044	14344	3	1.28E-21	8:A>G	8	1	0.994652	0.085561	0.914439	0.005348	0.080214	0.010638	0.156481	0.08356	28.55505	15.61111	1	0	0	0	1	0	0	0	0	0	0	0	0	0	0	1	0	1	0	0	0	0	0	0	0	0	0	0	0
100067697|F|0--35:C>T	100067697	TGCAGTAGTTCCTCGTCACGTCAACGTTCCAGTCACCACCATCACCATCATCATCGTAGTAGTCGAACG	TGCAGTAGTTCCTCGTCACGTCAACGTTCCAGTCACCACCATCACCATCATCATCGTAGTAGTCGAACG	JACGTI010002061.1_CrufTF_contig_2061	4184	3	7.66E-24		35	1	1	0.016043	0.983957	0	0.016043	0	0.031571	0.015785	241.51598	60.5	1	1	1	1	1	1	1	1	1	1	1	1	1	1	1	1	1	1	1	1	1	1	1	1	1	1	1	1	1
100067697|F|0-35:C>T-35:C>T	100067697	TGCAGTAGTTCCTCGTCACGTCAACGTTCCAGTCATCACCATCACCATCATCATCGTAGTAGTCGAACG	TGCAGTAGTTCCTCGTCACGTCAACGTTCCAGTCATCACCATCACCATCATCATCGTAGTAGTCGAACG	JACGTI010002061.1_CrufTF_contig_2061	4184	3	7.66E-24	35:C>T	35	1	1	0.016043	0.983957	0	0.016043	0	0.031571	0.015785	241.51598	60.5	1	0	0	0	0	0	0	0	0	0	0	0	0	0	0	0	0	0	0	0	0	0	0	0	0	0	0	0	0
65012886|F|0--62:A>C	65012886	TGCAGCAAAGGAACATGAGCAAAAAATCTATATAAAGATTTTAAAGCTCGAGGACGTTTTTCATGACGA	TGCAGCAAAGGAACATGAGCAAAAAATCTATATAAAGATTTTAAAGCTCGAGGACGTTTTTCATGACGA	JACGTI010002092.1_CrufTF_contig_2092	9399	3	7.66E-24		62	1	1	0.187166	0.812834	0	0.187166	0	0.304269	0.152135	28.08219	14.89474	1	1	1	1	1	1	1	1	1	1	1	1	1	1	1	1	1	1	1	1	1	1	1	1	1	1	1	1	1
65012886|F|0-62:A>C-62:A>C	65012886	TGCAGCAAAGGAACATGAGCAAAAAATCTATATAAAGATTTTAAAGCTCGAGGACGTTTTTCCTGACGA	TGCAGCAAAGGAACATGAGCAAAAAATCTATATAAAGATTTTAAAGCTCGAGGACGTTTTTCCTGACGA	JACGTI010002092.1_CrufTF_contig_2092	9399	3	7.66E-24	62:A>C	62	1	1	0.187166	0.812834	0	0.187166	0	0.304269	0.152135	28.08219	14.89474	1	0	0	0	0	0	0	0	0	1	0	0	0	0	0	0	0	1	0	1	0	0	0	0	0	0	0	1	0
100013307|F|0--37:A>G	100013307	TGCAGATGCTTCAGCACAAACCACAAATACAACAGGCATTGGACGTCAACAGGTCCATCAACAGCAACA	TGCAGATGCTTCAGCACAAACCACAAATACAACAGGCATTGGACGTCAACAGGTCCATCAACAGCAACA	JACGTI010002103.1_CrufTF_contig_2103	5972	3	3.54E-27		37	1	0.005348	1	0	0.994652	0.005348	0.010638	0	0.005319	11	9.64384	1	0	0	0	0	0	0	0	0	0	0	0	0	0	0	0	0	0	0	0	0	0	0	0	0	0	0	0	0
100013307|F|0-37:A>G-37:A>G	100013307	TGCAGATGCTTCAGCACAAACCACAAATACAACAGGCGTTGGACGTCAACAGGTCCATCAACAGCAACA	TGCAGATGCTTCAGCACAAACCACAAATACAACAGGCGTTGGACGTCAACAGGTCCATCAACAGCAACA	JACGTI010002103.1_CrufTF_contig_2103	5972	3	3.54E-27	37:A>G	37	1	0.005348	1	0	0.994652	0.005348	0.010638	0	0.005319	11	9.64384	1	1	1	1	1	1	1	1	1	1	1	1	1	1	1	1	1	1	1	1	1	1	1	1	1	1	1	1	1
65016198|F|0--41:G>A	65016198	TGCAGGACATGAGTCATCAGATGAAAGTGAACACTTTGTATGGCATACATCATCCAAAACCGTAACTGT	TGCAGGACATGAGTCATCAGATGAAAGTGAACACTTTGTATGGCATACATCATCCAAAACCGTAACTGT	JACGTI010002145.1_CrufTF_contig_2145	8617	3	7.71E-19		41	1	1	0.074866	0.925134	0	0.074866	0	0.138523	0.069261	31.3653	15.41176	1	1	1	1	1	1	1	1	1	1	1	1	1	1	1	1	1	1	1	1	1	1	1	1	1	1	1	1	1
65016198|F|0-41:G>A-41:G>A	65016198	TGCAGGACATGAGTCATCAGATGAAAGTGAACACTTTGTATAGCATACATCATCCAAAACCGTAACTGT	TGCAGGACATGAGTCATCAGATGAAAGTGAACACTTTGTATAGCATACATCATCCAAAACCGTAACTGT	JACGTI010002145.1_CrufTF_contig_2145	8617	3	7.71E-19	41:G>A	41	1	1	0.074866	0.925134	0	0.074866	0	0.138523	0.069261	31.3653	15.41176	1	0	0	0	0	0	0	0	0	0	0	0	0	0	0	0	0	0	0	0	0	0	0	0	0	0	0	0	0
65016198|F|0--42:G>A	65016198	TGCAGGACATGAGTCATCAGATGAAAGTGAACACTTTGTATGGCATACATCATCCAAAACCGTAACTGT	TGCAGGACATGAGTCATCAGATGAAAGTGAACACTTTGTATGGCATACATCATCCAAAACCGTAACTGT	JACGTI010002145.1_CrufTF_contig_2145	8617	3	7.71E-19		42	1	1	0.026738	0.973262	0	0.026738	0	0.052046	0.026023	31.3653	16.4	1	1	1	1	1	1	1	1	1	1	1	1	1	1	1	1	1	1	1	1	1	1	1	1	1	1	1	1	1
65016198|F|0-42:G>A-42:G>A	65016198	TGCAGGACATGAGTCATCAGATGAAAGTGAACACTTTGTATGACATACATCATCCAAAACCGTAACTGT	TGCAGGACATGAGTCATCAGATGAAAGTGAACACTTTGTATGACATACATCATCCAAAACCGTAACTGT	JACGTI010002145.1_CrufTF_contig_2145	8617	3	7.71E-19	42:G>A	42	1	1	0.026738	0.973262	0	0.026738	0	0.052046	0.026023	31.3653	16.4	1	0	0	0	0	0	0	0	0	0	0	0	0	0	0	0	0	0	0	0	0	0	0	0	0	0	0	0	0
65016198|F|0--34:T>A	65016198	TGCAGGACATGAGTCATCAGATGAAAGTGAACACTTTGTATGGCATACATCATCCAAAACCGTAACTGT	TGCAGGACATGAGTCATCAGATGAAAGTGAACACTTTGTATGGCATACATCATCCAAAACCGTAACTGT	JACGTI010002145.1_CrufTF_contig_2145	8617	3	7.71E-19		34	1	1	0.005348	0.994652	0	0.005348	0	0.010638	0.005319	31.3653	20	1	1	1	1	1	1	1	1	1	1	1	1	1	1	1	1	1	1	1	1	1	1	1	1	1	1	1	1	1
65016198|F|0-34:T>A-34:T>A	65016198	TGCAGGACATGAGTCATCAGATGAAAGTGAACACATTGTATGGCATACATCATCCAAAACCGTAACTGT	TGCAGGACATGAGTCATCAGATGAAAGTGAACACATTGTATGGCATACATCATCCAAAACCGTAACTGT	JACGTI010002145.1_CrufTF_contig_2145	8617	3	7.71E-19	34:T>A	34	1	1	0.005348	0.994652	0	0.005348	0	0.010638	0.005319	31.3653	20	1	0	0	0	0	0	0	0	0	0	0	0	0	0	0	0	0	0	0	0	0	0	0	0	0	0	0	0	0
65019236|F|0--19:T>A	65019236	TGCAGTTGTTTTATTTACCTCTCAACCAGTTGTCACAACAAATATTTTCAAAACAGATGACAAATCGAA	TGCAGTTGTTTTATTTACCTCTCAACCAGTTGTCACAACAAATATTTTCAAAACAGATGACAAATCGAA	JACGTI010002167.1_CrufTF_contig_2167	1562	4	2.13E-24		19	1	1	0.085561	0.914439	0	0.085561	0	0.156481	0.078241	117.63014	36.625	0.966667	1	1	1	1	1	1	1	1	1	1	1	1	1	1	1	1	1	1	1	1	1	1	1	1	1	1	1	1
65019236|F|0-19:T>A-19:T>A	65019236	TGCAGTTGTTTTATTTACCACTCAACCAGTTGTCACAACAAATATTTTCAAAACAGATGACAAATCGAA	TGCAGTTGTTTTATTTACCACTCAACCAGTTGTCACAACAAATATTTTCAAAACAGATGACAAATCGAA	JACGTI010002167.1_CrufTF_contig_2167	1562	4	2.13E-24	19:T>A	19	1	1	0.085561	0.914439	0	0.085561	0	0.156481	0.078241	117.63014	36.625	0.966667	0	0	0	0	0	0	0	0	0	0	0	0	0	0	1	0	0	0	0	0	0	0	0	0	0	0	0	0
65019236|F|0--62:A>T	65019236	TGCAGTTGTTTTATTTACCTCTCAACCAGTTGTCACAACAAATATTTTCAAAACAGATGACAAATCGAA	TGCAGTTGTTTTATTTACCTCTCAACCAGTTGTCACAACAAATATTTTCAAAACAGATGACAAATCGAA	JACGTI010002167.1_CrufTF_contig_2167	1562	4	2.13E-24		62	1	1	0.010695	0.989305	0	0.010695	0	0.021162	0.010581	117.63014	66.33333	1	1	1	1	1	1	1	1	1	1	1	1	1	1	1	1	1	1	1	1	1	1	1	1	1	1	1	1	1
65019236|F|0-62:A>T-62:A>T	65019236	TGCAGTTGTTTTATTTACCTCTCAACCAGTTGTCACAACAAATATTTTCAAAACAGATGACATATCGAA	TGCAGTTGTTTTATTTACCTCTCAACCAGTTGTCACAACAAATATTTTCAAAACAGATGACATATCGAA	JACGTI010002167.1_CrufTF_contig_2167	1562	4	2.13E-24	62:A>T	62	1	1	0.010695	0.989305	0	0.010695	0	0.021162	0.010581	117.63014	66.33333	1	0	0	0	0	0	0	0	0	0	0	0	0	0	0	0	0	0	0	0	0	0	0	0	0	0	0	0	0
65019236|F|0--7:G>T	65019236	TGCAGTTGTTTTATTTACCTCTCAACCAGTTGTCACAACAAATATTTTCAAAACAGATGACAAATCGAA	TGCAGTTGTTTTATTTACCTCTCAACCAGTTGTCACAACAAATATTTTCAAAACAGATGACAAATCGAA	JACGTI010002167.1_CrufTF_contig_2167	1562	4	2.13E-24		7	1	1	0.005348	0.994652	0	0.005348	0	0.010638	0.005319	117.63014	43.5	1	1	1	1	1	1	1	1	1	1	1	1	1	1	1	1	1	1	1	1	1	1	1	1	1	1	1	1	1
65019236|F|0-7:G>T-7:G>T	65019236	TGCAGTTTTTTTATTTACCTCTCAACCAGTTGTCACAACAAATATTTTCAAAACAGATGACAAATCGAA	TGCAGTTTTTTTATTTACCTCTCAACCAGTTGTCACAACAAATATTTTCAAAACAGATGACAAATCGAA	JACGTI010002167.1_CrufTF_contig_2167	1562	4	2.13E-24	7:G>T	7	1	1	0.005348	0.994652	0	0.005348	0	0.010638	0.005319	117.63014	43.5	1	0	0	0	0	0	0	0	0	0	0	0	0	0	0	0	0	0	0	0	0	0	0	0	0	0	0	0	0
100048624|F|0--45:G>A	100048624	TGCAGTGGCTTGCCTACTAGCTGTGGCAGCAGTTCCTGGTACCGTGATCAAATCTCTTCATCATTTGGC	TGCAGTGGCTTGCCTACTAGCTGTGGCAGCAGTTCCTGGTACCGTGATCAAATCTCTTCATCATTTGGC	JACGTI010002170.1_CrufTF_contig_2170	16397	3	7.71E-19		45	0.957219	1	0.005587	0.994413	0	0.005587	0	0.011111	0.005555	63.29187	42	1	1	1	1	-	1	1	1	1	1	1	1	1	1	1	1	1	1	1	1	1	1	1	1	1	1	1	1	1
100048624|F|0-45:G>A-45:G>A	100048624	TGCAGTGGCTTGCCTACTAGCTGTGGCAGCAGTTCCTGGTACCGTAATCAAATCTCTTCATCATTTGGC	TGCAGTGGCTTGCCTACTAGCTGTGGCAGCAGTTCCTGGTACCGTAATCAAATCTCTTCATCATTTGGC	JACGTI010002170.1_CrufTF_contig_2170	16397	3	7.71E-19	45:G>A	45	0.957219	1	0.005587	0.994413	0	0.005587	0	0.011111	0.005555	63.29187	42	1	0	0	0	-	0	0	0	0	0	0	0	0	0	0	0	0	0	0	0	0	0	0	0	0	0	0	0	0
100031149|F|0--10:T>C	100031149	TGCAGAAGCATTCAATACAGCCGGAGTAGGTGAAGGAGTTCAAGTGGAAGGAGTCAGCCTTGCAGCTAT	TGCAGAAGCATTCAATACAGCCGGAGTAGGTGAAGGAGTTCAAGTGGAAGGAGTCAGCCTTGCAGCTAT	JACGTI010002170.1_CrufTF_contig_2170	16463	3	7.66E-24		10	0.957219	1	0.011173	0.988827	0	0.011173	0	0.022097	0.011048	10.23077	7.5	1	1	1	1	-	1	1	1	1	1	1	1	1	1	1	1	1	1	1	1	1	1	1	1	1	1	1	-	1
100031149|F|0-10:T>C-10:T>C	100031149	TGCAGAAGCACTCAATACAGCCGGAGTAGGTGAAGGAGTTCAAGTGGAAGGAGTCAGCCTTGCAGCTAT	TGCAGAAGCACTCAATACAGCCGGAGTAGGTGAAGGAGTTCAAGTGGAAGGAGTCAGCCTTGCAGCTAT	JACGTI010002170.1_CrufTF_contig_2170	16463	3	7.66E-24	10:T>C	10	0.957219	1	0.011173	0.988827	0	0.011173	0	0.022097	0.011048	10.23077	7.5	1	0	0	0	-	0	0	0	0	0	0	0	0	0	0	0	0	0	0	0	0	0	0	0	0	0	0	-	0
100031149|F|0--58:C>T	100031149	TGCAGAAGCATTCAATACAGCCGGAGTAGGTGAAGGAGTTCAAGTGGAAGGAGTCAGCCTTGCAGCTAT	TGCAGAAGCATTCAATACAGCCGGAGTAGGTGAAGGAGTTCAAGTGGAAGGAGTCAGCCTTGCAGCTAT	JACGTI010002170.1_CrufTF_contig_2170	16463	3	7.66E-24		58	0.957219	1	0.005587	0.994413	0	0.005587	0	0.011111	0.005555	10.23077	4	1	1	1	1	-	1	1	1	1	1	1	1	1	1	1	1	1	1	1	1	1	1	1	1	1	1	1	-	1
100031149|F|0-58:C>T-58:C>T	100031149	TGCAGAAGCATTCAATACAGCCGGAGTAGGTGAAGGAGTTCAAGTGGAAGGAGTCAGCTTTGCAGCTAT	TGCAGAAGCATTCAATACAGCCGGAGTAGGTGAAGGAGTTCAAGTGGAAGGAGTCAGCTTTGCAGCTAT	JACGTI010002170.1_CrufTF_contig_2170	16463	3	7.66E-24	58:C>T	58	0.957219	1	0.005587	0.994413	0	0.005587	0	0.011111	0.005555	10.23077	4	1	0	0	0	-	0	0	0	0	0	0	0	0	0	0	0	0	0	0	0	0	0	0	0	0	0	0	-	0
65015063|F|0--6:C>T	65015063	TGCAGCCCAAGCCCAGCAGGCTCAAATGCATGCTCATCAAATGGCCAATCAAATACAACAAATACCACC	TGCAGCCCAAGCCCAGCAGGCTCAAATGCATGCTCATCAAATGGCCAATCAAATACAACAAATACCACC	JACGTI010002197.1_CrufTF_contig_2197	13821	3	3.56E-22		6	1	0.957219	0.368984	0.631016	0.042781	0.326203	0.081901	0.46567	0.273785	50.37619	40.15663	1	1	1	1	1	1	1	1	1	1	1	1	1	1	1	1	1	1	1	1	1	1	1	1	1	1	1	1	1
65015063|F|0-6:C>T-6:C>T	65015063	TGCAGCTCAAGCCCAGCAGGCTCAAATGCATGCTCATCAAATGGCCAATCAAATACAACAAATACCACC	TGCAGCTCAAGCCCAGCAGGCTCAAATGCATGCTCATCAAATGGCCAATCAAATACAACAAATACCACC	JACGTI010002197.1_CrufTF_contig_2197	13821	3	3.56E-22	6:C>T	6	1	0.957219	0.368984	0.631016	0.042781	0.326203	0.081901	0.46567	0.273785	50.37619	40.15663	1	0	1	0	1	0	0	0	0	0	1	0	0	0	0	0	0	0	0	0	1	0	1	1	0	0	0	0	1
65013917|F|0--36:T>A	65013917	TGCAGCAGCATAAGCTTGAGCCTGCTGCTGGGCCATTATTTGTGCCGCCCAAGCATTGGGCGGTATCAT	TGCAGCAGCATAAGCTTGAGCCTGCTGCTGGGCCATTATTTGTGCCGCCCAAGCATTGGGCGGTATCAT	JACGTI010002197.1_CrufTF_contig_2197	13888	3	5.92E-25		36	0.994652	0.930108	0.306452	0.693548	0.069892	0.236559	0.130015	0.425078	0.277547	6.26471	4.95652	1	1	1	1	1	1	1	1	1	1	1	1	1	1	1	1	1	1	1	1	1	1	1	1	1	1	1	1	1
65013917|F|0-36:T>A-36:T>A	65013917	TGCAGCAGCATAAGCTTGAGCCTGCTGCTGGGCCATAATTTGTGCCGCCCAAGCATTGGGCGGTATCAT	TGCAGCAGCATAAGCTTGAGCCTGCTGCTGGGCCATAATTTGTGCCGCCCAAGCATTGGGCGGTATCAT	JACGTI010002197.1_CrufTF_contig_2197	13888	3	5.92E-25	36:T>A	36	0.994652	0.930108	0.306452	0.693548	0.069892	0.236559	0.130015	0.425078	0.277547	6.26471	4.95652	1	0	1	0	0	0	0	0	0	0	0	0	0	0	0	0	0	0	0	0	1	0	1	1	0	0	0	0	1
65013917|F|0--45:C>G	65013917	TGCAGCAGCATAAGCTTGAGCCTGCTGCTGGGCCATTATTTGTGCCGCCCAAGCATTGGGCGGTATCAT	TGCAGCAGCATAAGCTTGAGCCTGCTGCTGGGCCATTATTTGTGCCGCCCAAGCATTGGGCGGTATCAT	JACGTI010002197.1_CrufTF_contig_2197	13888	3	5.92E-25		45	0.935829	0.988571	0.08	0.92	0.011429	0.068571	0.022596	0.1472	0.084898	6.26471	5.625	1	1	1	1	1	1	1	1	1	1	1	1	1	1	1	1	1	1	1	1	1	1	1	1	1	1	1	1	1
65013917|F|0-45:C>G-45:C>G	65013917	TGCAGCAGCATAAGCTTGAGCCTGCTGCTGGGCCATAATTTGTGCGGCCCAAGCATTGGGCGGTATCAT	TGCAGCAGCATAAGCTTGAGCCTGCTGCTGGGCCATAATTTGTGCGGCCCAAGCATTGGGCGGTATCAT	JACGTI010002197.1_CrufTF_contig_2197	13888	3	5.92E-25	45:C>G	45	0.935829	0.988571	0.08	0.92	0.011429	0.068571	0.022596	0.1472	0.084898	6.26471	5.625	1	0	0	0	1	0	0	0	0	0	0	0	0	0	0	0	0	0	0	0	0	0	0	0	0	0	0	0	0
65013918|F|0--60:T>C	65013918	TGCAGCAGCATAAGCTTGAGCCTGCTGCTGGGCCATAATTTGTGCCGCCCAAGCATTGGGTGGTATCAT	TGCAGCAGCATAAGCTTGAGCCTGCTGCTGGGCCATAATTTGTGCCGCCCAAGCATTGGGTGGTATCAT	JACGTI010002197.1_CrufTF_contig_2197	13888	3	5.92E-25		60	0.925134	0.00578	1	0	0.99422	0.00578	0.011494	0	0.005747	8	6.26471	1	0	0	0	0	0	0	0	0	0	1	0	0	0	0	0	0	0	0	0	0	0	0	0	0	0	0	0	0
65013918|F|0-60:T>C-60:T>C	65013918	TGCAGCAGCATAAGCTTGAGCCTGCTGCTGGGCCATTATTTGTGCCGCCCAAGCATTGGGCGGTATCAT	TGCAGCAGCATAAGCTTGAGCCTGCTGCTGGGCCATTATTTGTGCCGCCCAAGCATTGGGCGGTATCAT	JACGTI010002197.1_CrufTF_contig_2197	13888	3	5.92E-25	60:T>C	60	0.925134	0.00578	1	0	0.99422	0.00578	0.011494	0	0.005747	8	6.26471	1	1	1	1	1	1	1	1	1	1	1	1	1	1	1	1	1	1	1	1	1	1	1	1	1	1	1	1	1
100060822|F|0--53:G>A	100060822	TGCAGGTCAGCACATTCGAGGAATTATTATTGCTGGCATTGTAAGCCCTACAGGCGGACAAGGGTCTAC	TGCAGGTCAGCACATTCGAGGAATTATTATTGCTGGCATTGTAAGCCCTACAGGCGGACAAGGGTCTAC	JACGTI010002249.1_CrufTF_contig_2249	14289	3	1.29E-16		53	1	1	0.005348	0.994652	0	0.005348	0	0.010638	0.005319	122.17808	66.5	1	1	1	1	1	1	1	1	1	1	1	1	1	1	1	1	1	1	1	1	1	1	1	1	1	1	1	1	1
100060822|F|0-53:G>A-53:G>A	100060822	TGCAGGTCAGCACATTCGAGGAATTATTATTGCTGGCATTGTAAGCCCTACAGAAGGACAAGGGTCTAC	TGCAGGTCAGCACATTCGAGGAATTATTATTGCTGGCATTGTAAGCCCTACAGAAGGACAAGGGTCTAC	JACGTI010002249.1_CrufTF_contig_2249	14289	3	1.29E-16	53:G>A	53	1	1	0.005348	0.994652	0	0.005348	0	0.010638	0.005319	122.17808	66.5	1	0	0	0	0	0	0	0	0	0	0	0	0	0	0	0	0	0	0	0	0	0	0	0	0	0	0	0	0
100060822|F|0--61:G>C	100060822	TGCAGGTCAGCACATTCGAGGAATTATTATTGCTGGCATTGTAAGCCCTACAGGCGGACAAGGGTCTAC	TGCAGGTCAGCACATTCGAGGAATTATTATTGCTGGCATTGTAAGCCCTACAGGCGGACAAGGGTCTAC	JACGTI010002249.1_CrufTF_contig_2249	14289	3	1.29E-16		61	1	1	0.005348	0.994652	0	0.005348	0	0.010638	0.005319	122.17808	49	1	1	1	1	1	1	1	1	1	1	1	1	1	1	1	1	1	1	1	1	1	1	1	1	1	1	1	1	1
100060822|F|0-61:G>C-61:G>C	100060822	TGCAGGTCAGCACATTCGAGGAATTATTATTGCTGGCATTGTAAGCCCTACAGGCGGACAACGGTCTAC	TGCAGGTCAGCACATTCGAGGAATTATTATTGCTGGCATTGTAAGCCCTACAGGCGGACAACGGTCTAC	JACGTI010002249.1_CrufTF_contig_2249	14289	3	1.29E-16	61:G>C	61	1	1	0.005348	0.994652	0	0.005348	0	0.010638	0.005319	122.17808	49	1	0	0	0	0	0	0	0	0	0	0	0	0	0	0	0	0	0	0	0	0	0	0	0	0	0	0	0	0
100056004|F|0--25:A>C	100056004	TGCAGCATCGGCACTTAATCAGGGTACATTAGGGGTTAGTGGCTGTTCGCCGCCTGAAGCAGCTGTAGA	TGCAGCATCGGCACTTAATCAGGGTACATTAGGGGTTAGTGGCTGTTCGCCGCCTGAAGCAGCTGTAGA	JACGTI010002255.1_CrufTF_contig_2255	14438	3	2.75E-23		25	1	1	0.005348	0.994652	0	0.005348	0	0.010638	0.005319	98.53425	52	1	1	1	1	1	1	1	1	1	1	1	1	1	1	1	1	1	1	1	1	1	1	1	1	1	1	1	1	1
100056004|F|0-25:A>C-25:A>C	100056004	TGCAGCATCGGCACTTAATCAGGGTCCATTAGGAGTTAGTGGCTGTTCGCCGCCTGAAGCAGCTGTAGA	TGCAGCATCGGCACTTAATCAGGGTCCATTAGGAGTTAGTGGCTGTTCGCCGCCTGAAGCAGCTGTAGA	JACGTI010002255.1_CrufTF_contig_2255	14438	3	2.75E-23	25:A>C	25	1	1	0.005348	0.994652	0	0.005348	0	0.010638	0.005319	98.53425	52	1	0	0	0	0	0	0	0	0	0	0	0	0	0	0	0	0	0	0	0	0	0	0	0	0	0	0	0	0
100056004|F|0--7:T>G	100056004	TGCAGCATCGGCACTTAATCAGGGTACATTAGGGGTTAGTGGCTGTTCGCCGCCTGAAGCAGCTGTAGA	TGCAGCATCGGCACTTAATCAGGGTACATTAGGGGTTAGTGGCTGTTCGCCGCCTGAAGCAGCTGTAGA	JACGTI010002255.1_CrufTF_contig_2255	14438	3	2.75E-23		7	1	1	0.005348	0.994652	0	0.005348	0	0.010638	0.005319	98.53425	42	1	1	1	1	1	1	1	1	1	1	1	1	1	1	1	1	1	1	1	1	1	1	1	1	1	1	1	1	1
100056004|F|0-7:T>G-7:T>G	100056004	TGCAGCAGCGGCACTTAATCAGGGTACATTAGGGGTTAGTGGCTGTTCGCCGCCTGAAGCAGCTGTAGA	TGCAGCAGCGGCACTTAATCAGGGTACATTAGGGGTTAGTGGCTGTTCGCCGCCTGAAGCAGCTGTAGA	JACGTI010002255.1_CrufTF_contig_2255	14438	3	2.75E-23	7:T>G	7	1	1	0.005348	0.994652	0	0.005348	0	0.010638	0.005319	98.53425	42	1	0	0	0	0	0	0	0	0	0	0	0	0	0	0	0	0	0	0	0	0	0	0	0	0	0	0	0	0
65013123|F|0--52:G>A	65013123	TGCAGTAGCGGTGGTTTTGTGTTCATGTCACGAGTACCTGAGCGGCACCAAAGGTCGCACCTTAAAGAA	TGCAGTAGCGGTGGTTTTGTGTTCATGTCACGAGTACCTGAGCGGCACCAAAGGTCGCACCTTAAAGAA	JACGTI010002258.1_CrufTF_contig_2258	18601	4	3.56E-22		52	0.983957	0.972826	0.13587	0.86413	0.027174	0.108696	0.052871	0.234818	0.143845	49.16346	26.96552	0.982759	1	0	1	1	1	1	1	1	1	1	-	1	1	1	1	1	1	1	1	1	1	1	1	1	1	1	1	1
65013123|F|0-52:G>A-52:G>A	65013123	TGCAGTAGCGGTGGTTTTGTGTTCATGTCACGAGTACCTGAGCGGCACCAAAAGTCGCACCTTAAAGAA	TGCAGTAGCGGTGGTTTTGTGTTCATGTCACGAGTACCTGAGCGGCACCAAAAGTCGCACCTTAAAGAA	JACGTI010002258.1_CrufTF_contig_2258	18601	4	3.56E-22	52:G>A	52	0.983957	0.972826	0.13587	0.86413	0.027174	0.108696	0.052871	0.234818	0.143845	49.16346	26.96552	0.982759	0	1	0	1	0	0	0	0	0	0	-	0	0	0	0	0	0	0	0	0	0	0	0	1	0	0	0	0
65013123|F|0--18:G>A	65013123	TGCAGTAGCGGTGGTTTTGTGTTCATGTCACGAGTACCTGAGCGGCACCAAAGGTCGCACCTTAAAGAA	TGCAGTAGCGGTGGTTTTGTGTTCATGTCACGAGTACCTGAGCGGCACCAAAGGTCGCACCTTAAAGAA	JACGTI010002258.1_CrufTF_contig_2258	18601	4	3.56E-22		18	0.962567	0.994444	0.011111	0.988889	0.005556	0.005556	0.011049	0.021975	0.016512	49.16346	22	1	1	-	1	1	1	1	1	1	1	1	-	1	1	1	1	1	1	1	1	1	1	1	1	1	1	1	1	1
65013123|F|0-18:G>A-18:G>A	65013123	TGCAGTAGCGGTGGTTTTATGTTCATGTCACGAGTACCTGAGCGGCACCAAAAGTCGCACCTTAAAGAA	TGCAGTAGCGGTGGTTTTATGTTCATGTCACGAGTACCTGAGCGGCACCAAAAGTCGCACCTTAAAGAA	JACGTI010002258.1_CrufTF_contig_2258	18601	4	3.56E-22	18:G>A	18	0.962567	0.994444	0.011111	0.988889	0.005556	0.005556	0.011049	0.021975	0.016512	49.16346	22	1	1	-	0	0	0	0	0	0	0	0	-	0	0	0	0	0	0	0	0	0	0	0	0	0	0	0	0	0
100031849|F|0--11:C>T	100031849	TGCAGCAGCACCAGCAAATACTCAAGTAACATTTGTGGCCAATAAATCGTCAGCAACAACTACAACTCA	TGCAGCAGCACCAGCAAATACTCAAGTAACATTTGTGGCCAATAAATCGTCAGCAACAACTACAACTCA	JACGTI010002271.1_CrufTF_contig_2271	6642	3	2.77E-18		11	1	1	0.02139	0.97861	0	0.02139	0	0.041866	0.020933	29.75799	8.25	1	1	1	1	1	1	1	1	1	1	1	1	1	1	1	1	1	1	1	1	1	1	1	1	1	1	1	1	1
100031849|F|0-11:C>T-11:C>T	100031849	TGCAGCAGCACTAGCAAATACTCAAGTAACATTTGTGGCCAATAAATCGTCAGCAACAACTACAACTCA	TGCAGCAGCACTAGCAAATACTCAAGTAACATTTGTGGCCAATAAATCGTCAGCAACAACTACAACTCA	JACGTI010002271.1_CrufTF_contig_2271	6642	3	2.77E-18	11:C>T	11	1	1	0.02139	0.97861	0	0.02139	0	0.041866	0.020933	29.75799	8.25	1	1	0	1	0	0	0	0	0	0	0	0	0	0	0	0	0	0	0	0	0	0	0	0	0	0	0	0	0
65016982|F|0--57:C>T	65016982	TGCAGCAGCAGCCGCAGCAGCTGCTGCCGCCGCCGCTGCTGCCAATGCTAGTGCAGGCGGTACACCCGT	TGCAGCAGCAGCCGCAGCAGCTGCTGCCGCCGCCGCTGCTGCCAATGCTAGTGCAGGCGGTACACCCGT	JACGTI010002281.1_CrufTF_contig_2281	4269	3	7.71E-19		57	0.946524	0.99435	0.033898	0.966102	0.00565	0.028249	0.011236	0.065498	0.038367	8.31401	5.83333	1	1	1	1	1	1	1	1	1	1	1	1	1	1	1	1	1	1	1	1	1	1	1	1	1	1	1	1	1
65016982|F|0-57:C>T-57:C>T	65016982	TGCAGCAGCAGCCGCAGCAGCTGCTGCCGCCGCCGCTGCTGCCAATGCTAGTGCAGGTGGTACACCCGT	TGCAGCAGCAGCCGCAGCAGCTGCTGCCGCCGCCGCTGCTGCCAATGCTAGTGCAGGTGGTACACCCGT	JACGTI010002281.1_CrufTF_contig_2281	4269	3	7.71E-19	57:C>T	57	0.946524	0.99435	0.033898	0.966102	0.00565	0.028249	0.011236	0.065498	0.038367	8.31401	5.83333	1	0	0	0	0	0	0	0	0	0	0	0	0	0	0	0	0	0	0	0	0	0	0	0	0	0	0	0	0
65016982|F|0--18:A>T	65016982	TGCAGCAGCAGCCGCAGCAGCTGCTGCCGCCGCCGCTGCTGCCAATGCTAGTGCAGGCGGTACACCCGT	TGCAGCAGCAGCCGCAGCAGCTGCTGCCGCCGCCGCTGCTGCCAATGCTAGTGCAGGCGGTACACCCGT	JACGTI010002281.1_CrufTF_contig_2281	4269	3	7.71E-19		18	0.946524	0.99435	0.016949	0.983051	0.00565	0.011299	0.011236	0.033324	0.02228	8.31401	2.75	1	1	1	1	1	1	1	1	1	1	1	1	1	1	1	1	1	1	1	1	1	1	1	1	1	1	1	1	1
65016982|F|0-18:A>T-18:A>T	65016982	TGCAGCAGCAGCCGCAGCTGCTGCTGCCGCCGCCGCTGCTGCCAATGCTAGTGCAGGCGGTACACCCGT	TGCAGCAGCAGCCGCAGCTGCTGCTGCCGCCGCCGCTGCTGCCAATGCTAGTGCAGGCGGTACACCCGT	JACGTI010002281.1_CrufTF_contig_2281	4269	3	7.71E-19	18:A>T	18	0.946524	0.99435	0.016949	0.983051	0.00565	0.011299	0.011236	0.033324	0.02228	8.31401	2.75	1	0	0	0	0	0	0	0	0	0	0	0	0	0	0	1	0	0	0	0	0	0	0	0	0	0	0	0	0
65016982|F|0--41:C>G	65016982	TGCAGCAGCAGCCGCAGCAGCTGCTGCCGCCGCCGCTGCTGCCAATGCTAGTGCAGGCGGTACACCCGT	TGCAGCAGCAGCCGCAGCAGCTGCTGCCGCCGCCGCTGCTGCCAATGCTAGTGCAGGCGGTACACCCGT	JACGTI010002281.1_CrufTF_contig_2281	4269	3	7.71E-19		41	0.946524	0.99435	0.016949	0.983051	0.00565	0.011299	0.011236	0.033324	0.02228	8.31401	5.66667	1	1	1	1	1	1	1	1	1	1	1	1	1	1	1	1	1	1	1	1	1	1	1	1	1	1	1	1	1
65016982|F|0-41:C>G-41:C>G	65016982	TGCAGCAGCAGCCGCAGCAGCTGCTGCCGCCGCCGCTGCTGGCAATGCTAGTGCAGGCGGTACACCCGT	TGCAGCAGCAGCCGCAGCAGCTGCTGCCGCCGCCGCTGCTGGCAATGCTAGTGCAGGCGGTACACCCGT	JACGTI010002281.1_CrufTF_contig_2281	4269	3	7.71E-19	41:C>G	41	0.946524	0.99435	0.016949	0.983051	0.00565	0.011299	0.011236	0.033324	0.02228	8.31401	5.66667	1	0	0	0	0	0	0	0	0	0	0	0	0	0	0	0	0	0	0	0	0	0	0	0	0	0	0	0	0
65019113|F|0--53:A>G	65019113	TGCAGGGATTCAGCCAAAGCAGCAGCATCTTTGATCATATCATCTTTACTGCTACTAGTATTGACATTC	TGCAGGGATTCAGCCAAAGCAGCAGCATCTTTGATCATATCATCTTTACTGCTACTAGTATTGACATTC	JACGTI010002283.1_CrufTF_contig_2283	1164	1	2.77E-18		53	1	1	0.058824	0.941176	0	0.058824	0	0.110727	0.055363	120.90868	47.15385	0.966667	1	1	1	1	1	1	1	1	1	1	1	1	1	1	1	1	1	1	1	1	1	1	1	1	1	1	1	1
65019113|F|0-53:A>G-53:A>G	65019113	TGCAGGGATTCAGCCAAAGCAGCAGCATCTTTGATCATATCATCTTTACTGCTGCTAGTATTGACATTC	TGCAGGGATTCAGCCAAAGCAGCAGCATCTTTGATCATATCATCTTTACTGCTGCTAGTATTGACATTC	JACGTI010002283.1_CrufTF_contig_2283	1164	1	2.77E-18	53:A>G	53	1	1	0.058824	0.941176	0	0.058824	0	0.110727	0.055363	120.90868	47.15385	0.966667	0	0	0	0	0	0	0	0	0	0	0	0	1	0	0	0	0	0	0	1	0	0	0	0	0	0	0	0
65019113|F|0--14:T>C	65019113	TGCAGGGATTCAGCTAAAGCAGCAGCATCTTTGATCATATCATCTTTACTGCTACTAGTATTGACATTC	TGCAGGGATTCAGCTAAAGCAGCAGCATCTTTGATCATATCATCTTTACTGCTACTAGTATTGACATTC	JACGTI010002283.1_CrufTF_contig_2283	1164	1	1.29E-16		14	0.272727	0.333333	0.745098	0.254902	0.666667	0.078431	0.444444	0.379854	0.412149	6.58824	4.7	1	1	0	-	-	-	0	-	-	-	0	-	-	0	0	1	-	-	-	-	-	-	-	-	-	-	-	-	-
65019113|F|0-14:T>C-14:T>C	65019113	TGCAGGGATTCAGCCAAGGCAGCAGCATCTTTGATCATATCATCTTTACTGCTACTAGTATTGACATTC	TGCAGGGATTCAGCCAAGGCAGCAGCATCTTTGATCATATCATCTTTACTGCTACTAGTATTGACATTC	JACGTI010002283.1_CrufTF_contig_2283	1164	1	1.29E-16	14:T>C	14	0.272727	0.333333	0.745098	0.254902	0.666667	0.078431	0.444444	0.379854	0.412149	6.58824	4.7	1	1	1	-	-	-	1	-	-	-	1	-	-	1	1	0	-	-	-	-	-	-	-	-	-	-	-	-	-
100054407|F|0--43:T>A	100054407	TGCAGCACCTGCGCCCACACCTCCAACACGTTTAAGCAAACGCTGCTGTGGACGATTGTGTAACATAGG	TGCAGCACCTGCGCCCACACCTCCAACACGTTTAAGCAAACGCTGCTGTGGACGATTGTGTAACATAGG	JACGTI010002355.1_CrufTF_contig_2355	7697	3	1.28E-21		43	1	1	0.010695	0.989305	0	0.010695	0	0.021162	0.010581	89.17352	25	1	1	1	1	1	1	1	1	1	1	1	1	1	1	1	1	1	1	1	1	1	1	1	1	1	1	1	1	1
100054407|F|0-43:T>A-43:T>A	100054407	TGCAGCACCTGCGCCCACACCTCCAACACGTTTAAGCAAACGCAGCTGTGGACGATTGTGTAACATAGG	TGCAGCACCTGCGCCCACACCTCCAACACGTTTAAGCAAACGCAGCTGTGGACGATTGTGTAACATAGG	JACGTI010002355.1_CrufTF_contig_2355	7697	3	1.28E-21	43:T>A	43	1	1	0.010695	0.989305	0	0.010695	0	0.021162	0.010581	89.17352	25	1	0	0	0	0	0	0	0	0	0	0	0	0	0	0	0	0	0	0	0	0	0	0	0	0	0	0	0	0
100054407|F|0--60:T>A	100054407	TGCAGCACCTGCGCCCACACCTCCAACACGTTTAAGCAAACGCTGCTGTGGACGATTGTGTAACATAGG	TGCAGCACCTGCGCCCACACCTCCAACACGTTTAAGCAAACGCTGCTGTGGACGATTGTGTAACATAGG	JACGTI010002355.1_CrufTF_contig_2355	7697	3	1.28E-21		60	1	1	0.005348	0.994652	0	0.005348	0	0.010638	0.005319	89.17352	39	1	1	1	1	1	1	1	1	1	1	1	1	1	1	1	1	1	1	1	1	1	1	1	1	1	1	1	1	1
100054407|F|0-60:T>A-60:T>A	100054407	TGCAGCACCTGCGCCCACACCTCCAACACGTTTAAGCAAACGCTGCTGTGGACGATTGTGAAACATAGG	TGCAGCACCTGCGCCCACACCTCCAACACGTTTAAGCAAACGCTGCTGTGGACGATTGTGAAACATAGG	JACGTI010002355.1_CrufTF_contig_2355	7697	3	1.28E-21	60:T>A	60	1	1	0.005348	0.994652	0	0.005348	0	0.010638	0.005319	89.17352	39	1	0	0	0	0	0	0	0	0	0	0	0	0	0	0	0	0	0	0	0	0	0	0	0	0	0	0	0	0
65014948|F|0--44:C>A	65014948	TGCAGATCAAGTGTCGCAATAACAAGTGCGATCGCACTGCCACGCCCGCCGACGCCAAAAAGTATTACA	TGCAGATCAAGTGTCGCAATAACAAGTGCGATCGCACTGCCACGCCCGCCGACGCCAAAAAGTATTACA	JACGTI010002368.1_CrufTF_contig_2368	2341	3	3.54E-27		44	1	0.994652	0.090909	0.909091	0.005348	0.085561	0.010638	0.165289	0.087964	8.05963	3.95238	1	1	1	1	1	1	1	1	1	1	1	1	1	1	1	1	1	1	1	1	1	1	1	1	1	1	1	1	1
65014948|F|0-44:C>A-44:C>A	65014948	TGCAGATCAAGTGTCGCAATAACAAGTGCGATCGCACTGCCACGACCGCCGACGCCAAAAAGTATTACA	TGCAGATCAAGTGTCGCAATAACAAGTGCGATCGCACTGCCACGACCGCCGACGCCAAAAAGTATTACA	JACGTI010002368.1_CrufTF_contig_2368	2341	3	3.54E-27	44:C>A	44	1	0.994652	0.090909	0.909091	0.005348	0.085561	0.010638	0.165289	0.087964	8.05963	3.95238	1	0	0	0	0	0	0	0	0	0	1	0	0	1	0	0	0	0	0	0	0	0	0	0	0	0	0	1	0
65014948|F|0--47:G>A	65014948	TGCAGATCAAGTGTCGCAATAACAAGTGCGATCGCACTGCCACGCCCGCCGACGCCAAAAAGTATTACA	TGCAGATCAAGTGTCGCAATAACAAGTGCGATCGCACTGCCACGCCCGCCGACGCCAAAAAGTATTACA	JACGTI010002368.1_CrufTF_contig_2368	2341	3	3.54E-27		47	1	0.994652	0.016043	0.983957	0.005348	0.010695	0.010638	0.031571	0.021104	8.05963	4	1	1	1	1	1	1	1	1	1	1	1	1	1	1	1	1	1	1	1	1	1	1	1	1	1	1	1	1	1
65014948|F|0-47:G>A-47:G>A	65014948	TGCAGATCAAGTGTCGCAATAACAAGTGCGATCGCACTGCCACGCCCACCGACGCCAAAAAGTATTACA	TGCAGATCAAGTGTCGCAATAACAAGTGCGATCGCACTGCCACGCCCACCGACGCCAAAAAGTATTACA	JACGTI010002368.1_CrufTF_contig_2368	2341	3	3.54E-27	47:G>A	47	1	0.994652	0.016043	0.983957	0.005348	0.010695	0.010638	0.031571	0.021104	8.05963	4	1	0	0	0	0	0	0	0	0	0	0	0	0	0	0	0	0	0	0	0	0	0	0	0	0	0	0	0	0
65014948|F|0--33:G>A	65014948	TGCAGATCAAGTGTCGCAATAACAAGTGCGATCGCACTGCCACGCCCGCCGACGCCAAAAAGTATTACA	TGCAGATCAAGTGTCGCAATAACAAGTGCGATCGCACTGCCACGCCCGCCGACGCCAAAAAGTATTACA	JACGTI010002368.1_CrufTF_contig_2368	2341	3	3.54E-27		33	0.994652	1	0.005376	0.994624	0	0.005376	0	0.010695	0.005347	8.05963	6	1	1	1	1	1	1	1	1	1	1	1	1	1	1	1	1	1	1	1	1	1	1	1	1	1	1	1	1	1
65014948|F|0-33:G>A-33:G>A	65014948	TGCAGATCAAGTGTCGCAATAACAAGTGCGATCACACTGCCACGCCCGCCGACGCCAAAAAGTATTACA	TGCAGATCAAGTGTCGCAATAACAAGTGCGATCACACTGCCACGCCCGCCGACGCCAAAAAGTATTACA	JACGTI010002368.1_CrufTF_contig_2368	2341	3	3.54E-27	33:G>A	33	0.994652	1	0.005376	0.994624	0	0.005376	0	0.010695	0.005347	8.05963	6	1	0	0	0	0	0	0	0	0	0	0	0	0	0	0	0	0	0	0	0	0	0	0	0	0	0	0	0	0
65015109|F|0--17:G>A	65015109	TGCAGCTCTGCAGAGGCGCTGGCCGTTCGATTGTTCGACTCTGAGGAGTCACCGAGCGATACACGCCGA	TGCAGCTCTGCAGAGGCGCTGGCCGTTCGATTGTTCGACTCTGAGGAGTCACCGAGCGATACACGCCGA	JACGTI010002368.1_CrufTF_contig_2368	2407	3	5.96E-20		17	0.994652	0.956989	0.27957	0.72043	0.043011	0.236559	0.082322	0.402821	0.242571	10.49515	9.58333	0.982759	1	1	0	1	1	1	1	1	1	1	1	1	1	1	1	1	1	1	1	1	1	1	1	1	1	1	1	1
65015109|F|0-17:G>A-17:G>A	65015109	TGCAGCTCTGCAGAGGCACTGGCCGTTCGATTGTTCGACTCTGAGGAGTCACCGAGCGATACACGCCGA	TGCAGCTCTGCAGAGGCACTGGCCGTTCGATTGTTCGACTCTGAGGAGTCACCGAGCGATACACGCCGA	JACGTI010002368.1_CrufTF_contig_2368	2407	3	5.96E-20	17:G>A	17	0.994652	0.956989	0.27957	0.72043	0.043011	0.236559	0.082322	0.402821	0.242571	10.49515	9.58333	0.982759	0	0	1	0	0	0	0	0	0	0	0	0	0	1	0	0	1	0	1	0	1	0	0	0	0	1	0	0
65021030|F|0--9:G>A	65021030	TGCAGAGGCGCTGGCCGTTCGATTGTTCGACTCTGAGGAGTCACCGAGCGATACACGCCGAGATCGGAA	TGCAGAGGCGCTGGCCGTTCGATTGTTCGACTCTGAGGAGTCACCGAGCGATACACGCCG	JACGTI010002368.1_CrufTF_contig_2368	2415	3	2.85E-17		9	1	0.973262	0.272727	0.727273	0.026738	0.245989	0.052046	0.396694	0.22437	124.09434	70.15254	0.983333	1	1	0	1	1	1	1	1	1	1	1	1	1	1	1	1	1	1	1	1	1	1	1	1	1	1	1	1
65021030|F|0-9:G>A-9:G>A	65021030	TGCAGAGGCACTGGCCGTTCGATTGTTCGACTCTGAGGAGTCACCGAGCGATACACGCCGAGATCGGAA	TGCAGAGGCACTGGCCGTTCGATTGTTCGACTCTGAGGAGTCACCGAGCGATACACGCCG	JACGTI010002368.1_CrufTF_contig_2368	2415	3	2.85E-17	9:G>A	9	1	0.973262	0.272727	0.727273	0.026738	0.245989	0.052046	0.396694	0.22437	124.09434	70.15254	0.983333	0	0	1	0	0	0	0	0	0	0	0	0	0	1	0	0	1	0	1	0	1	0	0	0	0	1	0	0
65021094|F|0--6:A>G	65021094	TGCAGCAGCCACCGCCACTTCATCACATCATCATCAGGGCCATACCACACATGCACACAATCAACCGCC	TGCAGCAGCCACCGCCACTTCATCACATCATCATCAGGGCCATACCACACATGCACACAATCAACCGCC	JACGTI010002388.1_CrufTF_contig_2388	3552	3	2.75E-23		6	1	1	0.112299	0.887701	0	0.112299	0	0.199377	0.099688	122.31507	32.65217	1	1	1	1	1	1	1	1	1	1	1	1	1	1	1	1	1	1	1	1	1	1	1	1	1	1	1	1	1
65021094|F|0-6:A>G-6:A>G	65021094	TGCAGCGGCCACCGCCACTTCATCACATCATCATCAGGGCCATACCACACATGCACACAATCAACCGCC	TGCAGCGGCCACCGCCACTTCATCACATCATCATCAGGGCCATACCACACATGCACACAATCAACCGCC	JACGTI010002388.1_CrufTF_contig_2388	3552	3	2.75E-23	6:A>G	6	1	1	0.112299	0.887701	0	0.112299	0	0.199377	0.099688	122.31507	32.65217	1	0	1	0	1	0	0	1	0	0	0	0	0	0	0	0	0	0	0	0	0	1	0	0	1	0	0	0	0
65013052|F|0--30:C>T	65013052	TGCAGGTCCAGGCGGTAAACCAGCACAAACCAATTTGCCACATCATGTTCGTATCGAACAAATACTACA	TGCAGGTCCAGGCGGTAAACCAGCACAAACCAATTTGCCACATCATGTTCGTATCGAACAAATACTACA	JACGTI010002399.1_CrufTF_contig_2399	5977	3	7.71E-19		30	1	0.983957	0.13369	0.86631	0.016043	0.117647	0.031571	0.231634	0.131602	11.67442	6.66667	1	1	1	1	1	0	1	1	1	1	1	1	1	1	1	1	1	1	1	1	1	1	1	1	1	1	1	1	1
65013052|F|0-30:C>T-30:C>T	65013052	TGCAGGTCCAGGCGGTAAACCAGCACAAACTAATTTGCCACATCATGTTCGTATCGAACAAATACTACA	TGCAGGTCCAGGCGGTAAACCAGCACAAACTAATTTGCCACATCATGTTCGTATCGAACAAATACTACA	JACGTI010002399.1_CrufTF_contig_2399	5977	3	7.71E-19	30:C>T	30	1	0.983957	0.13369	0.86631	0.016043	0.117647	0.031571	0.231634	0.131602	11.67442	6.66667	1	0	0	0	0	1	0	1	0	1	0	0	1	1	0	1	0	0	0	0	0	1	0	0	0	0	0	0	0
100059712|F|0--27:T>A	100059712	TGCAGCCATAAGAGCGGCTAAAGATTGTGTATCCATGCCAGCTAAATTACCCAAACCTCCCATACCAGC	TGCAGCCATAAGAGCGGCTAAAGATTGTGTATCCATGCCAGCTAAATTACCCAAACCTCCCATACCAGC	JACGTI010002479.1_CrufTF_contig_2479	19364	3	7.66E-24		27	1	1	0.016043	0.983957	0	0.016043	0	0.031571	0.015785	142.91324	61.5	1	1	1	1	1	1	1	1	1	1	1	1	1	1	1	1	1	1	1	1	1	1	1	1	1	1	1	1	1
100059712|F|0-27:T>A-27:T>A	100059712	TGCAGCCATAAGAGCGGCTAAAGATTGAGTATCCATGCCAGCTAAATTACCCAAACCTCCCATACCAGC	TGCAGCCATAAGAGCGGCTAAAGATTGAGTATCCATGCCAGCTAAATTACCCAAACCTCCCATACCAGC	JACGTI010002479.1_CrufTF_contig_2479	19364	3	7.66E-24	27:T>A	27	1	1	0.016043	0.983957	0	0.016043	0	0.031571	0.015785	142.91324	61.5	1	0	0	0	0	0	0	0	0	0	0	0	0	0	0	0	0	0	0	0	0	0	0	0	0	0	0	0	0
100059712|F|0--29:T>A	100059712	TGCAGCCATAAGAGCGGCTAAAGATTGTGTATCCATGCCAGCTAAATTACCCAAACCTCCCATACCAGC	TGCAGCCATAAGAGCGGCTAAAGATTGTGTATCCATGCCAGCTAAATTACCCAAACCTCCCATACCAGC	JACGTI010002479.1_CrufTF_contig_2479	19364	3	7.66E-24		29	1	1	0.016043	0.983957	0	0.016043	0	0.031571	0.015785	142.91324	45	1	1	1	1	1	1	1	1	1	1	1	1	1	1	1	1	1	1	1	1	1	1	1	1	1	1	1	1	1
100059712|F|0-29:T>A-29:T>A	100059712	TGCAGCCATAAGAGCGGCTAAAGATTGTGAATCCATGCCAGCTAAATTACCCAAACCTCCCATACCAGC	TGCAGCCATAAGAGCGGCTAAAGATTGTGAATCCATGCCAGCTAAATTACCCAAACCTCCCATACCAGC	JACGTI010002479.1_CrufTF_contig_2479	19364	3	7.66E-24	29:T>A	29	1	1	0.016043	0.983957	0	0.016043	0	0.031571	0.015785	142.91324	45	1	0	0	0	0	0	0	0	0	0	0	0	0	0	0	0	0	0	0	0	0	0	0	0	0	0	0	0	0
100059712|F|0--37:C>T	100059712	TGCAGCCATAAGAGCGGCTAAAGATTGTGTATCCATGCCAGCTAAATTACCCAAACCTCCCATACCAGC	TGCAGCCATAAGAGCGGCTAAAGATTGTGTATCCATGCCAGCTAAATTACCCAAACCTCCCATACCAGC	JACGTI010002479.1_CrufTF_contig_2479	19364	3	7.66E-24		37	1	1	0.005348	0.994652	0	0.005348	0	0.010638	0.005319	142.91324	88	1	1	1	1	1	1	1	1	1	1	1	1	1	1	1	1	1	1	1	1	1	1	1	1	1	1	1	1	1
100059712|F|0-37:C>T-37:C>T	100059712	TGCAGCCATAAGAGCGGCTAAAGATTGTGTATCCATGTTAGCTAAATTACCCAAACCTCCCATACCAGC	TGCAGCCATAAGAGCGGCTAAAGATTGTGTATCCATGTTAGCTAAATTACCCAAACCTCCCATACCAGC	JACGTI010002479.1_CrufTF_contig_2479	19364	3	7.66E-24	37:C>T	37	1	1	0.005348	0.994652	0	0.005348	0	0.010638	0.005319	142.91324	88	1	0	0	0	0	0	0	0	0	0	0	0	0	0	0	0	0	0	0	0	0	0	0	0	0	0	0	0	0
100031210|F|0--25:C>A	100031210	TGCAGAATTATTGAAAACTTCGGGTCTAACCCAAAAATGGGTGAATCGTGAAATATCGAATTTTGAATA	TGCAGAATTATTGAAAACTTCGGGTCTAACCCAAAAATGGGTGAATCGTGAAATATCGAATTTTGAATA	JACGTI010002510.1_CrufTF_contig_2510	11178	3	3.56E-22		25	1	1	0.005348	0.994652	0	0.005348	0	0.010638	0.005319	19.20091	6	1	1	1	1	1	1	1	1	1	1	1	1	1	1	1	1	1	1	1	1	1	1	1	1	1	1	1	1	1
100031210|F|0-25:C>A-25:C>A	100031210	TGCAGAATTATTTAAAACTTCGGGTATAACCCAAAAATGGGTGAATCGTGAAATATCGAATTTTGAATA	TGCAGAATTATTTAAAACTTCGGGTATAACCCAAAAATGGGTGAATCGTGAAATATCGAATTTTGAATA	JACGTI010002510.1_CrufTF_contig_2510	11178	3	3.56E-22	25:C>A	25	1	1	0.005348	0.994652	0	0.005348	0	0.010638	0.005319	19.20091	6	1	0	0	0	0	0	0	0	0	0	0	0	0	0	0	0	0	0	0	0	0	0	0	0	0	0	0	0	0
65013942|F|0--20:C>T	65013942	TGCAGCATCAGCATTTACATCATAGACCCTCACAGGAAATCTGTCATCATCATCACCAGCATCAGCAAC	TGCAGCATCAGCATTTACATCATAGACCCTCACAGGAAATCTGTCATCATCATCACCAGCATCAGCAAC	JACGTI010002540.1_CrufTF_contig_2540	22678	3	2.74E-28		20	0.994652	1	0.005376	0.994624	0	0.005376	0	0.010695	0.005347	10.72477	5	1	1	1	1	1	1	1	1	1	1	1	1	1	1	1	1	1	1	1	1	1	1	1	1	1	1	1	1	1
65013942|F|0-20:C>T-20:C>T	65013942	TGCAGCATCAGCATTTACATTATAGACCCTCACAGGAAATCTGTCATCATCATCACCAGCATCAGCAAC	TGCAGCATCAGCATTTACATTATAGACCCTCACAGGAAATCTGTCATCATCATCACCAGCATCAGCAAC	JACGTI010002540.1_CrufTF_contig_2540	22678	3	2.74E-28	20:C>T	20	0.994652	1	0.005376	0.994624	0	0.005376	0	0.010695	0.005347	10.72477	5	1	0	0	0	0	0	0	0	0	0	0	0	0	0	0	0	0	0	0	0	0	0	0	0	0	0	0	0	0
65013942|F|0--65:C>A	65013942	TGCAGCATCAGCATTTACATCATAGACCCTCACAGGAAATCTGTCATCATCATCACCAGCATCAGCAAC	TGCAGCATCAGCATTTACATCATAGACCCTCACAGGAAATCTGTCATCATCATCACCAGCATCAGCAAC	JACGTI010002540.1_CrufTF_contig_2540	22678	3	2.74E-28		65	0.994652	1	0.005376	0.994624	0	0.005376	0	0.010695	0.005347	10.72477	4	1	1	1	1	1	1	1	1	1	1	1	1	1	1	1	1	1	1	1	1	1	1	1	1	1	1	1	1	1
65013942|F|0-65:C>A-65:C>A	65013942	TGCAGCATCAGCATTTACATCATAGACCCTCACAGGAAATCTGTCATCATCATCACCAGCATCAGAAAC	TGCAGCATCAGCATTTACATCATAGACCCTCACAGGAAATCTGTCATCATCATCACCAGCATCAGAAAC	JACGTI010002540.1_CrufTF_contig_2540	22678	3	2.74E-28	65:C>A	65	0.994652	1	0.005376	0.994624	0	0.005376	0	0.010695	0.005347	10.72477	4	1	0	0	0	0	0	0	0	0	0	0	0	0	0	0	0	0	0	0	0	0	0	0	0	0	0	0	0	0
100054622|F|0--45:A>G	100054622	TGCAGGTACAACAATCGGACGAAAACTTAGCGAGTGAGGACAAATAGGTGTCACCATAATCGCGGGTAC	TGCAGGTACAACAATCGGACGAAAACTTAGCGAGTGAGGACAAATAGGTGTCACCATAATCGCGGGTAC	JACGTI010002583.1_CrufTF_contig_2583	4952	3	3.54E-27		45	1	1	0.042781	0.957219	0	0.042781	0	0.081901	0.040951	130.19178	59.55556	1	1	1	1	1	1	1	1	1	1	1	1	1	1	1	1	1	1	1	1	1	1	1	1	1	1	1	1	1
100054622|F|0-45:A>G-45:A>G	100054622	TGCAGGTACAACAATCGGACGAAAACTTAGCGAGTGAGGACAAATGGGTGTCACCATAATCGCGGGTAC	TGCAGGTACAACAATCGGACGAAAACTTAGCGAGTGAGGACAAATGGGTGTCACCATAATCGCGGGTAC	JACGTI010002583.1_CrufTF_contig_2583	4952	3	3.54E-27	45:A>G	45	1	1	0.042781	0.957219	0	0.042781	0	0.081901	0.040951	130.19178	59.55556	1	0	1	0	0	0	0	0	0	0	0	0	1	0	0	0	0	0	0	0	0	0	0	0	0	0	0	0	0
100054622|F|0--29:G>A	100054622	TGCAGGTACAACAATCGGACGAAAACTTAGCGAGTGAGGACAAATAGGTGTCACCATAATCGCGGGTAC	TGCAGGTACAACAATCGGACGAAAACTTAGCGAGTGAGGACAAATAGGTGTCACCATAATCGCGGGTAC	JACGTI010002583.1_CrufTF_contig_2583	4952	3	3.54E-27		29	1	1	0.026738	0.973262	0	0.026738	0	0.052046	0.026023	130.19178	69.2	1	1	1	1	1	1	1	1	1	1	1	1	1	1	1	1	1	1	1	1	1	1	1	1	1	1	1	1	1
100054622|F|0-29:G>A-29:G>A	100054622	TGCAGGTACAACAATCGGACGAAAACTTAACGAGTGAGGACAAATAGGTGTCACCATAATCGCGGGTAC	TGCAGGTACAACAATCGGACGAAAACTTAACGAGTGAGGACAAATAGGTGTCACCATAATCGCGGGTAC	JACGTI010002583.1_CrufTF_contig_2583	4952	3	3.54E-27	29:G>A	29	1	1	0.026738	0.973262	0	0.026738	0	0.052046	0.026023	130.19178	69.2	1	0	0	0	0	0	0	0	0	0	0	0	0	0	0	0	0	0	0	0	0	0	0	0	0	0	0	0	0
65016131|F|0--63:A>G	65016131	TGCAGCGGCGGCAGCAGCTTTACAAAATAATTTTGCAGCTGCGGCACAACAGCAGCAGCAACAACAGCA	TGCAGCGGCGGCAGCAGCTTTACAAAATAATTTTGCAGCTGCGGCACAACAGCAGCAGCAACAACAGCA	JACGTI010002586.1_CrufTF_contig_2586	376	1	3.59E-17		63	0.941176	0.977273	0.085227	0.914773	0.022727	0.0625	0.044421	0.155927	0.100174	3.9596	3.6	1	1	1	-	-	-	1	1	1	1	1	1	1	1	1	1	1	1	1	1	1	-	1	1	1	1	1	1	1
65016131|F|0-63:A>G-63:A>G	65016131	TGCAGCGGCGGCAGCAGCTTTACAAAATAATTTTGCAGCTGCGGCACAACAGCAGCAGCAACAGCAACA	TGCAGCGGCGGCAGCAGCTTTACAAAATAATTTTGCAGCTGCGGCACAACAGCAGCAGCAACAGCAACA	JACGTI010002586.1_CrufTF_contig_2586	376	1	3.59E-17	63:A>G	63	0.941176	0.977273	0.085227	0.914773	0.022727	0.0625	0.044421	0.155927	0.100174	3.9596	3.6	1	0	0	-	-	-	0	0	0	0	0	0	0	0	0	0	0	0	0	0	0	-	0	0	0	1	0	0	0
65016131|F|0--57:G>A	65016131	TGCAGCGGCGGCAGCAGCTTTACAAAATAATTTTGCAGCTGCGGCACAACAGCAGCAGCAACAACAGCA	TGCAGCGGCGGCAGCAGCTTTACAAAATAATTTTGCAGCTGCGGCACAACAGCAGCAGCAACAACAGCA	JACGTI010002586.1_CrufTF_contig_2586	376	1	3.59E-17		57	0.930481	0.988506	0.017241	0.982759	0.011494	0.005747	0.022724	0.033888	0.028306	3.9596	3.33333	1	1	1	-	-	0	1	1	1	1	1	1	1	1	1	1	1	1	1	1	1	-	1	1	1	1	1	1	1
65016131|F|0-57:G>A-57:G>A	65016131	TGCAGCGGCGGCAGCAGCTTTACAAAATAATTTTGCAGCTGCGGCACAACAGCAGCAACAACAGCAACA	TGCAGCGGCGGCAGCAGCTTTACAAAATAATTTTGCAGCTGCGGCACAACAGCAGCAACAACAGCAACA	JACGTI010002586.1_CrufTF_contig_2586	376	1	3.59E-17	57:G>A	57	0.930481	0.988506	0.017241	0.982759	0.011494	0.005747	0.022724	0.033888	0.028306	3.9596	3.33333	1	0	0	-	-	1	0	0	0	0	0	0	0	0	0	0	0	0	0	0	0	-	0	0	0	0	0	0	0
65016131|F|0--58:A>C	65016131	TGCAGCGGCGGCAGCAGCTTTACAAAATAATTTTGCAGCTGCGGCACAACAGCAGCAGAAACAACAGCA	TGCAGCGGCGGCAGCAGCTTTACAAAATAATTTTGCAGCTGCGGCACAACAGCAGCAGAAACAACAGCA	JACGTI010002586.1_CrufTF_contig_2586	376	1	1.67E-15		58	0.919786	0.005814	1	0	0.994186	0.005814	0.01156	0	0.00578	5	3.9596	1	0	0	-	-	-	0	0	0	0	0	0	0	0	0	0	0	0	0	0	0	-	0	0	0	0	0	0	0
65016131|F|0-58:A>C-58:A>C	65016131	TGCAGCGGCGGCAGCAGCTTTACAAAATAATTTTGCAGCTGCGGCACAACAGCAGCAGCAACAACAGCA	TGCAGCGGCGGCAGCAGCTTTACAAAATAATTTTGCAGCTGCGGCACAACAGCAGCAGCAACAACAGCA	JACGTI010002586.1_CrufTF_contig_2586	376	1	1.67E-15	58:A>C	58	0.919786	0.005814	1	0	0.994186	0.005814	0.01156	0	0.00578	5	3.9596	1	1	1	-	-	-	1	1	1	1	1	1	1	1	1	1	1	1	1	1	1	-	1	1	1	1	1	1	1
65019525|F|0--9:A>G	65019525	TGCAGCAGCAGAGGGAAATTGTCCACTACGCAGGGCATTTAAAGCTTCCAATGTAGCCGATATATTGTT	TGCAGCAGCAGAGGGAAATTGTCCACTACGCAGGGCATTTAAAGCTTCCAATGTAGCCGATATATTGTT	JACGTI010002586.1_CrufTF_contig_2586	443	3	1.66E-20		9	0.983957	0.961957	0.244565	0.755435	0.038043	0.206522	0.073192	0.369506	0.221349	93.17874	56.25	1	1	1	0	1	1	-	1	1	1	1	-	1	1	1	1	1	1	1	1	0	1	1	0	1	1	1	1	1
65019525|F|0-9:A>G-9:A>G	65019525	TGCAGCAGCGGAGGGAAATTGTCCACTACGCAGGGCATTTAAAGCTTCCAATGTAGCCGATATATTGTT	TGCAGCAGCGGAGGGAAATTGTCCACTACGCAGGGCATTTAAAGCTTCCAATGTAGCCGATATATTGTT	JACGTI010002586.1_CrufTF_contig_2586	443	3	1.66E-20	9:A>G	9	0.983957	0.961957	0.244565	0.755435	0.038043	0.206522	0.073192	0.369506	0.221349	93.17874	56.25	1	0	0	1	1	0	-	0	0	0	0	-	1	1	0	0	0	1	0	0	1	0	0	1	0	0	1	0	0
65019525|F|0--32:G>A	65019525	TGCAGCAGCAGAGGGAAATTGTCCACTACGCAGGGCATTTAAAGCTTCCAATGTAGCCGATATATTGTT	TGCAGCAGCAGAGGGAAATTGTCCACTACGCAGGGCATTTAAAGCTTCCAATGTAGCCGATATATTGTT	JACGTI010002586.1_CrufTF_contig_2586	443	3	1.66E-20		32	0.97861	0.972678	0.114754	0.885246	0.027322	0.087432	0.053152	0.203171	0.128161	92.73558	58.56	1	1	1	0	1	1	0	1	1	1	1	0	1	1	1	1	1	1	1	1	-	1	1	-	1	1	1	1	1
65019525|F|0-32:G>A-32:G>A	65019525	TGCAGCAGCAGAGGGAAATTGTCCACTACGCAAGGCATTTAAAGCTTCCAATGTAGCCGATATATTGTT	TGCAGCAGCAGAGGGAAATTGTCCACTACGCAAGGCATTTAAAGCTTCCAATGTAGCCGATATATTGTT	JACGTI010002586.1_CrufTF_contig_2586	443	3	1.66E-20	32:G>A	32	0.97861	0.972678	0.114754	0.885246	0.027322	0.087432	0.053152	0.203171	0.128161	92.73558	58.56	1	0	0	1	0	0	1	0	0	0	0	1	0	0	0	0	1	0	0	0	-	0	0	-	0	0	0	0	0
65019525|F|0--6:A>T	65019525	TGCAGCAGCAGAGGGAAATTGTCCACTACGCAGGGCATTTAAAGCTTCCAATGTAGCCGATATATTGTT	TGCAGCAGCAGAGGGAAATTGTCCACTACGCAGGGCATTTAAAGCTTCCAATGTAGCCGATATATTGTT	JACGTI010002586.1_CrufTF_contig_2586	443	3	1.66E-20		6	0.957219	0.994413	0.005587	0.994413	0.005587	0	0.011111	0.011111	0.011111	92.73558	76	1	1	1	-	1	1	-	1	1	1	1	0	1	1	1	1	1	1	1	1	-	1	1	-	1	1	1	1	1
65019525|F|0-6:A>T-6:A>T	65019525	TGCAGCTGCGGAGGGAAATTGTCCACTACGCAGGGCATTTAAAGCTTCCAATGTAGCCGATATATTGTT	TGCAGCTGCGGAGGGAAATTGTCCACTACGCAGGGCATTTAAAGCTTCCAATGTAGCCGATATATTGTT	JACGTI010002586.1_CrufTF_contig_2586	443	3	1.66E-20	6:A>T	6	0.957219	0.994413	0.005587	0.994413	0.005587	0	0.011111	0.011111	0.011111	92.73558	76	1	0	0	-	0	0	-	0	0	0	0	1	0	0	0	0	0	0	0	0	-	0	0	-	0	0	0	0	0
100061543|F|0--35:C>G	100061543	TGCAGCTGGTGTATAACCTTGTGGTGTCCAAGTAGCTCCACGATATGGTGCACCAGCTAAACCACCGAG	TGCAGCTGGTGTATAACCTTGTGGTGTCCAAGTAGCTCCACGATATGGTGCACCAGCTAAACCACCGAG	JACGTI010002593.1_CrufTF_contig_2593	10596	3	9.91E-23		35	1	1	0.005348	0.994652	0	0.005348	0	0.010638	0.005319	168.21005	61	1	1	1	1	1	1	1	1	1	1	1	1	1	1	1	1	1	1	1	1	1	1	1	1	1	1	1	1	1
100061543|F|0-35:C>G-35:C>G	100061543	TGCAGCTGGTGTATAACCTTGTGGTGTCCAAGTAGGTCCACGATATGGTGCACCAGCTAAACCACCGAG	TGCAGCTGGTGTATAACCTTGTGGTGTCCAAGTAGGTCCACGATATGGTGCACCAGCTAAACCACCGAG	JACGTI010002593.1_CrufTF_contig_2593	10596	3	9.91E-23	35:C>G	35	1	1	0.005348	0.994652	0	0.005348	0	0.010638	0.005319	168.21005	61	1	0	0	0	0	0	0	0	0	0	0	0	0	0	0	0	0	0	0	0	0	0	0	0	0	0	0	0	0
100025439|F|0--52:G>A	100025439	TGCAGCAGCAGCGGCAACAGCTGTTGCAGGACTAGTCATGGCTGGCGGACGAGGAGCCCCTTTAAGAGT	TGCAGCAGCAGCGGCAACAGCTGTTGCAGGACTAGTCATGGCTGGCGGACGAGGAGCCCCTTTAAGAGT	JACGTI010002593.1_CrufTF_contig_2593	10671	3	1.65E-25		52	1	1	0.010695	0.989305	0	0.010695	0	0.021162	0.010581	39.21918	10	1	1	1	1	1	1	1	1	1	1	1	1	1	1	1	1	1	1	1	1	1	1	1	1	1	1	1	1	1
100025439|F|0-52:G>A-52:G>A	100025439	TGCAGCAGCAGCGGCAACAGCTGTTGCAGGACTAGTCATGGCTGGCGGACGAAGAGCCCCTTTAAGAGT	TGCAGCAGCAGCGGCAACAGCTGTTGCAGGACTAGTCATGGCTGGCGGACGAAGAGCCCCTTTAAGAGT	JACGTI010002593.1_CrufTF_contig_2593	10671	3	1.65E-25	52:G>A	52	1	1	0.010695	0.989305	0	0.010695	0	0.021162	0.010581	39.21918	10	1	0	0	0	0	0	0	0	0	0	0	0	0	0	0	0	0	0	0	0	0	0	0	0	0	0	0	0	0
100026116|F|0--53:T>A	100026116	TGCAGGGCTGGCACCTTCCAATGTAAGAATACCAATTGTACACCTTCAGCCACTATTTGCGATGGCATT	TGCAGGGCTGGCACCTTCCAATGTAAGAATACCAATTGTACACCTTCAGCCACTATTTGCGATGGCATT	JACGTI010002609.1_CrufTF_contig_2609	5102	3	3.59E-17		53	1	1	0.048128	0.951872	0	0.048128	0	0.091624	0.045812	8.0137	2.77778	1	1	1	1	1	1	1	1	1	1	1	1	1	1	1	1	1	1	1	1	1	1	1	1	1	1	1	1	1
100026116|F|0-53:T>A-53:T>A	100026116	TGCAGGGCTGGCACCTTCCAATGTAAGAATACCAATTGTACACCTTCAGCCACAATTTGCGATGGCATT	TGCAGGGCTGGCACCTTCCAATGTAAGAATACCAATTGTACACCTTCAGCCACAATTTGCGATGGCATT	JACGTI010002609.1_CrufTF_contig_2609	5102	3	3.59E-17	53:T>A	53	1	1	0.048128	0.951872	0	0.048128	0	0.091624	0.045812	8.0137	2.77778	1	0	0	0	0	0	0	1	0	0	0	0	0	0	0	0	0	0	0	0	0	0	0	0	0	0	0	1	0
100055604|F|0--28:C>T	100055604	TGCAGCACCAGAAGCAGCTGCTGCTGTACTGCTACTAACACTTCTTTCATTTCCGCCAGCTGTAGCCAC	TGCAGCACCAGAAGCAGCTGCTGCTGTACTGCTACTAACACTTCTTTCATTTCCGCCAGCTGTAGCCAC	JACGTI010002636.1_CrufTF_contig_2636	20677	3	5.92E-25		28	1	1	0.010695	0.989305	0	0.010695	0	0.021162	0.010581	116.74429	84.5	1	1	1	1	1	1	1	1	1	1	1	1	1	1	1	1	1	1	1	1	1	1	1	1	1	1	1	1	1
100055604|F|0-28:C>T-28:C>T	100055604	TGCAGCACCAGAAGCAGCTGCTGCTGTATTGCTACTAACACTTCTTTCATTTCCGCCAGCTGTAGCCAC	TGCAGCACCAGAAGCAGCTGCTGCTGTATTGCTACTAACACTTCTTTCATTTCCGCCAGCTGTAGCCAC	JACGTI010002636.1_CrufTF_contig_2636	20677	3	5.92E-25	28:C>T	28	1	1	0.010695	0.989305	0	0.010695	0	0.021162	0.010581	116.74429	84.5	1	0	0	0	0	0	0	0	0	0	0	0	0	0	0	0	0	0	0	0	0	0	0	0	0	0	0	0	0
100013674|F|0--31:T>A	100013674	TGCAGCCGCAGCGGCAGCAGCACTACCAGGCTGGCCATTAGGTGTCTGAGCGCCCATTTGAAAATTGGG	TGCAGCCGCAGCGGCAGCAGCACTACCAGGCTGGCCATTAGGTGTCTGAGCGCCCATTTGAAAATTGGG	JACGTI010002655.1_CrufTF_contig_2655	11879	3	2.75E-23		31	0.967914	1	0.005525	0.994475	0	0.005525	0	0.010989	0.005494	5.33491	3	1	1	1	1	1	1	1	1	1	1	1	1	-	1	1	1	1	1	1	1	1	1	1	1	1	1	1	1	1
100013674|F|0-31:T>A-31:T>A	100013674	TGCAGCCGCAGCGGCAGCAGCACTACCAGGCAGGCCATTAGGTGTCTGAGCGCCCATTTGAAAATTGGG	TGCAGCCGCAGCGGCAGCAGCACTACCAGGCAGGCCATTAGGTGTCTGAGCGCCCATTTGAAAATTGGG	JACGTI010002655.1_CrufTF_contig_2655	11879	3	2.75E-23	31:T>A	31	0.967914	1	0.005525	0.994475	0	0.005525	0	0.010989	0.005494	5.33491	3	1	0	0	0	0	0	0	0	0	0	0	0	-	0	0	0	0	0	0	0	0	0	0	0	0	0	0	0	0
100024681|F|0--30:C>G	100024681	TGCAGAACTGGGTCGTCTCCATGACCGTCTCGAAAAGGCTGAAGCCGAAAAGGAAACCTTGAGACAGTC	TGCAGAACTGGGTCGTCTCCATGACCGTCTCGAAAAGGCTGAAGCCGAAAAGGAAACCTTGAGACAGTC	JACGTI010002678.1_CrufTF_contig_2678	15292	3	1.67E-15		30	1	1	0.005348	0.994652	0	0.005348	0	0.010638	0.005319	6.69406	5	1	1	1	1	1	1	1	1	1	1	1	1	1	1	1	1	1	1	1	1	1	1	1	1	1	1	1	1	1
100024681|F|0-30:C>G-30:C>G	100024681	TGCAGAACTGGGTCGTCTCCATGACCGTCTGGAAAAGGCTGAAGCCGAAAAGGAAACCTTGAGACAGTC	TGCAGAACTGGGTCGTCTCCATGACCGTCTGGAAAAGGCTGAAGCCGAAAAGGAAACCTTGAGACAGTC	JACGTI010002678.1_CrufTF_contig_2678	15292	3	1.67E-15	30:C>G	30	1	1	0.005348	0.994652	0	0.005348	0	0.010638	0.005319	6.69406	5	1	0	0	0	0	0	0	0	0	0	0	0	0	0	0	0	0	0	0	0	0	0	0	0	0	0	0	0	0
100014631|F|0--63:T>A	100014631	TGCAGTTGTAGTTGTAATCTTACCCTGTTCCTCTAAATGCTTCAGTCGCGAACGTGTTAAAGGTGGCGA	TGCAGTTGTAGTTGTAATCTTACCCTGTTCCTCTAAATGCTTCAGTCGCGAACGTGTTAAAGGTGGCGA	JACGTI010002708.1_CrufTF_contig_2708	3589	2	1.00E-12		63	0.989305	0.994595	0.021622	0.978378	0.005405	0.016216	0.010752	0.042308	0.02653	4.5566	3.6	1	1	1	1	1	1	1	1	1	1	0	1	1	1	1	1	1	1	1	1	1	1	1	1	1	1	1	1	1
100014631|F|0-63:T>A-63:T>A	100014631	TGCAGTTGTAGTTGTAATCTTACCCTGTTCCTCTAAATGCTTCAGTCGCGAACGTGTTAAAGGAGGCGA	TGCAGTTGTAGTTGTAATCTTACCCTGTTCCTCTAAATGCTTCAGTCGCGAACGTGTTAAAGGAGGCGA	JACGTI010002708.1_CrufTF_contig_2708	3589	2	1.00E-12	63:T>A	63	0.989305	0.994595	0.021622	0.978378	0.005405	0.016216	0.010752	0.042308	0.02653	4.5566	3.6	1	0	0	0	0	0	0	0	0	0	1	0	0	0	0	0	0	0	0	0	0	0	0	0	0	0	0	0	0
65015017|F|0--34:A>C	65015017	TGCAGCAGCAGCAACAACCATTACCAATGGCCTCAACGAAAACAATACAACAAAATAATATAATTATAG	TGCAGCAGCAGCAACAACCATTACCAATGGCCTCAACGAAAACAATACAACAAAATAATATAATTATAG	JACGTI010002715.1_CrufTF_contig_2715	12934	3	7.71E-19		34	1	0.994652	0.165775	0.834225	0.005348	0.160428	0.010638	0.276588	0.143613	30.77419	18.97222	1	1	1	1	1	1	1	1	1	1	1	1	1	1	1	1	1	1	1	1	1	1	1	1	1	1	1	1	1
65015017|F|0-34:A>C-34:A>C	65015017	TGCAGCAGCAGCAACAACCATTACCAATGGCCTCCACGAAAACAATACAACAAAATAATATAATTATAG	TGCAGCAGCAGCAACAACCATTACCAATGGCCTCCACGAAAACAATACAACAAAATAATATAATTATAG	JACGTI010002715.1_CrufTF_contig_2715	12934	3	7.71E-19	34:A>C	34	1	0.994652	0.165775	0.834225	0.005348	0.160428	0.010638	0.276588	0.143613	30.77419	18.97222	1	0	0	0	1	0	0	0	1	0	0	0	0	0	1	0	0	0	0	1	0	0	1	0	0	0	0	0	0
65015017|F|0--55:T>C	65015017	TGCAGCAGCAGCAACAACCATTACCAATGGCCTCAACGAAAACAATACAACAAAATAATATAATTATAG	TGCAGCAGCAGCAACAACCATTACCAATGGCCTCAACGAAAACAATACAACAAAATAATATAATTATAG	JACGTI010002715.1_CrufTF_contig_2715	12934	3	7.71E-19		55	1	0.994652	0.032086	0.967914	0.005348	0.026738	0.010638	0.062112	0.036375	30.77419	15.66667	1	1	1	1	1	1	1	1	1	1	1	1	1	1	1	1	1	1	1	1	1	1	1	1	1	1	1	1	1
65015017|F|0-55:T>C-55:T>C	65015017	TGCAGCAGCAGCAACAACCATTACCAATGGCCTCCACGAAAACAATACAACAAAACAATATAATTATAG	TGCAGCAGCAGCAACAACCATTACCAATGGCCTCCACGAAAACAATACAACAAAACAATATAATTATAG	JACGTI010002715.1_CrufTF_contig_2715	12934	3	7.71E-19	55:T>C	55	1	0.994652	0.032086	0.967914	0.005348	0.026738	0.010638	0.062112	0.036375	30.77419	15.66667	1	0	0	0	0	0	0	0	0	1	0	0	0	0	0	0	0	0	0	0	0	0	0	0	0	0	0	0	0
65015017|F|0--19:A>T	65015017	TGCAGCAGCAGCAACAACCATTACCAATGGCCTCAACGAAAACAATACAACAAAATAATATAATTATAG	TGCAGCAGCAGCAACAACCATTACCAATGGCCTCAACGAAAACAATACAACAAAATAATATAATTATAG	JACGTI010002715.1_CrufTF_contig_2715	12934	3	7.71E-19		19	0.994652	1	0.021505	0.978495	0	0.021505	0	0.042086	0.021043	30.77419	20.8	1	1	1	1	1	1	1	1	1	1	1	1	1	1	1	1	1	1	1	1	1	1	1	1	1	1	1	1	1
65015017|F|0-19:A>T-19:A>T	65015017	TGCAGCAGCAGCAACAACCTTTACCAATGGCCTCAACGAAAACAATACAACAAAATAATATAATTATAG	TGCAGCAGCAGCAACAACCTTTACCAATGGCCTCAACGAAAACAATACAACAAAATAATATAATTATAG	JACGTI010002715.1_CrufTF_contig_2715	12934	3	7.71E-19	19:A>T	19	0.994652	1	0.021505	0.978495	0	0.021505	0	0.042086	0.021043	30.77419	20.8	1	0	0	0	0	0	0	0	0	0	0	0	0	0	0	0	0	0	0	0	0	0	0	0	0	0	0	0	0
65020713|F|0--60:G>A	65020713	TGCAGACGTAATTTTTCATTCAAGTGAAAAATCGATAAAAGTTGCTGTATTCTTCATTCGGTTCAGTTT	TGCAGACGTAATTTTTCATTCAAGTGAAAAATCGATAAAAGTTGCTGTATTCTTCATTCGGTTCAGTTT	JACGTI010002726.1_CrufTF_contig_2726	8178	3	5.92E-25		60	1	0.898396	0.620321	0.379679	0.101604	0.518717	0.182562	0.471046	0.326804	50.31472	44.4963	1	1	0	0	0	1	1	1	0	1	1	1	1	1	1	1	1	1	1	1	1	1	1	1	1	1	1	1	1
65020713|F|0-60:G>A-60:G>A	65020713	TGCAGACGTAATTTTTCATTCAAGTGAAAAATCGATAAAAGTTGCTGTATTCTTCATTCGATTCAGTTT	TGCAGACGTAATTTTTCATTCAAGTGAAAAATCGATAAAAGTTGCTGTATTCTTCATTCGATTCAGTTT	JACGTI010002726.1_CrufTF_contig_2726	8178	3	5.92E-25	60:G>A	60	1	0.898396	0.620321	0.379679	0.101604	0.518717	0.182562	0.471046	0.326804	50.31472	44.4963	1	1	1	1	1	1	1	0	1	0	1	0	1	0	0	0	0	0	1	1	1	1	1	0	0	0	0	1	0
100059513|F|0--7:A>G	100059513	TGCAGACATAATTTTTCATTCAAGTGAAAAATCGATAAAAGTTGCTGTATTCTTCATTCGGTTCAGTTT	TGCAGACATAATTTTTCATTCAAGTGAAAAATCGATAAAAGTTGCTGTATTCTTCATTCGGTTCAGTTT	JACGTI010002726.1_CrufTF_contig_2726	8178	3	2.75E-23		7	0.930481	0.005747	0.994253	0.005747	0.994253	0	0.011428	0.011428	0.011428	51	49.09406	1	0	-	-	-	0	0	0	0	0	0	0	0	0	0	0	0	0	0	0	0	0	0	0	0	0	0	0	0
100059513|F|0-7:A>G-7:A>G	100059513	TGCAGACGTAATTTTTCATTCAAGTGAAAAATCGATAAAAGTTGCTGTATTCTTCATTCGGTTCAGTTT	TGCAGACGTAATTTTTCATTCAAGTGAAAAATCGATAAAAGTTGCTGTATTCTTCATTCGGTTCAGTTT	JACGTI010002726.1_CrufTF_contig_2726	8178	3	2.75E-23	7:A>G	7	0.930481	0.005747	0.994253	0.005747	0.994253	0	0.011428	0.011428	0.011428	51	49.09406	1	1	-	-	-	1	1	1	1	1	1	1	1	1	1	1	1	1	1	1	1	1	1	1	1	1	1	1	1
65020713|F|0--16:C>T	65020713	TGCAGACGTAATTTTTCATTCAAGTGAAAAATCGATAAAAGTTGCTGTATTCTTCATTCGATTCAGTTT	TGCAGACGTAATTTTTCATTCAAGTGAAAAATCGATAAAAGTTGCTGTATTCTTCATTCGATTCAGTTT	JACGTI010002726.1_CrufTF_contig_2726	8178	3	2.75E-23		16	0.641711	0.975	0.033333	0.966667	0.025	0.008333	0.04875	0.064444	0.056597	44.17647	19	1	1	1	1	1	1	1	-	1	-	1	-	1	-	0	-	-	-	1	1	1	1	1	-	-	-	-	1	-
65020713|F|0-16:C>T-16:C>T	65020713	TGCAGACGTAATTTTTTATTCAAGTGAAAAATCGATAAAAGTTGCTGTATTCTTCATTCGGTTCAGTTT	TGCAGACGTAATTTTTTATTCAAGTGAAAAATCGATAAAAGTTGCTGTATTCTTCATTCGGTTCAGTTT	JACGTI010002726.1_CrufTF_contig_2726	8178	3	2.75E-23	16:C>T	16	0.641711	0.975	0.033333	0.966667	0.025	0.008333	0.04875	0.064444	0.056597	44.17647	19	1	0	0	0	0	0	0	-	0	-	0	-	0	-	1	-	-	-	0	0	0	0	0	-	-	-	-	0	-
100014497|F|0--48:C>T	100014497	TGCAGTGTATAGTGATCGTTTTCGTACATGTCGCTTGAGTCGTTATAACCAAAAAGATGGAATGCGTAT	TGCAGTGTATAGTGATCGTTTTCGTACATGTCGCTTGAGTCGTTATAACCAAAAAGATGGAATGCGTAT	JACGTI010002765.1_CrufTF_contig_2765	4838	3	1.28E-21		48	0.989305	1	0.021622	0.978378	0	0.021622	0	0.042308	0.021154	4.87558	3.6	1	1	1	1	1	1	1	1	1	1	1	1	1	1	1	1	1	1	1	1	1	1	1	1	1	1	1	1	1
100014497|F|0-48:C>T-48:C>T	100014497	TGCAGTGTATAGTGATCGTTTTCGTACATGTCGCTTGAGTCGTTATAATCAAAAAGATGGAATGCGTAT	TGCAGTGTATAGTGATCGTTTTCGTACATGTCGCTTGAGTCGTTATAATCAAAAAGATGGAATGCGTAT	JACGTI010002765.1_CrufTF_contig_2765	4838	3	1.28E-21	48:C>T	48	0.989305	1	0.021622	0.978378	0	0.021622	0	0.042308	0.021154	4.87558	3.6	1	0	0	0	0	0	0	0	0	0	0	0	0	0	0	0	0	0	0	0	0	0	0	1	0	0	0	0	0
100069951|F|0--10:G>T	100069951	TGCAGTATTTGGGACGTGAATATCCTGGGGTTAATGGACCCCAGAAATTCCGAGATCGGAAGAGCGGTT	TGCAGTATTTGGGACGTGAATATCCTGGGGTTAATGGACCCCAGAAATTCCG	JACGTI010002766.1_CrufTF_contig_2766	15509	3	1.70E-18		10	1	1	0.010695	0.989305	0	0.010695	0	0.021162	0.010581	269.61644	78.5	1	1	1	1	1	1	1	1	1	1	1	1	1	1	1	1	1	1	1	1	1	1	1	1	1	1	1	1	1
100069951|F|0-10:G>T-10:G>T	100069951	TGCAGTATTTTGGACGTGAATATCCTGGGGTTAATGGACCCCAGAAATTCCGAGATCGGAAGAGCGGTT	TGCAGTATTTTGGACGTGAATATCCTGGGGTTAATGGACCCCAGAAATTCCG	JACGTI010002766.1_CrufTF_contig_2766	15509	3	1.70E-18	10:G>T	10	1	1	0.010695	0.989305	0	0.010695	0	0.021162	0.010581	269.61644	78.5	1	0	0	0	0	0	0	0	0	0	0	0	0	0	0	0	0	0	1	0	0	0	0	0	0	0	0	0	0
100014643|F|0--34:G>A	100014643	TGCAGTTGTTGACAACGGTTCAATAACTGTAAATGATTTTGTGGTTGCATCTTGTTGCAATTGCTGCTG	TGCAGTTGTTGACAACGGTTCAATAACTGTAAATGATTTTGTGGTTGCATCTTGTTGCAATTGCTGCTG	JACGTI010002811.1_CrufTF_contig_2811	14308	3	4.61E-21		34	1	1	0.010695	0.989305	0	0.010695	0	0.021162	0.010581	10.51142	6.5	1	1	1	1	1	1	1	1	1	1	1	1	1	1	1	1	1	1	1	1	1	1	1	1	1	1	1	1	1
100014643|F|0-34:G>A-34:G>A	100014643	TGCAGTTGTTGACAACGGTTCAATAACTGTAAATAATTTTGTGGTTGCATCTTGTTGCAATTGCTGCTG	TGCAGTTGTTGACAACGGTTCAATAACTGTAAATAATTTTGTGGTTGCATCTTGTTGCAATTGCTGCTG	JACGTI010002811.1_CrufTF_contig_2811	14308	3	4.61E-21	34:G>A	34	1	1	0.010695	0.989305	0	0.010695	0	0.021162	0.010581	10.51142	6.5	1	0	0	0	0	0	0	0	0	0	0	0	0	0	0	0	0	0	0	0	0	0	0	0	0	0	0	0	0
65015100|F|0--42:C>T	65015100	TGCAGCTACTTTACGTAATGCTGAATATATGCAATATGTAGCCACCTCCAAGGAAAGAGAACCTGATCA	TGCAGCTACTTTACGTAATGCTGAATATATGCAATATGTAGCCACCTCCAAGGAAAGAGAACCTGATCA	JACGTI010002815.1_CrufTF_contig_2815	1052	3	5.96E-20		42	1	0.994652	0.058824	0.941176	0.005348	0.053476	0.010638	0.110727	0.060682	32.49541	19.36364	1	1	1	1	1	1	1	1	1	1	1	1	1	1	1	1	1	1	1	1	1	1	1	1	1	1	1	1	1
65015100|F|0-42:C>T-42:C>T	65015100	TGCAGCTACTTTACGTAATGCTGAATATATGCAATATGTAGCTACCTCCAAGGAAAGAGAACCTGATCA	TGCAGCTACTTTACGTAATGCTGAATATATGCAATATGTAGCTACCTCCAAGGAAAGAGAACCTGATCA	JACGTI010002815.1_CrufTF_contig_2815	1052	3	5.96E-20	42:C>T	42	1	0.994652	0.058824	0.941176	0.005348	0.053476	0.010638	0.110727	0.060682	32.49541	19.36364	1	0	0	0	0	0	0	0	0	0	0	0	0	0	0	0	0	0	0	0	0	0	0	0	0	0	0	0	0
65015100|F|0--47:C>T	65015100	TGCAGCTACTTTACGTAATGCTGAATATATGCAATATGTAGCCACCTCCAAGGAAAGAGAACCTGATCA	TGCAGCTACTTTACGTAATGCTGAATATATGCAATATGTAGCCACCTCCAAGGAAAGAGAACCTGATCA	JACGTI010002815.1_CrufTF_contig_2815	1052	3	5.96E-20		47	0.994652	1	0.005376	0.994624	0	0.005376	0	0.010695	0.005347	32.49541	21	1	1	1	1	1	1	1	1	1	1	1	1	1	1	1	1	1	1	1	1	1	1	1	1	1	1	1	1	1
65015100|F|0-47:C>T-47:C>T	65015100	TGCAGCTACTTTACGTAATGCTGAATATATGCAATATGTAGCCACCTTCAAGGAAAGAGAACCTGATCA	TGCAGCTACTTTACGTAATGCTGAATATATGCAATATGTAGCCACCTTCAAGGAAAGAGAACCTGATCA	JACGTI010002815.1_CrufTF_contig_2815	1052	3	5.96E-20	47:C>T	47	0.994652	1	0.005376	0.994624	0	0.005376	0	0.010695	0.005347	32.49541	21	1	0	0	0	0	0	0	0	0	0	0	0	0	0	0	0	0	0	0	0	0	0	0	0	0	0	0	0	0
65022111|F|0--32:C>T	65022111	TGCAGGCCATTTCTTTTCCTTTCTTGGTTTCCCTACGCTATCACTTCAAGGATAACTCCAACCTGTACA	TGCAGGCCATTTCTTTTCCTTTCTTGGTTTCCCTACGCTATCACTTCAAGGATAACTCCAACCTGTACA	JACGTI010002840.1_CrufTF_contig_2840	1992	3	4.61E-21		32	1	0.967914	0.320856	0.679144	0.032086	0.28877	0.062112	0.435815	0.248963	199.94366	113.67647	1	1	1	1	1	1	1	0	1	1	1	1	1	1	1	1	1	1	1	1	1	1	1	1	1	1	1	0	1
65022111|F|0-32:C>T-32:C>T	65022111	TGCAGGCCATTTCTTTTCCTTTCTTGGTTTCCTTACGCTATCACTTCAAGGATAACTCCAACCTGTACA	TGCAGGCCATTTCTTTTCCTTTCTTGGTTTCCTTACGCTATCACTTCAAGGATAACTCCAACCTGTACA	JACGTI010002840.1_CrufTF_contig_2840	1992	3	4.61E-21	32:C>T	32	1	0.967914	0.320856	0.679144	0.032086	0.28877	0.062112	0.435815	0.248963	199.94366	113.67647	1	0	0	0	0	0	0	1	0	0	0	1	0	1	0	0	0	0	0	0	0	0	0	1	1	0	0	1	0
65022111|F|0--64:G>T	65022111	TGCAGGCCATTTCTTTTCCTTTCTTGGTTTCCCTACGCTATCACTTCAAGGATAACTCCAACCTGTACA	TGCAGGCCATTTCTTTTCCTTTCTTGGTTTCCCTACGCTATCACTTCAAGGATAACTCCAACCTGTACA	JACGTI010002840.1_CrufTF_contig_2840	1992	3	4.61E-21		64	0.983957	0.994565	0.005435	0.994565	0.005435	0	0.01081	0.01081	0.01081	198.09302	134	1	1	1	1	1	1	1	1	1	1	1	1	1	1	1	1	1	1	1	1	1	1	1	1	1	1	1	1	1
65022111|F|0-64:G>T-64:G>T	65022111	TGCAGGCCATTTCTTTTCCTTTCTTGGTTTCCCTACGCTATCACTTCAAGGATAACTCCAACCTTTACA	TGCAGGCCATTTCTTTTCCTTTCTTGGTTTCCCTACGCTATCACTTCAAGGATAACTCCAACCTTTACA	JACGTI010002840.1_CrufTF_contig_2840	1992	3	4.61E-21	64:G>T	64	0.983957	0.994565	0.005435	0.994565	0.005435	0	0.01081	0.01081	0.01081	198.09302	134	1	0	0	0	0	0	0	0	0	0	0	0	0	0	0	0	0	0	0	0	0	0	0	0	0	0	0	0	0
65022111|F|0--55:C>T	65022111	TGCAGGCCATTTCTTTTCCTTTCTTGGTTTCCCTACGCTATCACTTCAAGGATAACTCCAACCTGTACA	TGCAGGCCATTTCTTTTCCTTTCTTGGTTTCCCTACGCTATCACTTCAAGGATAACTCCAACCTGTACA	JACGTI010002840.1_CrufTF_contig_2840	1992	3	4.61E-21		55	0.97861	0.994536	0.010929	0.989071	0.005464	0.005464	0.010869	0.021619	0.016244	199.01402	119	1	1	1	1	1	1	1	1	1	1	1	1	1	1	1	1	1	1	1	1	1	1	1	1	1	1	1	0	1
65022111|F|0-55:C>T-55:C>T	65022111	TGCAGGCCATTTCTTTTCCTTTCTTGGTTTCCTTACGCTATCACTTCAAGGATAATTCCAACCTGTACA	TGCAGGCCATTTCTTTTCCTTTCTTGGTTTCCTTACGCTATCACTTCAAGGATAATTCCAACCTGTACA	JACGTI010002840.1_CrufTF_contig_2840	1992	3	4.61E-21	55:C>T	55	0.97861	0.994536	0.010929	0.989071	0.005464	0.005464	0.010869	0.021619	0.016244	199.01402	119	1	0	0	0	0	0	0	0	0	0	0	0	0	0	0	0	0	0	0	0	0	0	0	0	0	0	0	1	0
65017592|F|0--64:T>C	65017592	TGCAGACATCTTCATTACTCATAACATCCCAGATGCCATCACAAGCTAAAACTAGAAACTCATCTGTGT	TGCAGACATCTTCATTACTCATAACATCCCAGATGCCATCACAAGCTAAAACTAGAAACTCATCTGTGT	JACGTI010002853.1_CrufTF_contig_2853	6911	3	4.58E-26		64	1	1	0.085561	0.914439	0	0.085561	0	0.156481	0.078241	116.11416	54.64706	0.983333	1	1	1	1	1	1	1	1	1	1	1	1	1	1	1	1	1	1	1	1	1	1	1	1	1	1	1	1
65017592|F|0-64:T>C-64:T>C	65017592	TGCAGACATCTTCATTACTCATAACATCCCAGATGCCATCACAAGCTAAAACTAGAAACTCATCCGTGT	TGCAGACATCTTCATTACTCATAACATCCCAGATGCCATCACAAGCTAAAACTAGAAACTCATCCGTGT	JACGTI010002853.1_CrufTF_contig_2853	6911	3	4.58E-26	64:T>C	64	1	1	0.085561	0.914439	0	0.085561	0	0.156481	0.078241	116.11416	54.64706	0.983333	0	0	0	0	0	0	0	0	0	0	0	0	0	1	0	0	0	0	1	0	0	0	0	0	0	0	0	0
65017592|F|0--66:T>A	65017592	TGCAGACATCTTCATTACTCATAACATCCCAGATGCCATCACAAGCTAAAACTAGAAACTCATCTGTGT	TGCAGACATCTTCATTACTCATAACATCCCAGATGCCATCACAAGCTAAAACTAGAAACTCATCTGTGT	JACGTI010002853.1_CrufTF_contig_2853	6911	3	4.58E-26		66	1	1	0.058824	0.941176	0	0.058824	0	0.110727	0.055363	116.11416	68.41667	1	1	1	1	1	1	1	1	1	1	1	1	1	1	1	1	1	1	1	1	1	1	1	1	1	1	1	1	1
65017592|F|0-66:T>A-66:T>A	65017592	TGCAGACATCTTCATTACTCATAACATCCCAGATGCCATCACAAGCTAAAACTAGAAACTCATCTGAGT	TGCAGACATCTTCATTACTCATAACATCCCAGATGCCATCACAAGCTAAAACTAGAAACTCATCTGAGT	JACGTI010002853.1_CrufTF_contig_2853	6911	3	4.58E-26	66:T>A	66	1	1	0.058824	0.941176	0	0.058824	0	0.110727	0.055363	116.11416	68.41667	1	0	0	0	0	0	0	0	0	0	0	0	1	0	0	0	0	0	0	0	0	0	0	0	0	0	0	0	0
100013564|F|0--24:A>G	100013564	TGCAGCAGGAGCAGCGGTACCACCACGTGGCGTAAGTGCTCCCACTAGTCCAGCTAAGTCACGTGAGAG	TGCAGCAGGAGCAGCGGTACCACCACGTGGCGTAAGTGCTCCCACTAGTCCAGCTAAGTCACGTGAGAG	JACGTI010002893.1_CrufTF_contig_2893	9557	3	7.60E-29		24	0.898396	1	0.005952	0.994048	0	0.005952	0	0.011834	0.005917	3.18557	3	1	1	1	-	1	1	1	1	1	1	1	-	-	1	1	1	1	-	1	1	1	1	1	1	-	-	1	1	1
100013564|F|0-24:A>G-24:A>G	100013564	TGCAGCAGGAGCAGCGGTACCACCGCGTGGCTTAAGTGCTCCCACTAGTCCAGCTAAGTCACGTGAGAG	TGCAGCAGGAGCAGCGGTACCACCGCGTGGCTTAAGTGCTCCCACTAGTCCAGCTAAGTCACGTGAGAG	JACGTI010002893.1_CrufTF_contig_2893	9557	3	7.60E-29	24:A>G	24	0.898396	1	0.005952	0.994048	0	0.005952	0	0.011834	0.005917	3.18557	3	1	0	0	-	0	0	0	0	0	0	0	-	-	0	0	0	0	-	0	0	0	0	0	0	-	-	0	0	0
65021528|F|0--35:C>A	65021528	TGCAGGAAACCAATATGACCACCACGAGCTGTTACCACAATGGCTACGTGAGTACTTTCTTCGGCCGAG	TGCAGGAAACCAATATGACCACCACGAGCTGTTACCACAATGGCTACGTGAGTACTTTCTTCGGCCGAG	JACGTI010002899.1_CrufTF_contig_2899	16516	3	5.96E-20		35	1	0.994652	0.112299	0.887701	0.005348	0.106952	0.010638	0.199377	0.105007	151.25688	78.34615	1	1	1	1	1	1	1	1	1	1	1	1	1	1	1	1	1	1	1	1	1	1	1	1	1	1	1	1	1
65021528|F|0-35:C>A-35:C>A	65021528	TGCAGGAAACCAATATGACCACCACGAGCTGTTACAACAATGGCTACGTGAGTACTTTCTTCGGCCGAG	TGCAGGAAACCAATATGACCACCACGAGCTGTTACAACAATGGCTACGTGAGTACTTTCTTCGGCCGAG	JACGTI010002899.1_CrufTF_contig_2899	16516	3	5.96E-20	35:C>A	35	1	0.994652	0.112299	0.887701	0.005348	0.106952	0.010638	0.199377	0.105007	151.25688	78.34615	1	1	0	0	0	0	0	0	0	0	0	0	0	0	0	0	0	0	1	1	1	0	0	0	0	0	0	0	0
65021528|F|0--29:T>G	65021528	TGCAGGAAACCAATATGACCACCACGAGCTGTTACCACAATGGCTACGTGAGTACTTTCTTCGGCCGAG	TGCAGGAAACCAATATGACCACCACGAGCTGTTACCACAATGGCTACGTGAGTACTTTCTTCGGCCGAG	JACGTI010002899.1_CrufTF_contig_2899	16516	3	5.96E-20		29	0.994652	1	0.010753	0.989247	0	0.010753	0	0.021274	0.010637	151.25688	66.66667	1	1	1	1	1	1	1	1	1	1	1	1	1	1	1	1	1	1	1	1	1	1	1	1	1	1	1	1	1
65021528|F|0-29:T>G-29:T>G	65021528	TGCAGGAAACCAATATGACCACCACGAGCGGTTACCACAATGGCTACGTGAGTACTTTCTTCGGCCGAG	TGCAGGAAACCAATATGACCACCACGAGCGGTTACCACAATGGCTACGTGAGTACTTTCTTCGGCCGAG	JACGTI010002899.1_CrufTF_contig_2899	16516	3	5.96E-20	29:T>G	29	0.994652	1	0.010753	0.989247	0	0.010753	0	0.021274	0.010637	151.25688	66.66667	1	0	1	0	0	0	0	0	0	0	0	0	0	0	0	0	0	0	0	0	0	0	0	0	0	0	0	0	0
65022077|F|0--15:C>T	65022077	TGCAGGTAGAAGAGTCATGCATCCAGCTTTTGCAAATGCCGAGATCGGAAGAGCGGTTCAGCAGGAATG	TGCAGGTAGAAGAGTCATGCATCCAGCTTTTGCAAATGCCG	JACGTI010002904.1_CrufTF_contig_2904	15339	3	8.41E-10		15	1	1	0.149733	0.850267	0	0.149733	0	0.254626	0.127313	317.48858	109.25	0.95	1	1	1	1	1	1	1	1	1	1	1	1	1	1	1	1	1	1	1	1	1	1	1	1	1	1	1	1
65022077|F|0-15:C>T-15:C>T	65022077	TGCAGGTAGAAGAGTTATGCATCCAGCTTTTGCAAATGCCGAGATCGGAAGAGCGGTTCAGCAGGAATG	TGCAGGTAGAAGAGTTATGCATCCAGCTTTTGCAAATGCCG	JACGTI010002904.1_CrufTF_contig_2904	15339	3	8.41E-10	15:C>T	15	1	1	0.149733	0.850267	0	0.149733	0	0.254626	0.127313	317.48858	109.25	0.95	1	1	0	0	1	0	0	0	0	0	1	0	0	0	0	0	0	0	0	1	1	0	0	0	0	0	0	0
100031361|F|0--55:A>T	100031361	TGCAGAGCACTTTTGCAGGGCTCCCTCAAGGCCAAACGATACATGTTTCTGGTAAAGCGGATATTTTGG	TGCAGAGCACTTTTGCAGGGCTCCCTCAAGGCCAAACGATACATGTTTCTGGTAAAGCGGATATTTTGG	JACGTI010002920.1_CrufTF_contig_2920	9561	3	3.56E-22		55	1	1	0.005348	0.994652	0	0.005348	0	0.010638	0.005319	101.51142	53	1	1	1	1	1	1	1	1	1	1	1	1	1	1	1	1	1	1	1	1	1	1	1	1	1	1	1	1	1
100031361|F|0-55:A>T-55:A>T	100031361	TGCAGAGCACTTTTGCAGGGCTCCCTCAAGGCCAAACGATACATGTTTCTGGTAATGCGGATATTTTGG	TGCAGAGCACTTTTGCAGGGCTCCCTCAAGGCCAAACGATACATGTTTCTGGTAATGCGGATATTTTGG	JACGTI010002920.1_CrufTF_contig_2920	9561	3	3.56E-22	55:A>T	55	1	1	0.005348	0.994652	0	0.005348	0	0.010638	0.005319	101.51142	53	1	0	0	0	0	0	0	0	0	0	0	0	0	0	0	0	0	0	0	0	0	0	0	0	0	0	0	0	0
100013501|F|0--14:G>A	100013501	TGCAGCAGATTTTCGGAAGGTTGGAAACTATTAAATTATTTACTTCTTGGATTTGCCGGTGGCTTTTTG	TGCAGCAGATTTTCGGAAGGTTGGAAACTATTAAATTATTTACTTCTTGGATTTGCCGGTGGCTTTTTG	JACGTI010002964.1_CrufTF_contig_2964	18457	3	2.16E-14		14	1	1	0.026738	0.973262	0	0.026738	0	0.052046	0.026023	8.72146	3.75	1	1	1	1	1	1	1	1	1	1	1	1	1	1	1	1	1	1	1	1	1	1	1	1	1	1	1	1	1
100013501|F|0-14:G>A-14:G>A	100013501	TGCAGCAGATTTTCAGAAGGTTGGAAACTATTAAATTATTTACTTCTTGGATTTGCCGGTGGCTTTTTG	TGCAGCAGATTTTCAGAAGGTTGGAAACTATTAAATTATTTACTTCTTGGATTTGCCGGTGGCTTTTTG	JACGTI010002964.1_CrufTF_contig_2964	18457	3	2.16E-14	14:G>A	14	1	1	0.026738	0.973262	0	0.026738	0	0.052046	0.026023	8.72146	3.75	1	0	0	0	0	0	0	0	0	0	0	0	0	0	0	0	0	0	0	0	0	0	0	0	0	0	0	0	0
65015470|F|0--19:C>G	65015470	TGCAGAAATGCAGACCCCCCATTGGCTACAGCTAACTACAGTACAATCGTAGTTTGTATCGTCCATAAC	TGCAGAAATGCAGACCCCCCATTGGCTACAGCTAACTACAGTACAATCGTAGTTTGTATCGTCCATAAC	JACGTI010002970.1_CrufTF_contig_2970	2065	3	7.71E-19		19	0.951872	0.966292	0.089888	0.910112	0.033708	0.05618	0.065143	0.163616	0.114379	58.16832	44.26316	1	1	1	1	1	1	1	1	1	1	1	1	1	1	1	1	1	1	1	1	0	1	1	1	1	1	1	1	1
65015470|F|0-19:C>G-19:C>G	65015470	TGCAGAAATGCAGACCCCCGATTGGCTACAGCTAACTACAGTACAATCGTAGTTTGTATCGTCCATAAC	TGCAGAAATGCAGACCCCCGATTGGCTACAGCTAACTACAGTACAATCGTAGTTTGTATCGTCCATAAC	JACGTI010002970.1_CrufTF_contig_2970	2065	3	7.71E-19	19:C>G	19	0.951872	0.966292	0.089888	0.910112	0.033708	0.05618	0.065143	0.163616	0.114379	58.16832	44.26316	1	0	0	0	0	0	1	0	0	0	0	0	0	0	0	0	0	0	0	0	1	0	0	0	0	0	0	0	0
65015470|F|0--46:T>A	65015470	TGCAGAAATGCAGACCCCCCATTGGCTACAGCTAACTACAGTACAATCGTAGTTTGTATCGTCCATAAC	TGCAGAAATGCAGACCCCCCATTGGCTACAGCTAACTACAGTACAATCGTAGTTTGTATCGTCCATAAC	JACGTI010002970.1_CrufTF_contig_2970	2065	3	7.71E-19		46	0.935829	0.994286	0.022857	0.977143	0.005714	0.017143	0.011363	0.044669	0.028016	57.60784	19	1	1	1	1	1	1	1	1	1	1	1	1	1	1	1	1	1	1	1	1	-	1	1	1	1	1	1	1	1
65015470|F|0-46:T>A-46:T>A	65015470	TGCAGAAATGCAGACCCCCCATTGGCTACAGCTAACTACAGTACAAACGTAGTTTGTATCGTCCATAAC	TGCAGAAATGCAGACCCCCCATTGGCTACAGCTAACTACAGTACAAACGTAGTTTGTATCGTCCATAAC	JACGTI010002970.1_CrufTF_contig_2970	2065	3	7.71E-19	46:T>A	46	0.935829	0.994286	0.022857	0.977143	0.005714	0.017143	0.011363	0.044669	0.028016	57.60784	19	1	0	0	0	0	0	0	0	0	0	0	0	0	0	0	0	0	0	0	0	-	0	0	0	0	0	0	0	0
65022063|F|0--56:C>T	65022063	TGCAGTGAAGAATATTGTTTGGCAGTACAACAGGGTACTAACTCAAGATTCTTACGCCGTCTACCGAGA	TGCAGTGAAGAATATTGTTTGGCAGTACAACAGGGTACTAACTCAAGATTCTTACGCCGTCTACCGAGA	JACGTI010003008.1_CrufTF_contig_3008	6050	3	4.61E-21		56	1	0.871658	0.529412	0.470588	0.128342	0.40107	0.223741	0.49827	0.361005	155.3822	128.09735	0.983333	1	1	1	1	1	1	1	1	0	1	1	1	1	1	0	1	1	1	1	1	1	1	1	1	1	0	0	1
65022063|F|0-56:C>T-56:C>T	65022063	TGCAGTGAAGAATATTGTTTGGCAGTACAACAGGGTACTAACTCAAGATTCTTACGTCGTCTACCGAGA	TGCAGTGAAGAATATTGTTTGGCAGTACAACAGGGTACTAACTCAAGATTCTTACGTCGTCTACCGAGA	JACGTI010003008.1_CrufTF_contig_3008	6050	3	4.61E-21	56:C>T	56	1	0.871658	0.529412	0.470588	0.128342	0.40107	0.223741	0.49827	0.361005	155.3822	128.09735	0.983333	1	0	1	1	0	0	1	0	1	0	1	1	0	1	1	0	0	0	1	0	1	1	1	0	0	1	1	1
100014278|F|0--55:A>G	100014278	TGCAGTAGCAGCAGCAGCTGCTGCCGTGGCAGCCAATAGTCCCCAAGAAAGTCCGACTTCCCACAAGGA	TGCAGTAGCAGCAGCAGCTGCTGCCGTGGCAGCCAATAGTCCCCAAGAAAGTCCGACTTCCCACAAGGA	JACGTI010003029.1_CrufTF_contig_3029	13158	3	5.96E-20		55	1	0.016043	1	0	0.983957	0.016043	0.031571	0	0.015785	14	8.56164	1	0	0	0	0	0	0	0	0	0	0	0	0	0	0	0	0	0	0	0	0	0	0	0	0	0	0	0	0
100014278|F|0-55:A>G-55:A>G	100014278	TGCAGTAGCAGCAGCAGCTGCTGCCGTGGCAGCCAATAGTCCCCAAGAAAGTCCGGCTTCCCACAAGGA	TGCAGTAGCAGCAGCAGCTGCTGCCGTGGCAGCCAATAGTCCCCAAGAAAGTCCGGCTTCCCACAAGGA	JACGTI010003029.1_CrufTF_contig_3029	13158	3	5.96E-20	55:A>G	55	1	0.016043	1	0	0.983957	0.016043	0.031571	0	0.015785	14	8.56164	1	1	1	1	1	1	1	1	1	1	1	1	1	1	1	1	1	1	1	1	1	1	1	1	1	1	1	1	1
100037341|F|0--49:A>T	100037341	TGCAGCTGGATTGAATTTAGTTTCCCAATGGGTTGCGCCTGCGCTCCCAAAATTATTACCATGATATTG	TGCAGCTGGATTGAATTTAGTTTCCCAATGGGTTGCGCCTGCGCTCCCAAAATTATTACCATGATATTG	JACGTI010003051.1_CrufTF_contig_3051	2153	3	1.66E-20		49	1	1	0.02139	0.97861	0	0.02139	0	0.041866	0.020933	41.88128	15	1	1	1	1	1	1	1	1	1	1	1	1	1	1	1	1	1	1	1	1	1	1	1	1	1	1	1	1	1
100037341|F|0-49:A>T-49:A>T	100037341	TGCAGCTGGATTGAATTTAGTTTCCCAATGGGTTGCGCCTGCGCTCCCATAATTATTACCATGATATTG	TGCAGCTGGATTGAATTTAGTTTCCCAATGGGTTGCGCCTGCGCTCCCATAATTATTACCATGATATTG	JACGTI010003051.1_CrufTF_contig_3051	2153	3	1.66E-20	49:A>T	49	1	1	0.02139	0.97861	0	0.02139	0	0.041866	0.020933	41.88128	15	1	0	0	0	0	0	0	0	0	0	0	0	0	0	0	0	0	0	0	0	0	0	0	0	0	0	0	0	0
65020269|F|0--27:T>C	65020269	TGCAGCCTTACAAATGGGTCGTCTATCTAAAGCCATGTCTACTACCTCGGTAATGACTTTGCCCGAGAT	TGCAGCCTTACAAATGGGTCGTCTATCTAAAGCCATGTCTACTACCTCGGTAATGACTTTGCCCGAGAT	JACGTI010003069.1_CrufTF_contig_3069	6980	3	1.66E-20		27	1	0.957219	0.224599	0.775401	0.042781	0.181818	0.081901	0.348309	0.215105	120.55981	73.9375	0.983333	1	1	1	1	0	1	1	1	1	1	1	1	1	1	1	1	1	1	1	1	1	1	1	1	1	1	1	1
65020269|F|0-27:T>C-27:T>C	65020269	TGCAGCCTTACAAATGGGTCGTCTATCCAAAGCCATGTCTACTACCTCGGTAATGACTTTGCCCGAGAT	TGCAGCCTTACAAATGGGTCGTCTATCCAAAGCCATGTCTACTACCTCGGTAATGACTTTGCCCGAGAT	JACGTI010003069.1_CrufTF_contig_3069	6980	3	1.66E-20	27:T>C	27	1	0.957219	0.224599	0.775401	0.042781	0.181818	0.081901	0.348309	0.215105	120.55981	73.9375	0.983333	0	0	0	0	1	0	1	0	0	0	1	0	1	1	0	0	0	0	0	0	0	0	0	0	0	0	0	0
65020269|F|0--45:C>A	65020269	TGCAGCCTTACAAATGGGTCGTCTATCTAAAGCCATGTCTACTACCTCGGTAATGACTTTGCCCGAGAT	TGCAGCCTTACAAATGGGTCGTCTATCTAAAGCCATGTCTACTACCTCGGTAATGACTTTGCCCGAGAT	JACGTI010003069.1_CrufTF_contig_3069	6980	3	1.66E-20		45	0.983957	0.972826	0.103261	0.896739	0.027174	0.076087	0.052871	0.185196	0.119034	120.55981	64.95455	1	1	1	1	1	0	1	1	1	1	1	1	1	1	1	1	1	1	1	1	1	1	1	1	1	1	1	1	1
65020269|F|0-45:C>A-45:C>A	65020269	TGCAGCCTTACAAATGGGTCGTCTATCTAAAGCCATGTCTACTACATCGGTAATGACTTTGCCCGAGAT	TGCAGCCTTACAAATGGGTCGTCTATCTAAAGCCATGTCTACTACATCGGTAATGACTTTGCCCGAGAT	JACGTI010003069.1_CrufTF_contig_3069	6980	3	1.66E-20	45:C>A	45	0.983957	0.972826	0.103261	0.896739	0.027174	0.076087	0.052871	0.185196	0.119034	120.55981	64.95455	1	0	0	1	0	1	0	0	0	0	0	0	0	0	0	0	0	0	0	0	0	0	0	0	0	0	0	0	1
65017760|F|0--6:C>A	65017760	TGCAGCCCTTAGTGCAACTCCTAGTACTAGTAATCAATTGCAATTTATTGATTGTAATGCTACAACGAC	TGCAGCCCTTAGTGCAACTCCTAGTACTAGTAATCAATTGCAATTTATTGATTGTAATGCTACAACGAC	JACGTI010003143.1_CrufTF_contig_3143	3633	3	3.54E-27		6	0.97861	0.857923	0.464481	0.535519	0.142077	0.322404	0.243782	0.497477	0.370629	5.77222	4.07216	0.982143	1	0	0	-	1	1	1	0	1	1	1	1	0	1	1	1	1	1	1	1	1	1	1	1	1	1	1	0
65017760|F|0-6:C>A-6:C>A	65017760	TGCAGCATTTAGTGCAACTCCTAGTACTAGTAATCAATTGCAATTTATTGATTGTAATGCTACAACGAC	TGCAGCATTTAGTGCAACTCCTAGTACTAGTAATCAATTGCAATTTATTGATTGTAATGCTACAACGAC	JACGTI010003143.1_CrufTF_contig_3143	3633	3	3.54E-27	6:C>A	6	0.97861	0.857923	0.464481	0.535519	0.142077	0.322404	0.243782	0.497477	0.370629	5.77222	4.07216	0.982143	0	1	1	-	0	1	0	1	0	0	1	0	1	0	1	0	1	1	0	0	0	0	0	0	1	1	1	1
65017760|F|0--53:G>A	65017760	TGCAGCCCTTAGTGCAACTCCTAGTACTAGTAATCAATTGCAATTTATTGATTGTAATGCTACAACGAC	TGCAGCCCTTAGTGCAACTCCTAGTACTAGTAATCAATTGCAATTTATTGATTGTAATGCTACAACGAC	JACGTI010003143.1_CrufTF_contig_3143	3633	3	3.54E-27		53	0.871658	0.96319	0.04908	0.95092	0.03681	0.01227	0.07091	0.093342	0.082126	5.77222	4.22222	1	1	-	-	-	1	1	1	-	1	1	1	1	-	1	1	1	1	1	1	1	1	1	1	1	1	1	1	0
65017760|F|0-53:G>A-53:G>A	65017760	TGCAGCCCTTAGTGCAACTCCTAGTACTAGTAATCAATTGCAATTTATTGATTATAATGCTACAACGAC	TGCAGCCCTTAGTGCAACTCCTAGTACTAGTAATCAATTGCAATTTATTGATTATAATGCTACAACGAC	JACGTI010003143.1_CrufTF_contig_3143	3633	3	3.54E-27	53:G>A	53	0.871658	0.96319	0.04908	0.95092	0.03681	0.01227	0.07091	0.093342	0.082126	5.77222	4.22222	1	0	-	-	-	0	0	0	-	0	0	0	0	-	0	0	0	0	0	0	0	0	0	0	0	0	0	0	1
65017760|F|0--17:C>G	65017760	TGCAGCCCTTAGTGCAACTCCTAGTACTAGTAATCAATTGCAATTTATTGATTGTAATGCTACAACGAC	TGCAGCCCTTAGTGCAACTCCTAGTACTAGTAATCAATTGCAATTTATTGATTGTAATGCTACAACGAC	JACGTI010003143.1_CrufTF_contig_3143	3633	3	3.54E-27		17	0.850267	0.987421	0.031447	0.968553	0.012579	0.018868	0.024841	0.060915	0.042878	5.77222	4.57143	1	1	-	-	-	1	1	1	-	1	1	1	1	-	1	1	1	1	1	1	1	1	1	1	1	1	1	1	-
65017760|F|0-17:C>G-17:C>G	65017760	TGCAGCATTTAGTGCAAGTCCTAGTACTAGTAATCAATTGCAATTTATTGATTGTAATGCTACAACGAC	TGCAGCATTTAGTGCAAGTCCTAGTACTAGTAATCAATTGCAATTTATTGATTGTAATGCTACAACGAC	JACGTI010003143.1_CrufTF_contig_3143	3633	3	3.54E-27	17:C>G	17	0.850267	0.987421	0.031447	0.968553	0.012579	0.018868	0.024841	0.060915	0.042878	5.77222	4.57143	1	0	-	-	-	0	0	0	-	0	0	0	0	-	0	0	0	0	0	0	0	0	0	0	0	0	0	0	-
65017760|F|0--15:A>C	65017760	TGCAGCCCTTAGTGCAACTCCTAGTACTAGTAATCAATTGCAATTTATTGATTGTAATGCTACAACGAC	TGCAGCCCTTAGTGCAACTCCTAGTACTAGTAATCAATTGCAATTTATTGATTGTAATGCTACAACGAC	JACGTI010003143.1_CrufTF_contig_3143	3633	3	3.54E-27		15	0.84492	0.993671	0.006329	0.993671	0.006329	0	0.012578	0.012578	0.012578	5.77222	3	1	1	0	-	-	1	1	1	-	1	1	1	1	-	1	1	1	1	1	1	1	1	1	1	1	1	1	1	-
65017760|F|0-15:A>C-15:A>C	65017760	TGCAGCCCTTAGTGCCACTCCTAGTACTAGTAATCAATTGCAATTTATTGATTATAATGCTACAACGAC	TGCAGCCCTTAGTGCCACTCCTAGTACTAGTAATCAATTGCAATTTATTGATTATAATGCTACAACGAC	JACGTI010003143.1_CrufTF_contig_3143	3633	3	3.54E-27	15:A>C	15	0.84492	0.993671	0.006329	0.993671	0.006329	0	0.012578	0.012578	0.012578	5.77222	3	1	0	1	-	-	0	0	0	-	0	0	0	0	-	0	0	0	0	0	0	0	0	0	0	0	0	0	0	-
65017760|F|0--10:A>T	65017760	TGCAGCCCTTAGTGCAACTCCTAGTACTAGTAATCAATTGCAATTTATTGATTGTAATGCTACAACGAC	TGCAGCCCTTAGTGCAACTCCTAGTACTAGTAATCAATTGCAATTTATTGATTGTAATGCTACAACGAC	JACGTI010003143.1_CrufTF_contig_3143	3633	3	3.54E-27		10	0.839572	1	0.012739	0.987261	0	0.012739	0	0.025153	0.012577	5.77222	5	1	1	-	-	-	1	1	1	-	1	1	1	1	-	1	1	1	1	1	1	1	1	1	1	1	1	1	1	-
65017760|F|0-10:A>T-10:A>T	65017760	TGCAGCCCTTTGTGCAACTCCTAGTACTAGTAATCAATTGCAATTTATTGATTGTAATGCTACAACGAC	TGCAGCCCTTTGTGCAACTCCTAGTACTAGTAATCAATTGCAATTTATTGATTGTAATGCTACAACGAC	JACGTI010003143.1_CrufTF_contig_3143	3633	3	3.54E-27	10:A>T	10	0.839572	1	0.012739	0.987261	0	0.012739	0	0.025153	0.012577	5.77222	5	1	0	-	-	-	0	0	0	-	0	0	0	0	-	0	0	0	0	0	0	0	0	0	0	0	0	0	0	-
100067689|F|0--66:A>T	100067689	TGCAGGTGTATCCATTGTCAAGGTACCCATAGTATCAACAGCTCCCTTAAATAAGAATGGCACACAAAC	TGCAGGTGTATCCATTGTCAAGGTACCCATAGTATCAACAGCTCCCTTAAATAAGAATGGCACACAAAC	JACGTI010003165.1_CrufTF_contig_3165	1948	3	1.66E-20		66	1	1	0.005348	0.994652	0	0.005348	0	0.010638	0.005319	229.79452	97	1	1	1	1	1	1	1	1	1	1	1	1	1	1	1	1	1	1	1	1	1	1	1	1	1	1	1	1	1
100067689|F|0-66:A>T-66:A>T	100067689	TGCAGGTGTATCCATTGTCAAGGTACCCATAGTATCAACAGCTCCCTTAAATAAGAATGGCACACATAC	TGCAGGTGTATCCATTGTCAAGGTACCCATAGTATCAACAGCTCCCTTAAATAAGAATGGCACACATAC	JACGTI010003165.1_CrufTF_contig_3165	1948	3	1.66E-20	66:A>T	66	1	1	0.005348	0.994652	0	0.005348	0	0.010638	0.005319	229.79452	97	1	0	0	0	0	0	0	0	0	0	0	0	0	0	0	0	0	0	0	0	0	0	0	0	0	0	0	0	0
100013498|F|0--25:C>T	100013498	TGCAGCAGATCTTAACCAATTTAGGCATCTACATCGATGACAATGGTGAGGTGGCTCACATAGACAACG	TGCAGCAGATCTTAACCAATTTAGGCATCTACATCGATGACAATGGTGAGGTGGCTCACATAGACAACG	JACGTI010003180.1_CrufTF_contig_3180	1679	3	7.71E-19		25	0.989305	1	0.005405	0.994595	0	0.005405	0	0.010752	0.005376	5.17512	3	1	1	1	1	1	1	1	1	1	1	1	1	1	1	1	1	1	1	1	-	1	1	1	1	1	1	1	1	1
100013498|F|0-25:C>T-25:C>T	100013498	TGCAGCAGATCTTAACCAATTTAGGTATCTACATCGATGACAATGGTGAGGTGGCTCACATAGACAACG	TGCAGCAGATCTTAACCAATTTAGGTATCTACATCGATGACAATGGTGAGGTGGCTCACATAGACAACG	JACGTI010003180.1_CrufTF_contig_3180	1679	3	7.71E-19	25:C>T	25	0.989305	1	0.005405	0.994595	0	0.005405	0	0.010752	0.005376	5.17512	3	1	0	0	0	0	0	0	0	0	0	0	0	0	0	0	0	0	0	0	-	0	0	0	0	0	0	0	0	0
100059255|F|0--30:T>A	100059255	TGCAGCAGCAAAAGAGTTTCATTTGAGTAATCTTAAGTAAAAAGTCCGAGATCGGAAGAGCGGTTCAGC	TGCAGCAGCAAAAGAGTTTCATTTGAGTAATCTTAAGTAAAAAGTCCG	JACGTI010003182.1_CrufTF_contig_3182	5177	3	9.11E-16		30	1	1	0.037433	0.962567	0	0.037433	0	0.072064	0.036032	184.89954	85.71429	1	1	1	1	1	1	1	1	1	1	1	1	1	1	1	1	1	1	1	1	1	1	1	1	1	1	1	1	1
100059255|F|0-30:T>A-30:T>A	100059255	TGCAGCAGCAAAAGAGTTTCATTTGAGTAAACTTAAGTAAAAAGTCCGAGATCGGAAGAGCGGTTCAGC	TGCAGCAGCAAAAGAGTTTCATTTGAGTAAACTTAAGTAAAAAGTCCG	JACGTI010003182.1_CrufTF_contig_3182	5177	3	9.11E-16	30:T>A	30	1	1	0.037433	0.962567	0	0.037433	0	0.072064	0.036032	184.89954	85.71429	1	0	0	0	0	0	1	0	0	0	0	0	0	0	0	0	0	0	0	0	0	0	0	0	0	0	0	0	0
100038120|F|0--36:T>G	100038120	TGCAGTCCAAATGGACAGAAAAAAGGCACAGTATCATTATCTCATTTGCCACAACGACCTCCGAGATCG	TGCAGTCCAAATGGACAGAAAAAAGGCACAGTATCATTATCTCATTTGCCACAACGACCTCCG	JACGTI010003211.1_CrufTF_contig_3211	318	3	1.43E-20		36	0.807487	1	0.006623	0.993377	0	0.006623	0	0.013157	0.006579	3.91329	3	1	1	1	-	1	1	-	1	1	1	-	-	1	1	1	-	1	-	1	-	1	1	-	-	-	1	1	1	1
100038120|F|0-36:T>G-36:T>G	100038120	TGCAGTCCAAATGGACAGAAAAAAGGCACAGTATCAGTATCTCATTTGCCACAACGACCTCCGAGATCT	TGCAGTCCAAATGGACAGAAAAAAGGCACAGTATCAGTATCTCATTTGCCACAACGACCTCCG	JACGTI010003211.1_CrufTF_contig_3211	318	3	1.43E-20	36:T>G	36	0.807487	1	0.006623	0.993377	0	0.006623	0	0.013157	0.006579	3.91329	3	1	0	0	-	0	0	-	0	0	0	-	-	0	0	0	-	0	-	0	-	0	0	-	-	-	0	0	0	0
65016481|F|0--55:T>A	65016481	TGCAGTTTTGAATTGTTTTCGGTTTTCTAAAACAATATCGAGTGCCTCTTTGTAGTTGAGTATAGGCCA	TGCAGTTTTGAATTGTTTTCGGTTTTCTAAAACAATATCGAGTGCCTCTTTGTAGTTGAGTATAGGCCA	JACGTI010003218.1_CrufTF_contig_3218	8385	2	5.96E-20		55	0.957219	0.726257	0.592179	0.407821	0.273743	0.318436	0.397616	0.483006	0.440311	5.81879	5.38211	0.982143	0	1	1	1	0	0	1	1	1	1	1	1	1	0	1	-	1	1	1	1	1	1	1	1	0	1	0	1
65016481|F|0-55:T>A-55:T>A	65016481	TGCAGTTTTGAATTGTTTTCGGTTTTCTAAAACAATATCGAGTGCCTCTTTGTAGATGAGTATAGGCCA	TGCAGTTTTGAATTGTTTTCGGTTTTCTAAAACAATATCGAGTGCCTCTTTGTAGATGAGTATAGGCCA	JACGTI010003218.1_CrufTF_contig_3218	8385	2	5.96E-20	55:T>A	55	0.957219	0.726257	0.592179	0.407821	0.273743	0.318436	0.397616	0.483006	0.440311	5.81879	5.38211	0.982143	1	0	0	0	1	1	1	1	1	0	0	1	0	1	1	-	1	0	0	1	0	1	1	1	1	0	1	0
65016482|F|0--21:G>A	65016482	TGCAGTTTTGAATTGTTTTCGGTTCTCTAAAACAATATCGAGTGCCTCTTTGTAGTTGAGTATAGGCCA	TGCAGTTTTGAATTGTTTTCGGTTCTCTAAAACAATATCGAGTGCCTCTTTGTAGTTGAGTATAGGCCA	JACGTI010003218.1_CrufTF_contig_3218	8385	2	2.77E-18		21	0.315508	0.932203	0.067797	0.932203	0.067797	0	0.1264	0.1264	0.1264	4.89394	4.16667	1	-	-	-	-	-	1	-	-	-	1	-	-	0	0	-	1	-	-	1	-	1	-	-	-	-	-	-	-
65016482|F|0-21:G>A-21:G>A	65016482	TGCAGTTTTGAATTGTTTTCGATTTTCTAAAACAATATCGAGTGCCTCTTTGTAGATGAGTATAGGCCA	TGCAGTTTTGAATTGTTTTCGATTTTCTAAAACAATATCGAGTGCCTCTTTGTAGATGAGTATAGGCCA	JACGTI010003218.1_CrufTF_contig_3218	8385	2	2.77E-18	21:G>A	21	0.315508	0.932203	0.067797	0.932203	0.067797	0	0.1264	0.1264	0.1264	4.89394	4.16667	1	-	-	-	-	-	0	-	-	-	0	-	-	1	1	-	0	-	-	0	-	0	-	-	-	-	-	-	-
100025959|F|0--33:C>G	100025959	TGCAGGACGAACTATATAATTACGAAAATATTGCACCATTAGGTAACTGGAACCATTTTTACCATTATC	TGCAGGACGAACTATATAATTACGAAAATATTGCACCATTAGGTAACTGGAACCATTTTTACCATTATC	JACGTI010003226.1_CrufTF_contig_3226	6069	3	7.66E-24		33	1	1	0.010695	0.989305	0	0.010695	0	0.021162	0.010581	52.73973	15.5	1	1	1	1	1	1	1	1	1	1	1	1	1	1	1	1	1	1	1	1	1	1	1	1	1	1	1	1	1
100025959|F|0-33:C>G-33:C>G	100025959	TGCAGGACGAACTATATAATTACGAAAATATTGGACCATTAGGTAACTGGAACCATTTTTACCATTATC	TGCAGGACGAACTATATAATTACGAAAATATTGGACCATTAGGTAACTGGAACCATTTTTACCATTATC	JACGTI010003226.1_CrufTF_contig_3226	6069	3	7.66E-24	33:C>G	33	1	1	0.010695	0.989305	0	0.010695	0	0.021162	0.010581	52.73973	15.5	1	0	0	0	0	0	0	0	0	0	0	0	0	0	0	0	0	0	0	0	0	0	0	0	0	0	0	0	0
65011768|F|0--18:C>T	65011768	TGCAGAATTGTTACGCATCAATGATGAATTAAATAATTTATTTTTGCGTCATCAACGTTATGAAAAGAA	TGCAGAATTGTTACGCATCAATGATGAATTAAATAATTTATTTTTGCGTCATCAACGTTATGAAAAGAA	JACGTI010003245.1_CrufTF_contig_3245	4028	1	7.66E-24		18	1	0.957219	0.278075	0.721925	0.042781	0.235294	0.081901	0.401498	0.2417	33.31429	17.63492	1	1	1	1	1	1	1	1	1	1	1	1	1	1	1	1	1	1	1	1	0	1	0	1	1	1	1	0	1
65011768|F|0-18:C>T-18:C>T	65011768	TGCAGAATTGTTACGCATTAATGATGAATTAAATAATTTATTTTTGCGTCATCAACGTTATGAAAAGAA	TGCAGAATTGTTACGCATTAATGATGAATTAAATAATTTATTTTTGCGTCATCAACGTTATGAAAAGAA	JACGTI010003245.1_CrufTF_contig_3245	4028	1	7.66E-24	18:C>T	18	1	0.957219	0.278075	0.721925	0.042781	0.235294	0.081901	0.401498	0.2417	33.31429	17.63492	1	0	1	0	0	1	0	0	0	0	0	0	0	1	0	0	0	0	0	0	1	0	1	1	0	0	0	1	0
100065105|F|0--54:A>T	100065105	TGCAGCCGCCAGAGGTCCTGCACCATTTGTAGGTTTATCAGCTCCAGGCACTTGAGGAAATCCTACAGA	TGCAGCCGCCAGAGGTCCTGCACCATTTGTAGGTTTATCAGCTCCAGGCACTTGAGGAAATCCTACAGA	JACGTI010003266.1_CrufTF_contig_3266	5264	3	5.92E-25		54	1	1	0.016043	0.983957	0	0.016043	0	0.031571	0.015785	205.57991	66.66667	1	1	1	1	1	1	1	1	1	1	1	1	1	1	1	1	1	1	1	1	1	1	1	1	1	1	1	1	1
100065105|F|0-54:A>T-54:A>T	100065105	TGCAGCCGCCAGAGGTCCTGCACCATTTGTAGGTTTATCAGCTCCAGGCACTTGTGGAAATCCTACAGA	TGCAGCCGCCAGAGGTCCTGCACCATTTGTAGGTTTATCAGCTCCAGGCACTTGTGGAAATCCTACAGA	JACGTI010003266.1_CrufTF_contig_3266	5264	3	5.92E-25	54:A>T	54	1	1	0.016043	0.983957	0	0.016043	0	0.031571	0.015785	205.57991	66.66667	1	0	0	0	0	0	0	0	0	0	0	0	0	0	0	0	0	0	0	0	0	0	0	0	0	0	0	0	0
65012863|F|0--22:C>T	65012863	TGCAGATGGAACAACAAGAATACCAAAACGAAAACATCAACTGGCAACACATCGAATTTCAAGACAATC	TGCAGATGGAACAACAAGAATACCAAAACGAAAACATCAACTGGCAACACATCGAATTTCAAGACAATC	JACGTI010003311.1_CrufTF_contig_3311	10985	3	9.91E-23		22	1	0.994652	0.064171	0.935829	0.005348	0.058824	0.010638	0.120106	0.065372	15.00459	8.46154	1	1	1	1	1	1	1	1	1	1	1	1	1	1	1	1	1	1	1	1	1	1	1	1	1	1	1	1	1
65012863|F|0-22:C>T-22:C>T	65012863	TGCAGATGGAACAACAAGAATATCAAAACGAAAACATCAACTGGCAACACATCGAATTTCAAGACAATC	TGCAGATGGAACAACAAGAATATCAAAACGAAAACATCAACTGGCAACACATCGAATTTCAAGACAATC	JACGTI010003311.1_CrufTF_contig_3311	10985	3	9.91E-23	22:C>T	22	1	0.994652	0.064171	0.935829	0.005348	0.058824	0.010638	0.120106	0.065372	15.00459	8.46154	1	0	0	0	0	0	0	0	0	0	0	0	0	0	0	0	0	0	0	0	0	0	0	0	0	0	0	0	0
65012863|F|0--64:C>T	65012863	TGCAGATGGAACAACAAGAATACCAAAACGAAAACATCAACTGGCAACACATCGAATTTCAAGACAATC	TGCAGATGGAACAACAAGAATACCAAAACGAAAACATCAACTGGCAACACATCGAATTTCAAGACAATC	JACGTI010003311.1_CrufTF_contig_3311	10985	3	9.91E-23		64	0.994652	1	0.102151	0.897849	0	0.102151	0	0.183432	0.091716	15.00459	7.28571	1	1	1	1	1	1	1	1	1	1	1	1	1	1	1	1	1	1	1	1	1	1	1	1	1	1	1	1	1
65012863|F|0-64:C>T-64:C>T	65012863	TGCAGATGGAACAACAAGAATACCAAAACGAAAACATCAACTGGCAACACATCGAATTTCAAGATAATC	TGCAGATGGAACAACAAGAATACCAAAACGAAAACATCAACTGGCAACACATCGAATTTCAAGATAATC	JACGTI010003311.1_CrufTF_contig_3311	10985	3	9.91E-23	64:C>T	64	0.994652	1	0.102151	0.897849	0	0.102151	0	0.183432	0.091716	15.00459	7.28571	1	0	0	0	0	0	1	0	0	0	0	0	0	0	0	0	0	1	0	0	0	0	0	0	0	0	0	0	0
100025515|F|0--63:C>T	100025515	TGCAGCATAATGCTGCAATTTCCACTGCCACATCTGCTTTAGCGGCAGCTGCCGCTGCAGCAGCTACAA	TGCAGCATAATGCTGCAATTTCCACTGCCACATCTGCTTTAGCGGCAGCTGCCGCTGCAGCAGCTACAA	JACGTI010003325.1_CrufTF_contig_3325	12900	4	1.65E-25		63	0.946524	1	0.00565	0.99435	0	0.00565	0	0.011236	0.005618	4.64179	3	1	1	1	1	1	1	1	1	1	1	1	1	1	1	1	1	1	1	1	1	1	1	1	1	1	1	1	1	1
100025515|F|0-63:C>T-63:C>T	100025515	TGCAGCATAATGCTGCAATTTCCACTGCCACATCTGCTTTAGCGGCAGCTGCCGCTGCAGCAGTTACAA	TGCAGCATAATGCTGCAATTTCCACTGCCACATCTGCTTTAGCGGCAGCTGCCGCTGCAGCAGTTACAA	JACGTI010003325.1_CrufTF_contig_3325	12900	4	1.65E-25	63:C>T	63	0.946524	1	0.00565	0.99435	0	0.00565	0	0.011236	0.005618	4.64179	3	1	0	0	0	0	0	0	0	0	0	0	0	0	0	0	0	0	0	0	0	0	0	0	0	0	0	0	0	0
65019419|F|0--24:G>A	65019419	TGCAGAAGATTTGCTATTGTGTTTGTACAACATTTTGGACGAATACTGAGCCACTGTAGGGGACGTTGA	TGCAGAAGATTTGCTATTGTGTTTGTACAACATTTTGGACGAATACTGAGCCACTGTAGGGGACGTTGA	JACGTI010003333.1_CrufTF_contig_3333	7679	3	7.71E-19		24	1	0.957219	0.406417	0.593583	0.042781	0.363636	0.081901	0.482484	0.282193	95.56398	63.47126	1	1	1	1	1	1	1	1	1	1	1	1	1	1	1	1	1	1	0	1	1	1	1	1	1	1	1	1	1
65019419|F|0-24:G>A-24:G>A	65019419	TGCAGAAGATTTGCTATTGTGTTTATACAACATTTTGGACGAATACTGAGCCACTGTAGGGGACGTTGA	TGCAGAAGATTTGCTATTGTGTTTATACAACATTTTGGACGAATACTGAGCCACTGTAGGGGACGTTGA	JACGTI010003333.1_CrufTF_contig_3333	7679	3	7.71E-19	24:G>A	24	1	0.957219	0.406417	0.593583	0.042781	0.363636	0.081901	0.482484	0.282193	95.56398	63.47126	1	0	0	1	1	0	1	0	0	0	1	0	0	0	0	0	0	1	1	0	0	1	1	0	1	1	0	1	1
100045966|F|0--36:G>C	100045966	TGCAGTTTGCGGTCTGGGCACAGATAATTGTGTTTCGGTGCCTTCGGATGAACATGGTCGTATGATAAC	TGCAGTTTGCGGTCTGGGCACAGATAATTGTGTTTCGGTGCCTTCGGATGAACATGGTCGTATGATAAC	JACGTI010003378.1_CrufTF_contig_3378	23681	3	3.59E-17		36	1	1	0.005348	0.994652	0	0.005348	0	0.010638	0.005319	101.26027	45	1	1	1	1	1	1	1	1	1	1	1	1	1	1	1	1	1	1	1	1	1	1	1	1	1	1	1	1	1
100045966|F|0-36:G>C-36:G>C	100045966	TGCAGTTTGCGGTCTGGGCACAGATAATTGTGTTTCCGTGCCTTCGGATGAACATGGTCGTATGATAAC	TGCAGTTTGCGGTCTGGGCACAGATAATTGTGTTTCCGTGCCTTCGGATGAACATGGTCGTATGATAAC	JACGTI010003378.1_CrufTF_contig_3378	23681	3	3.59E-17	36:G>C	36	1	1	0.005348	0.994652	0	0.005348	0	0.010638	0.005319	101.26027	45	1	0	0	0	0	0	0	0	0	0	0	0	0	0	0	0	0	0	0	0	0	0	0	0	0	0	0	0	0
65016211|F|0--57:G>A	65016211	TGCAGGAGCAACGCTTAGTCCTAAATTTGATAATATCTTAAGACAAACTCCGCCCTCGGGTGCCTCAGG	TGCAGGAGCAACGCTTAGTCCTAAATTTGATAATATCTTAAGACAAACTCCGCCCTCGGGTGCCTCAGG	JACGTI010003396.1_CrufTF_contig_3396	29444	3	1.28E-21		57	0.326203	0.868852	0.147541	0.852459	0.131148	0.016393	0.227896	0.251545	0.239721	14.77049	4.44444	1	-	-	-	-	1	-	-	1	1	-	0	-	-	1	-	-	-	-	-	-	-	0	-	-	-	1	-	-
65016211|F|0-57:G>A-57:G>A	65016211	TGCAGGAGCAACACTTAGTCCTAAATTTGATAATATCTTAAGACAAACTCCGCCCTCAGGTGCCTCAGG	TGCAGGAGCAACACTTAGTCCTAAATTTGATAATATCTTAAGACAAACTCCGCCCTCAGGTGCCTCAGG	JACGTI010003396.1_CrufTF_contig_3396	29444	3	1.28E-21	57:G>A	57	0.326203	0.868852	0.147541	0.852459	0.131148	0.016393	0.227896	0.251545	0.239721	14.77049	4.44444	1	-	-	-	-	0	-	-	0	0	-	1	-	-	0	-	-	-	-	-	-	-	1	-	-	-	0	-	-
100032464|F|0--46:A>T	100032464	TGCAGGCGATGAGCCTTGACTAGCAGACTTAATACTACCAGTTGTCACTTGTCTTTGTGGCACTGGATG	TGCAGGCGATGAGCCTTGACTAGCAGACTTAATACTACCAGTTGTCACTTGTCTTTGTGGCACTGGATG	JACGTI010003439.1_CrufTF_contig_3439	126	3	7.66E-24		46	0.994652	1	0.010753	0.989247	0	0.010753	0	0.021274	0.010637	59.00917	30	1	1	1	1	1	1	1	1	1	1	1	1	1	1	1	1	1	1	1	1	1	1	1	1	1	1	1	1	1
100032464|F|0-46:A>T-46:A>T	100032464	TGCAGGCGATGAGCCTTGACTAGCAGACTTAATACTACCAGTTGTCTCTTGTCTTTGTGGCACTGGATG	TGCAGGCGATGAGCCTTGACTAGCAGACTTAATACTACCAGTTGTCTCTTGTCTTTGTGGCACTGGATG	JACGTI010003439.1_CrufTF_contig_3439	126	3	7.66E-24	46:A>T	46	0.994652	1	0.010753	0.989247	0	0.010753	0	0.021274	0.010637	59.00917	30	1	0	0	0	0	0	0	0	0	0	0	0	0	0	0	0	0	0	0	0	0	0	0	0	0	0	0	0	0
65015410|F|0--23:A>G	65015410	TGCAGTTGCTGTTGTTTACTTAAATTTGTATTAATAAAATTCTTACTAAACTCTTCATCTTTAGTTTTA	TGCAGTTGCTGTTGTTTACTTAAATTTGTATTAATAAAATTCTTACTAAACTCTTCATCTTTAGTTTTA	JACGTI010003485.1_CrufTF_contig_3485	2068	3	1.66E-20		23	1	0.989305	0.262032	0.737968	0.010695	0.251337	0.021162	0.386743	0.203952	44.04608	30.64151	1	1	1	1	1	1	1	1	1	1	1	1	1	1	1	1	1	1	1	1	1	0	1	1	1	1	1	1	1
65015410|F|0-23:A>G-23:A>G	65015410	TGCAGTTGCTGTTGTTTACTTAAGTTTGTATTAATAAAATTCTTACTAAACTCTTCATCTTTAGTTTTA	TGCAGTTGCTGTTGTTTACTTAAGTTTGTATTAATAAAATTCTTACTAAACTCTTCATCTTTAGTTTTA	JACGTI010003485.1_CrufTF_contig_3485	2068	3	1.66E-20	23:A>G	23	1	0.989305	0.262032	0.737968	0.010695	0.251337	0.021162	0.386743	0.203952	44.04608	30.64151	1	0	0	1	0	0	0	0	1	1	1	0	0	0	0	0	0	0	1	0	0	1	0	0	1	0	0	0	0
65012052|F|0--11:A>T	65012052	TGCAGTATTTTACGTAAACGTAATAATTGTTTTTTGAACTGCAACACATCTTGAATCATCGCATTCCTA	TGCAGTATTTTACGTAAACGTAATAATTGTTTTTTGAACTGCAACACATCTTGAATCATCGCATTCCTA	JACGTI010003485.1_CrufTF_contig_3485	8622	3	3.56E-22		11	1	0.951872	0.315508	0.684492	0.048128	0.26738	0.091624	0.431925	0.261775	7.01435	4.4	0.983333	1	1	1	1	1	1	1	1	1	1	1	1	1	1	1	1	1	1	1	1	1	1	1	1	1	1	1	1
65012052|F|0-11:A>T-11:A>T	65012052	TGCAGTATTTTTCGTAAACGTAATAATTGTTTTTTGAACTGCAACACATCTTGAATCATCGCATTCCTA	TGCAGTATTTTTCGTAAACGTAATAATTGTTTTTTGAACTGCAACACATCTTGAATCATCGCATTCCTA	JACGTI010003485.1_CrufTF_contig_3485	8622	3	3.56E-22	11:A>T	11	1	0.951872	0.315508	0.684492	0.048128	0.26738	0.091624	0.431925	0.261775	7.01435	4.4	0.983333	0	1	0	0	0	0	0	0	0	1	0	0	0	0	0	0	0	1	0	0	1	0	0	0	0	1	0	0
100025446|F|0--21:G>A	100025446	TGCAGCAGCATAATATTGCATGGCATGAGGATGTGGTGGAGGTGGTGGCACAAAACCTGATGTGGTACC	TGCAGCAGCATAATATTGCATGGCATGAGGATGTGGTGGAGGTGGTGGCACAAAACCTGATGTGGTACC	JACGTI010003500.1_CrufTF_contig_3500	2712	3	3.59E-17		21	1	0.994652	0.02139	0.97861	0.005348	0.016043	0.010638	0.041866	0.026252	9.76037	4.8	1	1	1	1	1	1	1	1	1	1	1	1	1	1	1	1	1	1	1	1	1	1	1	0	1	1	1	1	1
100025446|F|0-21:G>A-21:G>A	100025446	TGCAGCAGCATAATATTGCATAGCATGAGGATGTGGTGGAGGTGGTGGCACAAAACCTGATGTGGTACC	TGCAGCAGCATAATATTGCATAGCATGAGGATGTGGTGGAGGTGGTGGCACAAAACCTGATGTGGTACC	JACGTI010003500.1_CrufTF_contig_3500	2712	3	3.59E-17	21:G>A	21	1	0.994652	0.02139	0.97861	0.005348	0.016043	0.010638	0.041866	0.026252	9.76037	4.8	1	0	0	0	0	0	0	0	0	0	0	0	0	0	0	0	0	0	0	0	0	0	0	1	0	0	0	0	0
100025446|F|0--65:T>A	100025446	TGCAGCAGCATAATATTGCATGGCATGAGGATGTGGTGGAGGTGGTGGCACAAAACCTGATGTGGTACC	TGCAGCAGCATAATATTGCATGGCATGAGGATGTGGTGGAGGTGGTGGCACAAAACCTGATGTGGTACC	JACGTI010003500.1_CrufTF_contig_3500	2712	3	3.59E-17		65	0.994652	1	0.005376	0.994624	0	0.005376	0	0.010695	0.005347	9.76037	3	1	1	1	1	1	1	1	1	1	1	1	1	1	1	1	1	1	1	1	1	1	1	1	-	1	1	1	1	1
100025446|F|0-65:T>A-65:T>A	100025446	TGCAGCAGCATAATATTGCATGGCATGAGGATGTGGTGGAGGTGGTGGCACAAAACCTGATGTGGAACC	TGCAGCAGCATAATATTGCATGGCATGAGGATGTGGTGGAGGTGGTGGCACAAAACCTGATGTGGAACC	JACGTI010003500.1_CrufTF_contig_3500	2712	3	3.59E-17	65:T>A	65	0.994652	1	0.005376	0.994624	0	0.005376	0	0.010695	0.005347	9.76037	3	1	0	0	0	0	0	0	0	0	0	0	0	0	0	0	0	0	0	0	0	0	0	0	-	0	0	0	0	0
65012993|F|0--24:G>C	65012993	TGCAGCTTTGGCTGCCGCTGCTGTGGCTACAGATAATGCACAACAAACGTTATTGGATTATCAAGGACG	TGCAGCTTTGGCTGCCGCTGCTGTGGCTACAGATAATGCACAACAAACGTTATTGGATTATCAAGGACG	JACGTI010003556.1_CrufTF_contig_3556	19479	3	1.66E-20		24	0.812834	0.796053	0.328947	0.671053	0.203947	0.125	0.324706	0.441482	0.383094	3.76296	2.98246	0.95	1	-	-	1	0	0	-	1	0	1	1	1	-	1	-	1	-	-	0	1	1	0	0	1	1	1	1	-
65012993|F|0-24:G>C-24:G>C	65012993	TGCAGCTTTGGCTGCCGCTGCTGTCGCTACAGATAATGCACAACAAACGTTATTGGATTATCAAGGACG	TGCAGCTTTGGCTGCCGCTGCTGTCGCTACAGATAATGCACAACAAACGTTATTGGATTATCAAGGACG	JACGTI010003556.1_CrufTF_contig_3556	19479	3	1.66E-20	24:G>C	24	0.812834	0.796053	0.328947	0.671053	0.203947	0.125	0.324706	0.441482	0.383094	3.76296	2.98246	0.95	0	-	-	1	1	1	-	0	1	0	0	0	-	0	-	0	-	-	1	0	0	1	1	1	0	0	0	-
100026828|F|0--68:G>T	100026828	TGCAGTTGACGGAGGTTGGTCAACGTGGTCAAATTGGTATAAATGTTCGAAACATGGTGAAAGTGATGG	TGCAGTTGACGGAGGTTGGTCAACGTGGTCAAATTGGTATAAATGTTCGAAACATGGTGAAAGTGATGG	JACGTI010003561.1_CrufTF_contig_3561	2999	3	5.96E-20		68	1	1	0.010695	0.989305	0	0.010695	0	0.021162	0.010581	9.73516	6	1	1	1	1	1	1	1	1	1	1	1	1	1	1	1	1	1	1	1	1	1	1	1	1	1	1	1	1	1
100026828|F|0-68:G>T-68:G>T	100026828	TGCAGTTGACGGAGGTTGGTCAACGTGGTCAAATTGGTATAAATGTTCGAAACATGGTGAAAGTGATGT	TGCAGTTGACGGAGGTTGGTCAACGTGGTCAAATTGGTATAAATGTTCGAAACATGGTGAAAGTGATGT	JACGTI010003561.1_CrufTF_contig_3561	2999	3	5.96E-20	68:G>T	68	1	1	0.010695	0.989305	0	0.010695	0	0.021162	0.010581	9.73516	6	1	0	0	0	0	0	0	0	0	0	0	0	0	0	0	0	0	0	0	0	0	0	0	0	0	0	0	0	0
65012864|F|0--49:G>A	65012864	TGCAGATGTCACAAATTGGTTTAACCGAATCCGTACGCGGCGATACAAAGCGTTTTGAAGTTTGGTTAC	TGCAGATGTCACAAATTGGTTTAACCGAATCCGTACGCGGCGATACAAAGCGTTTTGAAGTTTGGTTAC	JACGTI010003564.1_CrufTF_contig_3564	5063	3	4.58E-26		49	0.839572	0.840764	0.292994	0.707006	0.159236	0.133758	0.267759	0.414297	0.341028	4.27389	3.37255	1	1	1	-	0	0	-	1	1	0	-	1	1	1	1	0	1	1	1	1	-	1	1	0	0	1	-	-	1
65012864|F|0-49:G>A-49:G>A	65012864	TGCAGATGTCACAAATTGGTTTAACCGAATCCGTACGCGGCGATACAAAACGTTTTGAAGTTTGGTTAC	TGCAGATGTCACAAATTGGTTTAACCGAATCCGTACGCGGCGATACAAAACGTTTTGAAGTTTGGTTAC	JACGTI010003564.1_CrufTF_contig_3564	5063	3	4.58E-26	49:G>A	49	0.839572	0.840764	0.292994	0.707006	0.159236	0.133758	0.267759	0.414297	0.341028	4.27389	3.37255	1	1	0	-	1	1	-	0	0	1	-	0	0	0	0	1	0	0	1	0	-	0	0	1	1	0	-	-	0
65016655|F|0--33:C>A	65016655	TGCAGTATATAACGCACAGAAAATATATTCCAACACCCACCTTTAAGTATACTGTTCGACTCAGAATCA	TGCAGTATATAACGCACAGAAAATATATTCCAACACCCACCTTTAAGTATACTGTTCGACTCAGAATCA	JACGTI010003566.1_CrufTF_contig_3566	3514	6	2.79E-13		33	0.465241	0.827586	0.218391	0.781609	0.172414	0.045977	0.285375	0.341393	0.313384	51.01163	40.56522	1	0	1	0	-	-	1	-	-	-	1	1	1	-	1	-	1	-	-	1	-	-	1	-	-	1	-	-	-
65016655|F|0-33:C>A-33:C>A	65016655	TGCAGTATATAACGCACAGAAAATATATTCCAAAACCCACCTTTAAGTATACTGTTCGACTCAGAATCA	TGCAGTATATAACGCACAGAAAATATATTCCAAAACCCACCTTTAAGTATACTGTTCGACTCAGAATCA	JACGTI010003566.1_CrufTF_contig_3566	3514	6	2.79E-13	33:C>A	33	0.465241	0.827586	0.218391	0.781609	0.172414	0.045977	0.285375	0.341393	0.313384	51.01163	40.56522	1	1	1	1	-	-	0	-	-	-	0	0	0	-	0	-	0	-	-	0	-	-	0	-	-	0	-	-	-
65015128|F|0--48:A>T	65015128	TGCAGCTGGGTCGCATGTCGACCTAAAAGGGAACAAAAAAGTGAAAGAATTTGACAAAACGATAATTTG	TGCAGCTGGGTCGCATGTCGACCTAAAAGGGAACAAAAAAGTGAAAGAATTTGACAAAACGATAATTTG	JACGTI010003568.1_CrufTF_contig_3568	64092	3	7.66E-24		48	1	1	0.080214	0.919786	0	0.080214	0	0.147559	0.07378	50.84475	28.64706	1	1	1	1	1	1	1	1	1	1	1	1	1	1	1	1	1	1	1	1	1	1	1	1	1	1	1	1	1
65015128|F|0-48:A>T-48:A>T	65015128	TGCAGCTGGGTCGCATGTCGACCTAAAAGGGAACAAAAAAGTGAAAGATTTTGACAAAACGATAATTTG	TGCAGCTGGGTCGCATGTCGACCTAAAAGGGAACAAAAAAGTGAAAGATTTTGACAAAACGATAATTTG	JACGTI010003568.1_CrufTF_contig_3568	64092	3	7.66E-24	48:A>T	48	1	1	0.080214	0.919786	0	0.080214	0	0.147559	0.07378	50.84475	28.64706	1	0	0	0	0	0	1	0	0	0	0	0	0	0	0	0	0	0	0	0	0	0	0	1	0	0	0	0	0
65015128|F|0--63:A>T	65015128	TGCAGCTGGGTCGCATGTCGACCTAAAAGGGAACAAAAAAGTGAAAGAATTTGACAAAACGATAATTTG	TGCAGCTGGGTCGCATGTCGACCTAAAAGGGAACAAAAAAGTGAAAGAATTTGACAAAACGATAATTTG	JACGTI010003568.1_CrufTF_contig_3568	64092	3	7.66E-24		63	1	1	0.005348	0.994652	0	0.005348	0	0.010638	0.005319	50.84475	20	1	1	1	1	1	1	1	1	1	1	1	1	1	1	1	1	1	1	1	1	1	1	1	1	1	1	1	1	1
65015128|F|0-63:A>T-63:A>T	65015128	TGCAGCTGGGTCGCATGTCGACCTAAAAGGGAACAAAAAAGTGAAAGAATTTGACAAAACGATTATTTG	TGCAGCTGGGTCGCATGTCGACCTAAAAGGGAACAAAAAAGTGAAAGAATTTGACAAAACGATTATTTG	JACGTI010003568.1_CrufTF_contig_3568	64092	3	7.66E-24	63:A>T	63	1	1	0.005348	0.994652	0	0.005348	0	0.010638	0.005319	50.84475	20	1	0	0	0	0	0	0	1	0	0	0	0	0	0	0	0	0	0	0	0	0	0	0	0	0	0	0	0	0
65019452|F|0--67:G>A	65019452	TGCAGAGACCCGAAAGTGCCTTTAGCCCAGCAGCCACACAATATATTTTAGTTGAAGGTGATAAGTTGC	TGCAGAGACCCGAAAGTGCCTTTAGCCCAGCAGCCACACAATATATTTTAGTTGAAGGTGATAAGTTGC	JACGTI010003608.1_CrufTF_contig_3608	1349	3	9.91E-23		67	0.994652	0.983871	0.107527	0.892473	0.016129	0.091398	0.031738	0.19193	0.111834	43.21963	22.3913	1	1	1	1	1	1	0	1	1	1	1	1	1	1	1	1	1	1	1	1	1	1	1	1	1	1	1	1	1
65019452|F|0-67:G>A-67:G>A	65019452	TGCAGAGACCCGAAAGTGCCTTTAGCCCAGCAGCCACACAATATATTTTAGTTGAAGGTGATAAGTTAC	TGCAGAGACCCGAAAGTGCCTTTAGCCCAGCAGCCACACAATATATTTTAGTTGAAGGTGATAAGTTAC	JACGTI010003608.1_CrufTF_contig_3608	1349	3	9.91E-23	67:G>A	67	0.994652	0.983871	0.107527	0.892473	0.016129	0.091398	0.031738	0.19193	0.111834	43.21963	22.3913	1	0	0	1	0	0	1	1	0	0	0	0	1	0	0	0	0	0	0	0	1	0	0	1	0	0	0	0	0
65019452|F|0--56:G>A	65019452	TGCAGAGACCCGAAAGTGCCTTTAGCCCAGCAGCCACACAATATATTTTAGTTGAAGGTGATAAGTTGC	TGCAGAGACCCGAAAGTGCCTTTAGCCCAGCAGCCACACAATATATTTTAGTTGAAGGTGATAAGTTGC	JACGTI010003608.1_CrufTF_contig_3608	1349	3	9.91E-23		56	0.989305	0.989189	0.059459	0.940541	0.010811	0.048649	0.021388	0.111848	0.066618	43.21963	25.46154	1	1	1	1	1	1	0	1	1	1	1	1	1	1	1	1	1	1	1	1	1	1	1	1	1	1	1	1	1
65019452|F|0-56:G>A-56:G>A	65019452	TGCAGAGACCCGAAAGTGCCTTTAGCCCAGCAGCCACACAATATATTTTAGTTGAAAATGATAAGTTGC	TGCAGAGACCCGAAAGTGCCTTTAGCCCAGCAGCCACACAATATATTTTAGTTGAAAATGATAAGTTGC	JACGTI010003608.1_CrufTF_contig_3608	1349	3	9.91E-23	56:G>A	56	0.989305	0.989189	0.059459	0.940541	0.010811	0.048649	0.021388	0.111848	0.066618	43.21963	25.46154	1	0	0	0	0	0	1	0	0	0	0	0	0	0	0	0	0	0	0	0	0	0	0	0	0	0	0	0	0
65019452|F|0--27:C>A	65019452	TGCAGAGACCCGAAAGTGCCTTTAGCCCAGCAGCCACACAATATATTTTAGTTGAAGGTGATAAGTTGC	TGCAGAGACCCGAAAGTGCCTTTAGCCCAGCAGCCACACAATATATTTTAGTTGAAGGTGATAAGTTGC	JACGTI010003608.1_CrufTF_contig_3608	1349	3	9.91E-23		27	0.983957	0.994565	0.016304	0.983696	0.005435	0.01087	0.01081	0.032077	0.021444	43.21963	40.66667	1	1	1	1	1	1	-	1	1	1	1	1	1	1	1	1	1	1	1	1	1	1	1	1	1	1	1	1	1
65019452|F|0-27:C>A-27:C>A	65019452	TGCAGAGACCCGAAAGTGCCTTTAGCCAAGCAGCCACACAATATATTTTAGTTGAAGGTGATAAGTTGC	TGCAGAGACCCGAAAGTGCCTTTAGCCAAGCAGCCACACAATATATTTTAGTTGAAGGTGATAAGTTGC	JACGTI010003608.1_CrufTF_contig_3608	1349	3	9.91E-23	27:C>A	27	0.983957	0.994565	0.016304	0.983696	0.005435	0.01087	0.01081	0.032077	0.021444	43.21963	40.66667	1	0	0	0	0	0	-	0	0	0	0	0	0	0	0	0	0	0	0	0	0	0	0	0	0	0	0	0	0
100013091|F|0--5:C>A	100013091	TGCAGCCGCAATGCCGCTTATAAAATGCAGACTATTCCGGCCCTGTGCTCTTTTCAACAGGTCCGAGAT	TGCAGCCGCAATGCCGCTTATAAAATGCAGACTATTCCGGCCCTGTGCTCTTTTCAACAGGTCCGAGAT	JACGTI010003612.1_CrufTF_contig_3612	3888	3	5.96E-20		5	1	1	0.016043	0.983957	0	0.016043	0	0.031571	0.015785	42.74429	24.66667	1	1	1	1	1	1	1	1	1	1	1	1	1	1	1	1	1	1	1	1	1	1	1	1	1	1	1	1	1
100013091|F|0-5:C>A-5:C>A	100013091	TGCAGACGCAATGCCGCTTATAAAATGCAGACTATTCCGGCCCTGTGCTCTTTTCAACAGGTCCGAGAT	TGCAGACGCAATGCCGCTTATAAAATGCAGACTATTCCGGCCCTGTGCTCTTTTCAACAGGTCCGAGAT	JACGTI010003612.1_CrufTF_contig_3612	3888	3	5.96E-20	5:C>A	5	1	1	0.016043	0.983957	0	0.016043	0	0.031571	0.015785	42.74429	24.66667	1	0	0	0	0	0	0	0	0	0	0	0	0	0	0	0	0	0	0	0	0	0	0	0	0	0	0	0	0
100046934|F|0--38:A>G	100046934	TGCAGCTAATGCGCCGAAGTAGAGGGAGAGAAGATATAATGCCACTGCATACAATCAGTGGCAATGATA	TGCAGCTAATGCGCCGAAGTAGAGGGAGAGAAGATATAATGCCACTGCATACAATCAGTGGCAATGATA	JACGTI010003635.1_CrufTF_contig_3635	6149	3	2.14E-19		38	1	1	0.037433	0.962567	0	0.037433	0	0.072064	0.036032	28.94064	8.55556	1	1	1	1	1	1	1	1	1	1	1	1	1	1	1	1	1	1	1	1	1	1	1	1	1	1	1	1	1
100046934|F|0-38:A>G-38:A>G	100046934	TGCAGCTAATGCGCCGAAGTAGAGGGAGAGAAGATATAGTGCCACTGCATACAATCAGTGGCAATGATA	TGCAGCTAATGCGCCGAAGTAGAGGGAGAGAAGATATAGTGCCACTGCATACAATCAGTGGCAATGATA	JACGTI010003635.1_CrufTF_contig_3635	6149	3	2.14E-19	38:A>G	38	1	1	0.037433	0.962567	0	0.037433	0	0.072064	0.036032	28.94064	8.55556	1	0	0	0	0	0	0	0	0	0	0	0	0	0	1	0	0	0	0	0	0	0	0	0	0	0	0	0	0
100046934|F|0--31:A>C	100046934	TGCAGCTAATGCGCCGAAGTAGAGGGAGAGAAGATATAATGCCACTGCATACAATCAGTGGCAATGATA	TGCAGCTAATGCGCCGAAGTAGAGGGAGAGAAGATATAATGCCACTGCATACAATCAGTGGCAATGATA	JACGTI010003635.1_CrufTF_contig_3635	6149	3	2.14E-19		31	1	1	0.016043	0.983957	0	0.016043	0	0.031571	0.015785	28.94064	9.25	1	1	1	1	1	1	1	1	1	1	1	1	1	1	1	1	1	1	1	1	1	1	1	1	1	1	1	1	1
100046934|F|0-31:A>C-31:A>C	100046934	TGCAGCTAATGCGCCGAAGTAGAGGGAGAGACGATATAATGCCACTGCATACAATCAGTGGCAATGATA	TGCAGCTAATGCGCCGAAGTAGAGGGAGAGACGATATAATGCCACTGCATACAATCAGTGGCAATGATA	JACGTI010003635.1_CrufTF_contig_3635	6149	3	2.14E-19	31:A>C	31	1	1	0.016043	0.983957	0	0.016043	0	0.031571	0.015785	28.94064	9.25	1	0	0	0	0	0	0	0	0	0	0	0	0	0	0	0	0	0	1	0	1	0	0	0	0	0	0	0	0
100046934|F|0--42:C>A	100046934	TGCAGCTAATGCGCCGAAGTAGAGGGAGAGAAGATATAATGCCACTGCATACAATCAGTGGCAATGATA	TGCAGCTAATGCGCCGAAGTAGAGGGAGAGAAGATATAATGCCACTGCATACAATCAGTGGCAATGATA	JACGTI010003635.1_CrufTF_contig_3635	6149	3	2.14E-19		42	1	1	0.016043	0.983957	0	0.016043	0	0.031571	0.015785	28.94064	8	1	1	1	1	1	1	1	1	1	1	1	1	1	1	1	1	1	1	1	1	1	1	1	1	1	1	1	1	1
100046934|F|0-42:C>A-42:C>A	100046934	TGCAGCTAATGCGCCGAAGTAGAGGGAGAGAAGATATAATGCAACTGCATACAATCAGTGGCAATGATA	TGCAGCTAATGCGCCGAAGTAGAGGGAGAGAAGATATAATGCAACTGCATACAATCAGTGGCAATGATA	JACGTI010003635.1_CrufTF_contig_3635	6149	3	2.14E-19	42:C>A	42	1	1	0.016043	0.983957	0	0.016043	0	0.031571	0.015785	28.94064	8	1	0	0	0	0	0	0	0	0	0	0	0	0	0	0	1	0	0	0	0	0	0	0	0	0	0	0	0	0
100046934|F|0--13:C>G	100046934	TGCAGCTAATGCGCCGAAGTAGAGGGAGAGAAGATATAATGCCACTGCATACAATCAGTGGCAATGATA	TGCAGCTAATGCGCCGAAGTAGAGGGAGAGAAGATATAATGCCACTGCATACAATCAGTGGCAATGATA	JACGTI010003635.1_CrufTF_contig_3635	6149	3	2.14E-19		13	1	1	0.010695	0.989305	0	0.010695	0	0.021162	0.010581	28.94064	13.33333	1	1	1	1	1	1	1	1	1	1	1	1	1	1	1	1	1	1	1	1	1	1	1	1	1	1	1	1	1
100046934|F|0-13:C>G-13:C>G	100046934	TGCAGCTAATGCGGCGAAGTAGAGGGAGAGAAGATATAATGCCACTGCATACAATCAGTGGCAATGATA	TGCAGCTAATGCGGCGAAGTAGAGGGAGAGAAGATATAATGCCACTGCATACAATCAGTGGCAATGATA	JACGTI010003635.1_CrufTF_contig_3635	6149	3	2.14E-19	13:C>G	13	1	1	0.010695	0.989305	0	0.010695	0	0.021162	0.010581	28.94064	13.33333	1	0	0	0	0	0	0	0	0	0	0	0	0	0	0	0	0	0	0	0	0	0	0	0	0	0	0	0	0
100037687|F|0--39:G>T	100037687	TGCAGGTGTCCCACTGGTTTTACTGGAGATCCATTCACTGTTTGTGAACCTGCACCACCTCCAAAACGT	TGCAGGTGTCCCACTGGTTTTACTGGAGATCCATTCACTGTTTGTGAACCTGCACCACCTCCAAAACGT	JACGTI010003642.1_CrufTF_contig_3642	27468	3	3.59E-17		39	1	1	0.016043	0.983957	0	0.016043	0	0.031571	0.015785	16.88584	9.66667	1	1	1	1	1	1	1	1	1	1	1	1	1	1	1	1	1	1	1	1	1	1	1	1	1	1	1	1	1
100037687|F|0-39:G>T-39:G>T	100037687	TGCAGGTGTCCCACTGGTTTTACTGGAGATCCATTCACTTTTTGTGAACCTGCACCACCTCCAAAACGT	TGCAGGTGTCCCACTGGTTTTACTGGAGATCCATTCACTTTTTGTGAACCTGCACCACCTCCAAAACGT	JACGTI010003642.1_CrufTF_contig_3642	27468	3	3.59E-17	39:G>T	39	1	1	0.016043	0.983957	0	0.016043	0	0.031571	0.015785	16.88584	9.66667	1	0	0	0	0	0	0	0	0	0	0	0	0	0	0	0	0	0	0	0	0	0	0	0	0	0	0	0	0
100037687|F|0--53:A>T	100037687	TGCAGGTGTCCCACTGGTTTTACTGGAGATCCATTCACTGTTTGTGAACCTGCACCACCTCCAAAACGT	TGCAGGTGTCCCACTGGTTTTACTGGAGATCCATTCACTGTTTGTGAACCTGCACCACCTCCAAAACGT	JACGTI010003642.1_CrufTF_contig_3642	27468	3	3.59E-17		53	1	1	0.010695	0.989305	0	0.010695	0	0.021162	0.010581	16.88584	5	1	1	1	1	1	1	1	1	1	1	1	1	1	1	1	1	1	1	1	1	1	1	1	1	1	1	1	1	1
100037687|F|0-53:A>T-53:A>T	100037687	TGCAGGTGTCCCACTGGTTTTACTGGAGATCCATTCACTGTTTGTGAACCTGCTCCACCTCCAAAACGT	TGCAGGTGTCCCACTGGTTTTACTGGAGATCCATTCACTGTTTGTGAACCTGCTCCACCTCCAAAACGT	JACGTI010003642.1_CrufTF_contig_3642	27468	3	3.59E-17	53:A>T	53	1	1	0.010695	0.989305	0	0.010695	0	0.021162	0.010581	16.88584	5	1	0	0	0	0	0	0	0	0	0	0	0	0	0	0	0	0	0	0	0	0	0	0	0	0	0	0	0	0
100037687|F|0--49:C>A	100037687	TGCAGGTGTCCCACTGGTTTTACTGGAGATCCATTCACTGTTTGTGAACCTGCACCACCTCCAAAACGT	TGCAGGTGTCCCACTGGTTTTACTGGAGATCCATTCACTGTTTGTGAACCTGCACCACCTCCAAAACGT	JACGTI010003642.1_CrufTF_contig_3642	27468	3	3.59E-17		49	1	1	0.005348	0.994652	0	0.005348	0	0.010638	0.005319	16.88584	6	1	1	1	1	1	1	1	1	1	1	1	1	1	1	1	1	1	1	1	1	1	1	1	1	1	1	1	1	1
100037687|F|0-49:C>A-49:C>A	100037687	TGCAGGTGTCCCACTGGTTTTACTGGAGATCCATTCACTGTTTGTGAACATGCACCACCTCCAAAACGT	TGCAGGTGTCCCACTGGTTTTACTGGAGATCCATTCACTGTTTGTGAACATGCACCACCTCCAAAACGT	JACGTI010003642.1_CrufTF_contig_3642	27468	3	3.59E-17	49:C>A	49	1	1	0.005348	0.994652	0	0.005348	0	0.010638	0.005319	16.88584	6	1	0	0	0	0	0	0	0	0	0	0	0	0	0	0	0	0	0	0	0	0	0	0	0	0	0	0	0	0
100037687|F|0--9:C>T	100037687	TGCAGGTGTCCCACTGGTTTTACTGGAGATCCATTCACTGTTTGTGAACCTGCACCACCTCCAAAACGT	TGCAGGTGTCCCACTGGTTTTACTGGAGATCCATTCACTGTTTGTGAACCTGCACCACCTCCAAAACGT	JACGTI010003642.1_CrufTF_contig_3642	27468	3	3.59E-17		9	1	1	0.005348	0.994652	0	0.005348	0	0.010638	0.005319	16.88584	8	1	1	1	1	1	1	1	1	1	1	1	1	1	1	1	1	1	1	1	1	1	1	1	1	1	1	1	1	1
100037687|F|0-9:C>T-9:C>T	100037687	TGCAGGTGTTCCACTGGGTTTACTGGAGATCCATTCACTGTTTGTGAACCTGCACCACCTCCAAAACGT	TGCAGGTGTTCCACTGGGTTTACTGGAGATCCATTCACTGTTTGTGAACCTGCACCACCTCCAAAACGT	JACGTI010003642.1_CrufTF_contig_3642	27468	3	3.59E-17	9:C>T	9	1	1	0.005348	0.994652	0	0.005348	0	0.010638	0.005319	16.88584	8	1	0	0	0	0	0	0	0	0	0	0	0	0	0	0	0	0	0	0	0	0	0	0	0	0	0	0	0	0
100045049|F|0--11:G>A	100045049	TGCAGGAAATAGAAATTTCCACTACCAATAACCTCAGCCAAAGGTCTCATTTGTTGTAAATATTGGGGA	TGCAGGAAATAGAAATTTCCACTACCAATAACCTCAGCCAAAGGTCTCATTTGTTGTAAATATTGGGGA	JACGTI010003648.1_CrufTF_contig_3648	1966	3	1.27E-26		11	1	1	0.005348	0.994652	0	0.005348	0	0.010638	0.005319	97.621	48	1	1	1	1	1	1	1	1	1	1	1	1	1	1	1	1	1	1	1	1	1	1	1	1	1	1	1	1	1
100045049|F|0-11:G>A-11:G>A	100045049	TGCAGGAAATAAAAATTTCCACTACCAATAACCTCAGCCAAAGGTCTCATTTGTTGTAAATATTGGGGA	TGCAGGAAATAAAAATTTCCACTACCAATAACCTCAGCCAAAGGTCTCATTTGTTGTAAATATTGGGGA	JACGTI010003648.1_CrufTF_contig_3648	1966	3	1.27E-26	11:G>A	11	1	1	0.005348	0.994652	0	0.005348	0	0.010638	0.005319	97.621	48	1	0	0	0	0	0	0	0	0	0	0	0	0	0	0	0	0	0	0	0	0	0	0	0	0	0	0	0	0
100025548|F|0--5:C>T	100025548	TGCAGCATGTTGGCGGGGGAATGTTAAATTTCTAGTATAACAAGCAGGCAAACCGTCAGTTCCCGACGA	TGCAGCATGTTGGCGGGGGAATGTTAAATTTCTAGTATAACAAGCAGGCAAACCGTCAGTTCCCGACGA	JACGTI010003726.1_CrufTF_contig_3726	2608	3	4.61E-21		5	1	1	0.02139	0.97861	0	0.02139	0	0.041866	0.020933	48.73059	29.6	1	1	1	1	1	1	1	1	1	1	1	1	1	1	1	1	1	1	1	1	1	1	1	1	1	1	1	1	1
100025548|F|0-5:C>T-5:C>T	100025548	TGCAGTATGTTGGCGGGGGAATGTTAAATTTCTAGTATAACAAGCAGGCAAACCGTCAGTTCCCGACGA	TGCAGTATGTTGGCGGGGGAATGTTAAATTTCTAGTATAACAAGCAGGCAAACCGTCAGTTCCCGACGA	JACGTI010003726.1_CrufTF_contig_3726	2608	3	4.61E-21	5:C>T	5	1	1	0.02139	0.97861	0	0.02139	0	0.041866	0.020933	48.73059	29.6	1	0	0	1	0	0	0	0	0	0	0	0	0	0	0	0	0	0	0	0	0	0	0	0	0	0	0	0	1
100025548|F|0--43:G>A	100025548	TGCAGCATGTTGGCGGGGGAATGTTAAATTTCTAGTATAACAAGCAGGCAAACCGTCAGTTCCCGACGA	TGCAGCATGTTGGCGGGGGAATGTTAAATTTCTAGTATAACAAGCAGGCAAACCGTCAGTTCCCGACGA	JACGTI010003726.1_CrufTF_contig_3726	2608	3	4.61E-21		43	1	1	0.005348	0.994652	0	0.005348	0	0.010638	0.005319	48.73059	25	1	1	1	1	1	1	1	1	1	1	1	1	1	1	1	1	1	1	1	1	1	1	1	1	1	1	1	1	1
100025548|F|0-43:G>A-43:G>A	100025548	TGCAGCATGTTGGCGGGGGAATGTTAAATTTCTAGTATAACAAACAGGCAAACCGTCAGTTCCCGACGA	TGCAGCATGTTGGCGGGGGAATGTTAAATTTCTAGTATAACAAACAGGCAAACCGTCAGTTCCCGACGA	JACGTI010003726.1_CrufTF_contig_3726	2608	3	4.61E-21	43:G>A	43	1	1	0.005348	0.994652	0	0.005348	0	0.010638	0.005319	48.73059	25	1	0	0	0	0	0	0	0	0	0	0	0	0	0	0	0	0	0	0	0	0	0	0	0	0	0	0	0	0
100026061|F|0--60:G>C	100026061	TGCAGGCGCTTCATCCGCTACTACACCATCACCAACGTCTTCATCACTAATCTCTTCATCGTCTTCAGC	TGCAGGCGCTTCATCCGCTACTACACCATCACCAACGTCTTCATCACTAATCTCTTCATCGTCTTCAGC	JACGTI010003757.1_CrufTF_contig_3757	18507	3	3.61E-12		60	1	1	0.026738	0.973262	0	0.026738	0	0.052046	0.026023	16.89041	10	1	1	1	1	1	1	1	1	1	1	1	1	1	1	1	1	1	1	1	1	1	1	1	1	1	1	1	1	1
100026061|F|0-60:G>C-60:G>C	100026061	TGCAGGCGCTTCATCCGCTACTACACCATCACCAACGTCTTCATCACTAATCTCTTCATCCTCTTCAGC	TGCAGGCGCTTCATCCGCTACTACACCATCACCAACGTCTTCATCACTAATCTCTTCATCCTCTTCAGC	JACGTI010003757.1_CrufTF_contig_3757	18507	3	3.61E-12	60:G>C	60	1	1	0.026738	0.973262	0	0.026738	0	0.052046	0.026023	16.89041	10	1	0	0	0	0	0	0	0	0	0	0	0	0	0	0	0	0	0	0	1	0	0	0	0	0	1	0	0	0
100032651|F|0--18:A>C	100032651	TGCAGTAACAAAAAATAAAAGAAAAACTAAAAAAGAATGTATCAAGTGTATTGATGTGAAGTTTAGTCA	TGCAGTAACAAAAAATAAAAGAAAAACTAAAAAAGAATGTATCAAGTGTATTGATGTGAAGTTTAGTCA	JACGTI010003758.1_CrufTF_contig_3758	7414	3	4.64E-16		18	1	1	0.026738	0.973262	0	0.026738	0	0.052046	0.026023	15.31963	6.4	1	1	1	1	1	1	1	1	1	1	1	1	1	1	1	1	1	1	1	1	1	1	1	1	1	1	1	1	1
100032651|F|0-18:A>C-18:A>C	100032651	TGCAGTAACAAAAAATAACAGAAAAACTAAAAAAGAATGTATCAAGTGTATTGATGTGAAGTTTAGTCA	TGCAGTAACAAAAAATAACAGAAAAACTAAAAAAGAATGTATCAAGTGTATTGATGTGAAGTTTAGTCA	JACGTI010003758.1_CrufTF_contig_3758	7414	3	4.64E-16	18:A>C	18	1	1	0.026738	0.973262	0	0.026738	0	0.052046	0.026023	15.31963	6.4	1	0	0	0	0	0	0	0	0	0	0	0	0	0	0	0	0	0	0	0	0	0	0	0	0	0	0	0	0
100032651|F|0--7:A>T	100032651	TGCAGTAACAAAAAATAAAAGAAAAACTAAAAAAGAATGTATCAAGTGTATTGATGTGAAGTTTAGTCA	TGCAGTAACAAAAAATAAAAGAAAAACTAAAAAAGAATGTATCAAGTGTATTGATGTGAAGTTTAGTCA	JACGTI010003758.1_CrufTF_contig_3758	7414	3	4.64E-16		7	1	1	0.02139	0.97861	0	0.02139	0	0.041866	0.020933	15.31963	6.2	1	1	1	1	1	1	1	1	1	1	1	1	1	1	1	1	1	1	1	1	1	1	1	1	1	1	1	1	1
100032651|F|0-7:A>T-7:A>T	100032651	TGCAGTATCAAAAAATAAAAGAAAAACTAAAAAAGAATGTATCAAGTGTATTGATGTGAAGTTTAGTCA	TGCAGTATCAAAAAATAAAAGAAAAACTAAAAAAGAATGTATCAAGTGTATTGATGTGAAGTTTAGTCA	JACGTI010003758.1_CrufTF_contig_3758	7414	3	4.64E-16	7:A>T	7	1	1	0.02139	0.97861	0	0.02139	0	0.041866	0.020933	15.31963	6.2	1	0	0	0	0	0	0	0	0	0	0	0	0	0	0	0	0	0	0	0	0	0	0	0	0	0	0	0	0
100032651|F|0--26:C>T	100032651	TGCAGTAACAAAAAATAAAAGAAAAACTAAAAAAGAATGTATCAAGTGTATTGATGTGAAGTTTAGTCA	TGCAGTAACAAAAAATAAAAGAAAAACTAAAAAAGAATGTATCAAGTGTATTGATGTGAAGTTTAGTCA	JACGTI010003758.1_CrufTF_contig_3758	7414	3	4.64E-16		26	1	1	0.005348	0.994652	0	0.005348	0	0.010638	0.005319	15.31963	5	1	1	1	1	1	1	1	1	1	1	1	1	1	1	1	1	1	1	1	1	1	1	1	1	1	1	1	1	1
100032651|F|0-26:C>T-26:C>T	100032651	TGCAGTAACAAAAAATAAAAGAAAAATTAAAAAAGAATGTATCAAGTGTATTGATGTGAAGTTTAGTCA	TGCAGTAACAAAAAATAAAAGAAAAATTAAAAAAGAATGTATCAAGTGTATTGATGTGAAGTTTAGTCA	JACGTI010003758.1_CrufTF_contig_3758	7414	3	4.64E-16	26:C>T	26	1	1	0.005348	0.994652	0	0.005348	0	0.010638	0.005319	15.31963	5	1	0	0	0	0	0	0	0	0	0	0	0	0	0	0	0	0	0	0	0	0	0	0	0	0	0	0	0	0
100052082|F|0--40:C>T	100052082	TGCAGAACTGGTCAAGTCTCTCAAGGAGGCCATCAATGCCCTGGAGACTGGGGGCGATCGAAAGGTGGA	TGCAGAACTGGTCAAGTCTCTCAAGGAGGCCATCAATGCCCTGGAGACTGGGGGCGATCGAAAGGTGGA	JACGTI010003778.1_CrufTF_contig_3778	9137	2	7.77E-14		40	1	1	0.010695	0.989305	0	0.010695	0	0.021162	0.010581	68.47032	40	1	1	1	1	1	1	1	1	1	1	1	1	1	1	1	1	1	1	1	1	1	1	1	1	1	1	1	1	1
100052082|F|0-40:C>T-40:C>T	100052082	TGCAGAACTGGTCAAGTCTCTCAAGGAGGCCATCAATGCCTTGGAGACTGGGGGCGATCGAAAGGTGGA	TGCAGAACTGGTCAAGTCTCTCAAGGAGGCCATCAATGCCTTGGAGACTGGGGGCGATCGAAAGGTGGA	JACGTI010003778.1_CrufTF_contig_3778	9137	2	7.77E-14	40:C>T	40	1	1	0.010695	0.989305	0	0.010695	0	0.021162	0.010581	68.47032	40	1	0	0	0	0	0	0	0	0	0	0	0	0	0	0	0	0	0	0	0	0	0	0	0	0	0	0	0	0
100052082|F|0--46:A>T	100052082	TGCAGAACTGGTCAAGTCTCTCAAGGAGGCCATCAATGCCCTGGAGACTGGGGGCGATCGAAAGGTGGA	TGCAGAACTGGTCAAGTCTCTCAAGGAGGCCATCAATGCCCTGGAGACTGGGGGCGATCGAAAGGTGGA	JACGTI010003778.1_CrufTF_contig_3778	9137	2	7.77E-14		46	1	1	0.010695	0.989305	0	0.010695	0	0.021162	0.010581	68.47032	26.5	1	1	1	1	1	1	1	1	1	1	1	1	1	1	1	1	1	1	1	1	1	1	1	1	1	1	1	1	1
100052082|F|0-46:A>T-46:A>T	100052082	TGCAGAACTGGTCAAGTCTCTCAAGGAGGCCATCAATGCCCTGGAGTCTGGGGGCGATCGAAAGGTGGA	TGCAGAACTGGTCAAGTCTCTCAAGGAGGCCATCAATGCCCTGGAGTCTGGGGGCGATCGAAAGGTGGA	JACGTI010003778.1_CrufTF_contig_3778	9137	2	7.77E-14	46:A>T	46	1	1	0.010695	0.989305	0	0.010695	0	0.021162	0.010581	68.47032	26.5	1	0	0	0	0	0	0	0	0	0	0	0	0	0	0	0	0	0	0	0	0	0	0	0	0	0	0	0	0
100052082|F|0--45:G>A	100052082	TGCAGAACTGGTCAAGTCTCTCAAGGAGGCCATCAATGCCCTGGAGACTGGGGGCGATCGAAAGGTGGA	TGCAGAACTGGTCAAGTCTCTCAAGGAGGCCATCAATGCCCTGGAGACTGGGGGCGATCGAAAGGTGGA	JACGTI010003778.1_CrufTF_contig_3778	9137	2	7.77E-14		45	1	1	0.005348	0.994652	0	0.005348	0	0.010638	0.005319	68.47032	37	1	1	1	1	1	1	1	1	1	1	1	1	1	1	1	1	1	1	1	1	1	1	1	1	1	1	1	1	1
100052082|F|0-45:G>A-45:G>A	100052082	TGCAGAACTGGTCAAGTCTCTCAAGGAGGCCATCAATGCCCTGGAAACTGGGGGCGATCGAAAGGTGGA	TGCAGAACTGGTCAAGTCTCTCAAGGAGGCCATCAATGCCCTGGAAACTGGGGGCGATCGAAAGGTGGA	JACGTI010003778.1_CrufTF_contig_3778	9137	2	7.77E-14	45:G>A	45	1	1	0.005348	0.994652	0	0.005348	0	0.010638	0.005319	68.47032	37	1	0	0	0	0	0	0	0	0	0	0	0	0	0	0	0	0	0	0	0	0	0	0	0	0	0	0	0	0
100068568|F|0--7:A>T	100068568	TGCAGTAAATGAGAAATATTTTAGTTTTAATGATGTAAAACCCGAGATCGGAAGAGCGGTTCAGCAGGA	TGCAGTAAATGAGAAATATTTTAGTTTTAATGATGTAAAACCCG	JACGTI010003780.1_CrufTF_contig_3780	15804	3	7.65E-11		7	1	1	0.010695	0.989305	0	0.010695	0	0.021162	0.010581	296.12785	76	1	1	1	1	1	1	1	1	1	1	1	1	1	1	1	1	1	1	1	1	1	1	1	1	1	1	1	1	1
100068568|F|0-7:A>T-7:A>T	100068568	TGCAGTATATGAGAAATATTTTAGTTTTAATGATGTAAAACCCGAGATCGGAAGAGCGGTTCAGCAGGA	TGCAGTATATGAGAAATATTTTAGTTTTAATGATGTAAAACCCG	JACGTI010003780.1_CrufTF_contig_3780	15804	3	7.65E-11	7:A>T	7	1	1	0.010695	0.989305	0	0.010695	0	0.021162	0.010581	296.12785	76	1	0	0	0	0	0	0	0	0	0	0	0	0	0	0	0	0	0	0	0	0	0	0	0	0	0	0	0	0
65021792|F|0--9:G>A	65021792	TGCAGTTTTGGAATTAATAAATGTTTTTACCACACCGAGATCGGAAGAGCGGTTCAGCAGGAATGCCGA	TGCAGTTTTGGAATTAATAAATGTTTTTACCACACCG	JACGTI010003783.1_CrufTF_contig_3783	5188	3	1.08E-07		9	1	0.994652	0.203209	0.796791	0.005348	0.197861	0.010638	0.32383	0.167234	329.42661	125.88636	1	1	1	0	1	1	1	1	1	1	1	1	1	1	1	1	1	1	1	1	1	1	1	1	1	1	1	1	1
65021792|F|0-9:G>A-9:G>A	65021792	TGCAGTTTTAGAATTAATAAATGTTTTTACCACACCGAGATCGGAAGAGCGGTTCAGCAGGAATGCCGA	TGCAGTTTTAGAATTAATAAATGTTTTTACCACACCG	JACGTI010003783.1_CrufTF_contig_3783	5188	3	1.08E-07	9:G>A	9	1	0.994652	0.203209	0.796791	0.005348	0.197861	0.010638	0.32383	0.167234	329.42661	125.88636	1	0	0	1	0	1	0	0	1	0	0	0	1	0	0	1	0	1	1	0	0	0	0	0	0	0	0	0	1
65016057|F|0--39:A>G	65016057	TGCAGCAGCAACTCAATCATCCACAGCCGAAGGTATGCAACAATTAAGTGATAAAGATAATTATGCCAA	TGCAGCAGCAACTCAATCATCCACAGCCGAAGGTATGCAACAATTAAGTGATAAAGATAATTATGCCAA	JACGTI010003803.1_CrufTF_contig_3803	832	3	5.96E-20		39	1	1	0.080214	0.919786	0	0.080214	0	0.147559	0.07378	30.40183	8.26667	0.95	1	1	1	1	1	1	1	1	1	1	1	1	1	1	1	1	1	1	1	1	1	1	1	1	1	1	1	1
65016057|F|0-39:A>G-39:A>G	65016057	TGCAGCAGCAACTCAATCATCCACAGCCGAAGGTATGCAGCAATTAAGTGATAAAGATAATTATGCCAA	TGCAGCAGCAACTCAATCATCCACAGCCGAAGGTATGCAGCAATTAAGTGATAAAGATAATTATGCCAA	JACGTI010003803.1_CrufTF_contig_3803	832	3	5.96E-20	39:A>G	39	1	1	0.080214	0.919786	0	0.080214	0	0.147559	0.07378	30.40183	8.26667	0.95	1	0	0	0	0	0	0	0	0	0	0	0	0	0	0	0	0	0	0	0	0	0	0	0	0	0	0	0
65016057|F|0--48:T>A	65016057	TGCAGCAGCAACTCAATCATCCACAGCCGAAGGTATGCAACAATTAAGTGATAAAGATAATTATGCCAA	TGCAGCAGCAACTCAATCATCCACAGCCGAAGGTATGCAACAATTAAGTGATAAAGATAATTATGCCAA	JACGTI010003803.1_CrufTF_contig_3803	832	3	5.96E-20		48	1	1	0.037433	0.962567	0	0.037433	0	0.072064	0.036032	30.40183	12.375	1	1	1	1	1	1	1	1	1	1	1	1	1	1	1	1	1	1	1	1	1	1	1	1	1	1	1	1	1
65016057|F|0-48:T>A-48:T>A	65016057	TGCAGCAGCAACTCAATCATCCACAGCCGAAGGTATGCAACAATTAAGAGATAAAGATAATTATGCCAA	TGCAGCAGCAACTCAATCATCCACAGCCGAAGGTATGCAACAATTAAGAGATAAAGATAATTATGCCAA	JACGTI010003803.1_CrufTF_contig_3803	832	3	5.96E-20	48:T>A	48	1	1	0.037433	0.962567	0	0.037433	0	0.072064	0.036032	30.40183	12.375	1	0	0	0	0	0	0	0	0	0	0	0	0	0	0	0	0	0	0	0	0	0	0	0	0	0	0	0	0
65011753|F|0--44:C>T	65011753	TGCAGAACGGTTACAATAGCTGGATCTATTTTGGCCTCTTTCTGCATAGTCGTCAGTATGTTTGCCCAG	TGCAGAACGGTTACAATAGCTGGATCTATTTTGGCCTCTTTCTGCATAGTCGTCAGTATGTTTGCCCAG	JACGTI010003831.1_CrufTF_contig_3831	3274	3	7.66E-24		44	0.962567	0.994444	0.022222	0.977778	0.005556	0.016667	0.011049	0.043457	0.027253	15.32692	7.33333	1	1	1	1	1	-	1	1	1	1	1	1	1	1	1	1	1	1	1	1	1	1	1	1	1	1	1	1	1
65011753|F|0-44:C>T-44:C>T	65011753	TGCAGAACGGTTACAATAGCTGGATCTATTTTGGCCTCTTTCTGTATAGTCGTCAGTATGTTTGCCCAG	TGCAGAACGGTTACAATAGCTGGATCTATTTTGGCCTCTTTCTGTATAGTCGTCAGTATGTTTGCCCAG	JACGTI010003831.1_CrufTF_contig_3831	3274	3	7.66E-24	44:C>T	44	0.962567	0.994444	0.022222	0.977778	0.005556	0.016667	0.011049	0.043457	0.027253	15.32692	7.33333	1	0	0	0	0	-	0	0	0	0	0	0	0	0	0	0	0	0	0	0	0	0	0	0	0	0	0	0	0
65021431|F|0--39:C>G	65021431	TGCAGCGTGTGCCATTTCTGATCTTTGTTTAGCATAGACCACATCACATATAAAGGTCTTATTACCGAG	TGCAGCGTGTGCCATTTCTGATCTTTGTTTAGCATAGACCACATCACATATAAAGGTCTTATTACCGAG	JACGTI010003878.1_CrufTF_contig_3878	7482	3	2.16E-14		39	1	0.983957	0.251337	0.748663	0.016043	0.235294	0.031571	0.376333	0.203952	138.58796	67.84211	1	1	1	1	1	1	1	1	1	1	1	1	1	1	1	1	1	1	1	1	1	1	1	1	1	1	1	1	1
65021431|F|0-39:C>G-39:C>G	65021431	TGCAGCGTGTGCCATTTCTGATCTTTGTTTAGCATAGACGACATCACATATAAAGGTCTTATTACCGAG	TGCAGCGTGTGCCATTTCTGATCTTTGTTTAGCATAGACGACATCACATATAAAGGTCTTATTACCGAG	JACGTI010003878.1_CrufTF_contig_3878	7482	3	2.16E-14	39:C>G	39	1	0.983957	0.251337	0.748663	0.016043	0.235294	0.031571	0.376333	0.203952	138.58796	67.84211	1	0	1	0	0	1	0	0	0	0	1	0	0	0	0	0	1	0	0	0	0	1	1	0	0	0	0	0	0
65021431|F|0--12:C>A	65021431	TGCAGCGTGTGCCATTTCTGATCTTTGTTTAGCATAGACCACATCACATATAAAGGTCTTATTACCGAG	TGCAGCGTGTGCCATTTCTGATCTTTGTTTAGCATAGACCACATCACATATAAAGGTCTTATTACCGAG	JACGTI010003878.1_CrufTF_contig_3878	7482	3	2.16E-14		12	0.983957	1	0.016304	0.983696	0	0.016304	0	0.032077	0.016039	138.58796	70.66667	1	1	1	1	1	1	1	1	1	1	1	1	1	1	1	1	1	1	1	1	1	1	1	1	1	1	1	1	1
65021431|F|0-12:C>A-12:C>A	65021431	TGCAGCGTGTGCAATTTCTGATCTTTGTTTAGCATAGACCACATCACATATAAAGGTCTTATTACCGAG	TGCAGCGTGTGCAATTTCTGATCTTTGTTTAGCATAGACCACATCACATATAAAGGTCTTATTACCGAG	JACGTI010003878.1_CrufTF_contig_3878	7482	3	2.16E-14	12:C>A	12	0.983957	1	0.016304	0.983696	0	0.016304	0	0.032077	0.016039	138.58796	70.66667	1	0	0	0	0	0	0	0	0	0	0	0	0	0	0	0	0	0	1	0	0	0	0	0	0	0	0	0	0
100050256|F|0--8:A>T	100050256	TGCAGCACAGTTTTAGCTGGTGTTTGAGGCAGATCAGTCGATACATCAAATATGCGTGTGTTATTGTTG	TGCAGCACAGTTTTAGCTGGTGTTTGAGGCAGATCAGTCGATACATCAAATATGCGTGTGTTATTGTTG	JACGTI010003886.1_CrufTF_contig_3886	8403	3	7.71E-19		8	1	1	0.026738	0.973262	0	0.026738	0	0.052046	0.026023	112.37443	58.33333	1	1	1	1	1	1	1	1	1	1	1	1	1	1	1	1	1	1	1	1	1	1	1	1	1	1	1	1	1
100050256|F|0-8:A>T-8:A>T	100050256	TGCAGCACTGTTTTAGCTGGTGTTTGAGGCAGATCAGTCGATACATCAAATATGCGTGTGTTATTGTTG	TGCAGCACTGTTTTAGCTGGTGTTTGAGGCAGATCAGTCGATACATCAAATATGCGTGTGTTATTGTTG	JACGTI010003886.1_CrufTF_contig_3886	8403	3	7.71E-19	8:A>T	8	1	1	0.026738	0.973262	0	0.026738	0	0.052046	0.026023	112.37443	58.33333	1	0	1	0	0	0	0	0	0	0	0	0	0	0	0	0	0	0	0	0	0	0	0	0	0	0	0	0	0
65015730|F|0--33:A>T	65015730	TGCAGCTGCTGCTGGTACAGCAAATGCCGCTGGAGCCGAGATCGGAAGAGCGGTTCAGCAGGAATGCCG	TGCAGCTGCTGCTGGTACAGCAAATGCCGCTGGAGCCG	JACGTI010003936.1_CrufTF_contig_3936	11467	3	6.92E-10		33	0.882353	0.981818	0.036364	0.963636	0.018182	0.018182	0.035702	0.070083	0.052893	186.84737	97.16667	1	1	1	1	1	-	1	1	1	1	1	1	1	1	-	1	-	-	1	1	1	1	1	1	1	-	1	1	1
65015730|F|0-33:A>T-33:A>T	65015730	TGCAGCTGCTGCTGGTACAGCAAATGCCGCTGGTGCCGAGATCGGAAGAGCGGTTCAGCAGGAATGCCG	TGCAGCTGCTGCTGGTACAGCAAATGCCGCTGGTGCCG	JACGTI010003936.1_CrufTF_contig_3936	11467	3	6.92E-10	33:A>T	33	0.882353	0.981818	0.036364	0.963636	0.018182	0.018182	0.035702	0.070083	0.052893	186.84737	97.16667	1	0	0	0	0	-	0	0	0	0	0	0	0	0	-	0	-	-	0	0	0	0	0	0	0	-	0	0	0
65014810|F|0--13:C>T	65014810	TGCAGAATATACGCGAAAGTGTAGTGCAAATGAAAAATTCATCGAGCCACATGAATGATGGTCTCTCTA	TGCAGAATATACGCGAAAGTGTAGTGCAAATGAAAAATTCATCGAGCCACATGAATGATGGTCTCTCTA	JACGTI010004012.1_CrufTF_contig_4012	10315	3	1.66E-20		13	1	0.994652	0.117647	0.882353	0.005348	0.112299	0.010638	0.207612	0.109125	53.97248	28.84615	1	1	1	1	1	1	1	1	1	1	1	1	1	1	1	1	1	1	1	1	1	1	1	1	1	1	1	1	1
65014810|F|0-13:C>T-13:C>T	65014810	TGCAGAATATACGTGAAAGTGTAGTGCAAATGAAAAATTCATCGAGCCACATGAATGATGGTCTCTCTA	TGCAGAATATACGTGAAAGTGTAGTGCAAATGAAAAATTCATCGAGCCACATGAATGATGGTCTCTCTA	JACGTI010004012.1_CrufTF_contig_4012	10315	3	1.66E-20	13:C>T	13	1	0.994652	0.117647	0.882353	0.005348	0.112299	0.010638	0.207612	0.109125	53.97248	28.84615	1	0	0	0	0	0	0	0	0	1	0	0	0	0	0	0	0	0	1	0	0	0	1	1	0	0	0	1	1
65014810|F|0--59:G>T	65014810	TGCAGAATATACGCGAAAGTGTAGTGCAAATGAAAAATTCATCGAGCCACATGAATGATGGTCTCTCTA	TGCAGAATATACGCGAAAGTGTAGTGCAAATGAAAAATTCATCGAGCCACATGAATGATGGTCTCTCTA	JACGTI010004012.1_CrufTF_contig_4012	10315	3	1.66E-20		59	1	1	0.005348	0.994652	0	0.005348	0	0.010638	0.005319	53.73059	27	1	1	1	1	1	1	1	1	1	1	1	1	1	1	1	1	1	1	1	1	1	1	1	1	1	1	1	1	1
65014810|F|0-59:G>T-59:G>T	65014810	TGCAGAATATACGCGAAAGTGTAGTGCAAATGAAAAATTCATCGAGCCACATGAATGATTGTCTCTCTA	TGCAGAATATACGCGAAAGTGTAGTGCAAATGAAAAATTCATCGAGCCACATGAATGATTGTCTCTCTA	JACGTI010004012.1_CrufTF_contig_4012	10315	3	1.66E-20	59:G>T	59	1	1	0.005348	0.994652	0	0.005348	0	0.010638	0.005319	53.73059	27	1	0	0	0	0	0	0	0	0	0	0	0	0	0	0	0	0	0	0	0	0	0	0	0	0	0	0	0	0
100014597|F|0--17:G>A	100014597	TGCAGTTGACTGAGGGTGTCTTCGAAAATATTATTATATTTCGAGACATTGGCAGGACTATGAGGAGTA	TGCAGTTGACTGAGGGTGTCTTCGAAAATATTATTATATTTCGAGACATTGGCAGGACTATGAGGAGTA	JACGTI010004012.1_CrufTF_contig_4012	10381	3	3.56E-22		17	1	1	0.010695	0.989305	0	0.010695	0	0.021162	0.010581	21.77169	8.66667	1	1	1	1	1	1	1	1	1	1	1	1	1	1	1	1	1	1	1	1	1	1	1	1	1	1	1	1	1
100014597|F|0-17:G>A-17:G>A	100014597	TGCAGTTGACTGAGGGTATCTTCGAAAATATTATTATATTTCGAGACATTGGCAGGACTATGAGGAGTA	TGCAGTTGACTGAGGGTATCTTCGAAAATATTATTATATTTCGAGACATTGGCAGGACTATGAGGAGTA	JACGTI010004012.1_CrufTF_contig_4012	10381	3	3.56E-22	17:G>A	17	1	1	0.010695	0.989305	0	0.010695	0	0.021162	0.010581	21.77169	8.66667	1	0	0	0	0	0	0	1	0	0	0	0	0	0	0	0	0	0	0	0	0	0	0	0	0	0	0	0	0
100031884|F|0--9:C>T	100031884	TGCAGCAGCCGCTGTGGAAGCCGCATTAAATGCAGACGTAAATGCAGTGGCGGCTCAAAGGGTGTGATA	TGCAGCAGCCGCTGTGGAAGCCGCATTAAATGCAGACGTAAATGCAGTGGCGGCTCAAAGGGTGTGATA	JACGTI010004033.1_CrufTF_contig_4033	11015	3	1.28E-21		9	1	0.994652	0.02139	0.97861	0.005348	0.016043	0.010638	0.041866	0.026252	11.99083	6.4	1	1	1	1	1	1	1	1	1	1	1	1	1	1	1	1	1	1	1	1	1	1	1	1	1	1	1	1	1
100031884|F|0-9:C>T-9:C>T	100031884	TGCAGCAGCTGCTGTGGAAGCCGCATTAAATGCAGACGTAAATGCAGTGGCGGCTCAAAGGGTGTGATA	TGCAGCAGCTGCTGTGGAAGCCGCATTAAATGCAGACGTAAATGCAGTGGCGGCTCAAAGGGTGTGATA	JACGTI010004033.1_CrufTF_contig_4033	11015	3	1.28E-21	9:C>T	9	1	0.994652	0.02139	0.97861	0.005348	0.016043	0.010638	0.041866	0.026252	11.99083	6.4	1	0	0	0	0	0	0	0	0	0	0	0	0	0	1	0	0	0	0	0	0	0	0	0	0	0	0	0	0
100031884|F|0--7:G>A	100031884	TGCAGCAGCCGCTGTGGAAGCCGCATTAAATGCAGACGTAAATGCAGTGGCGGCTCAAAGGGTGTGATA	TGCAGCAGCCGCTGTGGAAGCCGCATTAAATGCAGACGTAAATGCAGTGGCGGCTCAAAGGGTGTGATA	JACGTI010004033.1_CrufTF_contig_4033	11015	3	1.28E-21		7	1	0.994652	0.010695	0.989305	0.005348	0.005348	0.010638	0.021162	0.0159	11.99083	5	1	1	1	1	1	1	1	1	1	1	1	1	1	1	1	1	1	1	1	1	1	1	1	1	1	1	1	1	1
100031884|F|0-7:G>A-7:G>A	100031884	TGCAGCAACCGCTGTGGAAGCCGCATTAAATGCAGACGTAAATGCAGTGGCGGCTCAAAGGGTGTGATA	TGCAGCAACCGCTGTGGAAGCCGCATTAAATGCAGACGTAAATGCAGTGGCGGCTCAAAGGGTGTGATA	JACGTI010004033.1_CrufTF_contig_4033	11015	3	1.28E-21	7:G>A	7	1	0.994652	0.010695	0.989305	0.005348	0.005348	0.010638	0.021162	0.0159	11.99083	5	1	0	0	0	0	0	0	0	0	0	0	0	0	0	0	0	0	0	0	0	0	0	0	0	0	0	0	0	0
100041886|F|0--63:C>G	100041886	TGCAGGTAAAGATGCCAATACAGGAAGCTCAACGTCAGGCTTAGTAGCCGCAGCTGCTGGTGGCAGTGG	TGCAGGTAAAGATGCCAATACAGGAAGCTCAACGTCAGGCTTAGTAGCCGCAGCTGCTGGTGGCAGTGG	JACGTI010004085.1_CrufTF_contig_4085	5945	3	3.56E-22		63	1	1	0.026738	0.973262	0	0.026738	0	0.052046	0.026023	58.0274	32.8	1	1	1	1	1	1	1	1	1	1	1	1	1	1	1	1	1	1	1	1	1	1	1	1	1	1	1	1	1
100041886|F|0-63:C>G-63:C>G	100041886	TGCAGGTAAAGATGCCAATACAGGAAGCTCAACGTCAGGCTTAGTAGCCGCAGCTGCTGGTGGGAGTGG	TGCAGGTAAAGATGCCAATACAGGAAGCTCAACGTCAGGCTTAGTAGCCGCAGCTGCTGGTGGGAGTGG	JACGTI010004085.1_CrufTF_contig_4085	5945	3	3.56E-22	63:C>G	63	1	1	0.026738	0.973262	0	0.026738	0	0.052046	0.026023	58.0274	32.8	1	0	0	0	0	0	0	0	0	0	0	0	0	0	0	0	0	0	0	0	0	0	0	0	0	0	0	0	0
100041886|F|0--43:G>A	100041886	TGCAGGTAAAGATGCCAATACAGGAAGCTCAACGTCAGGCTTAGTAGCCGCAGCTGCTGGTGGCAGTGG	TGCAGGTAAAGATGCCAATACAGGAAGCTCAACGTCAGGCTTAGTAGCCGCAGCTGCTGGTGGCAGTGG	JACGTI010004085.1_CrufTF_contig_4085	5945	3	3.56E-22		43	1	1	0.016043	0.983957	0	0.016043	0	0.031571	0.015785	58.0274	14.75	1	1	1	1	1	1	1	1	1	1	1	1	1	1	1	1	1	1	1	1	1	1	1	1	1	1	1	1	1
100041886|F|0-43:G>A-43:G>A	100041886	TGCAGGTAAAGATGCCAATACAGGAAGCTCAACGTCAGGCTTAATAGCCGCAGCTGCTGGTGGCAGTGG	TGCAGGTAAAGATGCCAATACAGGAAGCTCAACGTCAGGCTTAATAGCCGCAGCTGCTGGTGGCAGTGG	JACGTI010004085.1_CrufTF_contig_4085	5945	3	3.56E-22	43:G>A	43	1	1	0.016043	0.983957	0	0.016043	0	0.031571	0.015785	58.0274	14.75	1	0	0	0	1	0	0	0	0	0	0	0	0	0	0	0	0	0	0	0	0	0	0	0	0	0	0	0	0
100013108|F|0--52:G>A	100013108	TGCAGACTGCTTTACATTTGGCCGTAGAACGTCAACATGTACAGATTGTTAAGTTGTTGGTACAGGAGG	TGCAGACTGCTTTACATTTGGCCGTAGAACGTCAACATGTACAGATTGTTAAGTTGTTGGTACAGGAGG	JACGTI010004085.1_CrufTF_contig_4085	16104	3	9.98E-18		52	0.97861	1	0.027322	0.972678	0	0.027322	0	0.053152	0.026576	4.83256	2.6	1	1	1	1	1	1	1	1	1	1	1	1	1	1	1	1	1	1	1	1	1	1	1	1	1	1	1	1	1
100013108|F|0-52:G>A-52:G>A	100013108	TGCAGACTGCTTTACATTTGGCCGTAGAACGTCAACATGTACAGATTGTTAAATTGTTGGTACAGGAGG	TGCAGACTGCTTTACATTTGGCCGTAGAACGTCAACATGTACAGATTGTTAAATTGTTGGTACAGGAGG	JACGTI010004085.1_CrufTF_contig_4085	16104	3	9.98E-18	52:G>A	52	0.97861	1	0.027322	0.972678	0	0.027322	0	0.053152	0.026576	4.83256	2.6	1	0	0	0	0	0	0	0	0	0	0	0	0	0	0	0	0	0	0	0	0	0	0	0	0	0	0	0	0
100031113|F|0--15:T>C	100031113	TGCAGAACATTGTTTTAACAATTCTTCATCTATTATAATATCTTCACTTGATAGAGCATCCTGCCAGCA	TGCAGAACATTGTTTTAACAATTCTTCATCTATTATAATATCTTCACTTGATAGAGCATCCTGCCAGCA	JACGTI010004094.1_CrufTF_contig_4094	11926	4	1.67E-15		15	1	1	0.016043	0.983957	0	0.016043	0	0.031571	0.015785	19.29224	7.75	1	1	1	1	1	1	1	1	1	1	1	1	1	1	1	1	1	1	1	1	1	1	1	1	1	1	1	1	1
100031113|F|0-15:T>C-15:T>C	100031113	TGCAGAACATTGTTTCAACAATTCTTCATCTATTATAATATCTTCACTTGATAGAGCATCCTGCCAGCA	TGCAGAACATTGTTTCAACAATTCTTCATCTATTATAATATCTTCACTTGATAGAGCATCCTGCCAGCA	JACGTI010004094.1_CrufTF_contig_4094	11926	4	1.67E-15	15:T>C	15	1	1	0.016043	0.983957	0	0.016043	0	0.031571	0.015785	19.29224	7.75	1	0	0	0	0	0	0	0	0	0	0	0	0	0	0	0	0	0	0	0	0	0	0	0	0	0	0	0	0
100031113|F|0--21:T>G	100031113	TGCAGAACATTGTTTTAACAATTCTTCATCTATTATAATATCTTCACTTGATAGAGCATCCTGCCAGCA	TGCAGAACATTGTTTTAACAATTCTTCATCTATTATAATATCTTCACTTGATAGAGCATCCTGCCAGCA	JACGTI010004094.1_CrufTF_contig_4094	11926	4	1.67E-15		21	1	1	0.005348	0.994652	0	0.005348	0	0.010638	0.005319	19.29224	11.5	1	1	1	1	1	1	1	1	1	1	1	1	1	1	1	1	1	1	1	1	1	1	1	1	1	1	1	1	1
100031113|F|0-21:T>G-21:T>G	100031113	TGCAGAACATTGTTTTAACAAGTCTTCATCTATTATAATATCTTCACTTGATAGAGCATCCTGCCAGCA	TGCAGAACATTGTTTTAACAAGTCTTCATCTATTATAATATCTTCACTTGATAGAGCATCCTGCCAGCA	JACGTI010004094.1_CrufTF_contig_4094	11926	4	1.67E-15	21:T>G	21	1	1	0.005348	0.994652	0	0.005348	0	0.010638	0.005319	19.29224	11.5	1	0	0	0	0	0	0	0	0	0	0	0	0	0	0	0	0	0	0	0	0	0	0	0	0	0	0	0	0
100031113|F|0--28:T>C	100031113	TGCAGAACATTGTTTTAACAATTCTTCATCTATTATAATATCTTCACTTGATAGAGCATCCTGCCAGCA	TGCAGAACATTGTTTTAACAATTCTTCATCTATTATAATATCTTCACTTGATAGAGCATCCTGCCAGCA	JACGTI010004094.1_CrufTF_contig_4094	11926	4	1.67E-15		28	1	1	0.005348	0.994652	0	0.005348	0	0.010638	0.005319	19.29224	12	1	1	1	1	1	1	1	1	1	1	1	1	1	1	1	1	1	1	1	1	1	1	1	1	1	1	1	1	1
100031113|F|0-28:T>C-28:T>C	100031113	TGCAGAACATTGTTTTAACAATTCTTCACTTATTATAATATCTTCACTTGATAGAGCATCCTGCCAGCA	TGCAGAACATTGTTTTAACAATTCTTCACTTATTATAATATCTTCACTTGATAGAGCATCCTGCCAGCA	JACGTI010004094.1_CrufTF_contig_4094	11926	4	1.67E-15	28:T>C	28	1	1	0.005348	0.994652	0	0.005348	0	0.010638	0.005319	19.29224	12	1	0	0	0	0	0	0	0	0	0	0	0	0	0	0	0	0	0	0	0	0	0	0	0	0	0	0	0	0
65013834|F|0--44:A>T	65013834	TGCAGATCTTCGGCAAGTAATAGTGTCGCACTTTCTTCAAATTGAGCATATTGTTCGACATTAACCAGA	TGCAGATCTTCGGCAAGTAATAGTGTCGCACTTTCTTCAAATTGAGCATATTGTTCGACATTAACCAGA	JACGTI010004094.1_CrufTF_contig_4094	12672	4	4.64E-16		44	0.994652	0.903226	0.419355	0.580645	0.096774	0.322581	0.174818	0.486993	0.330905	57.06599	39.23913	1	1	1	1	1	1	1	1	1	1	1	1	1	0	1	1	1	0	1	1	1	1	1	1	0	1	1	1	1
65013834|F|0-44:A>T-44:A>T	65013834	TGCAGATCTTCGGCAAGTAATAGTGTCGCACTTTCTTCAAATTGTGCATATTGTTCGACATTAACCAGA	TGCAGATCTTCGGCAAGTAATAGTGTCGCACTTTCTTCAAATTGTGCATATTGTTCGACATTAACCAGA	JACGTI010004094.1_CrufTF_contig_4094	12672	4	4.64E-16	44:A>T	44	0.994652	0.903226	0.419355	0.580645	0.096774	0.322581	0.174818	0.486993	0.330905	57.06599	39.23913	1	0	0	1	0	1	0	1	0	1	0	1	0	1	1	0	0	1	0	1	0	0	0	1	1	0	1	0	0
65013834|F|0--39:A>T	65013834	TGCAGATCTTCGGCAAGTAATAGTGTCGCACTTTCTTCAAATTGAGCATATTGTTCGACATTAACCAGA	TGCAGATCTTCGGCAAGTAATAGTGTCGCACTTTCTTCAAATTGAGCATATTGTTCGACATTAACCAGA	JACGTI010004094.1_CrufTF_contig_4094	12672	4	4.64E-16		39	0.909091	0.994118	0.011765	0.988235	0.005882	0.005882	0.011696	0.023253	0.017474	56.78283	16.5	1	1	1	1	1	1	1	1	1	1	1	1	1	-	1	1	1	-	1	1	1	1	1	1	-	1	1	1	1
65013834|F|0-39:A>T-39:A>T	65013834	TGCAGATCTTCGGCAAGTAATAGTGTCGCACTTTCTTCATATTGTGCATATTGTTCGACATTAACCAGA	TGCAGATCTTCGGCAAGTAATAGTGTCGCACTTTCTTCATATTGTGCATATTGTTCGACATTAACCAGA	JACGTI010004094.1_CrufTF_contig_4094	12672	4	4.64E-16	39:A>T	39	0.909091	0.994118	0.011765	0.988235	0.005882	0.005882	0.011696	0.023253	0.017474	56.78283	16.5	1	0	0	0	0	0	0	0	0	0	0	0	0	-	0	0	0	-	0	0	0	0	0	0	-	0	0	0	0
100045497|F|0--28:A>T	100045497	TGCAGTAGGATCACGACCCCAATAAGCTAAAACATTTTTGAAAGGGAATTAAAGGGAAAAATAAGTAAA	TGCAGTAGGATCACGACCCCAATAAGCTAAAACATTTTTGAAAGGGAATTAAAGGGAAAAATAAGTAAA	JACGTI010004117.1_CrufTF_contig_4117	22864	3	9.91E-23		28	1	1	0.016043	0.983957	0	0.016043	0	0.031571	0.015785	32.92237	18	1	1	1	1	1	1	1	1	1	1	1	1	1	1	1	1	1	1	1	1	1	1	1	1	1	1	1	1	1
100045497|F|0-28:A>T-28:A>T	100045497	TGCAGTAGGATCACGACCCCAATAAGCTTAAATATTTTTGAAAGGGAATTAAAGGGAAAAATAAGTAAA	TGCAGTAGGATCACGACCCCAATAAGCTTAAATATTTTTGAAAGGGAATTAAAGGGAAAAATAAGTAAA	JACGTI010004117.1_CrufTF_contig_4117	22864	3	9.91E-23	28:A>T	28	1	1	0.016043	0.983957	0	0.016043	0	0.031571	0.015785	32.92237	18	1	0	0	0	0	0	0	0	0	0	0	0	0	0	0	0	0	0	0	0	0	0	0	0	0	0	0	0	0
65018039|F|0--14:T>C	65018039	TGCAGTGTTACCTATATGGGTGAGGAAATCGGTATGACAGATGTTTGGATTTCTTGGAATGATACAGTA	TGCAGTGTTACCTATATGGGTGAGGAAATCGGTATGACAGATGTTTGGATTTCTTGGAATGATACAGTA	JACGTI010004125.1_CrufTF_contig_4125	1767	1	2.79E-13		14	1	1	0.080214	0.919786	0	0.080214	0	0.147559	0.07378	11.11872	5	1	1	1	1	1	1	1	1	1	1	1	1	1	1	1	1	1	1	1	1	1	1	1	1	1	1	1	1	1
65018039|F|0-14:T>C-14:T>C	65018039	TGCAGTGTTACCTACATGGGTGAGGAAATCGGTATGACAGATGTTTGGATTTCTTGGAATGATACAGTA	TGCAGTGTTACCTACATGGGTGAGGAAATCGGTATGACAGATGTTTGGATTTCTTGGAATGATACAGTA	JACGTI010004125.1_CrufTF_contig_4125	1767	1	2.79E-13	14:T>C	14	1	1	0.080214	0.919786	0	0.080214	0	0.147559	0.07378	11.11872	5	1	1	1	0	0	0	0	0	0	1	0	0	0	0	0	0	0	0	0	1	0	0	0	0	0	0	0	0	0
65018039|F|0--29:C>A	65018039	TGCAGTGTTACCTATATGGGTGAGGAAATCGGTATGACAGATGTTTGGATTTCTTGGAATGATACAGTA	TGCAGTGTTACCTATATGGGTGAGGAAATCGGTATGACAGATGTTTGGATTTCTTGGAATGATACAGTA	JACGTI010004125.1_CrufTF_contig_4125	1767	1	2.79E-13		29	1	1	0.026738	0.973262	0	0.026738	0	0.052046	0.026023	11.11872	7.42857	1	1	1	1	1	1	1	1	1	1	1	1	1	1	1	1	1	1	1	1	1	1	1	1	1	1	1	1	1
65018039|F|0-29:C>A-29:C>A	65018039	TGCAGTGTTACCTATATGGGTGAGGAAATAGGTATGACAGATGTTTGGATTTCTTGGAATGATACAGTA	TGCAGTGTTACCTATATGGGTGAGGAAATAGGTATGACAGATGTTTGGATTTCTTGGAATGATACAGTA	JACGTI010004125.1_CrufTF_contig_4125	1767	1	2.79E-13	29:C>A	29	1	1	0.026738	0.973262	0	0.026738	0	0.052046	0.026023	11.11872	7.42857	1	0	0	0	0	0	0	0	0	0	0	0	0	0	1	0	0	0	0	0	0	0	0	0	0	0	0	0	0
65018039|F|0--11:C>G	65018039	TGCAGTGTTACCTATATGGGTGAGGAAATCGGTATGACAGATGTTTGGATTTCTTGGAATGATACAGTA	TGCAGTGTTACCTATATGGGTGAGGAAATCGGTATGACAGATGTTTGGATTTCTTGGAATGATACAGTA	JACGTI010004125.1_CrufTF_contig_4125	1767	1	2.79E-13		11	1	1	0.016043	0.983957	0	0.016043	0	0.031571	0.015785	11.11872	7.66667	1	1	1	1	1	1	1	1	1	1	1	1	1	1	1	1	1	1	1	1	1	1	1	1	1	1	1	1	1
65018039|F|0-11:C>G-11:C>G	65018039	TGCAGTGTTACGTATATGGGTGAGGAAATCGGTATGACAGATGTTTGGATTTCTTGGAATGATACAGTA	TGCAGTGTTACGTATATGGGTGAGGAAATCGGTATGACAGATGTTTGGATTTCTTGGAATGATACAGTA	JACGTI010004125.1_CrufTF_contig_4125	1767	1	2.79E-13	11:C>G	11	1	1	0.016043	0.983957	0	0.016043	0	0.031571	0.015785	11.11872	7.66667	1	0	0	0	0	0	0	0	0	0	0	0	0	0	0	0	0	0	0	0	0	0	0	0	0	0	0	0	0
65018039|F|0--10:C>A	65018039	TGCAGTGTTACCTATATGGGTGAGGAAATCGGTATGACAGATGTTTGGATTTCTTGGAATGATACAGTA	TGCAGTGTTACCTATATGGGTGAGGAAATCGGTATGACAGATGTTTGGATTTCTTGGAATGATACAGTA	JACGTI010004125.1_CrufTF_contig_4125	1767	1	2.79E-13		10	1	1	0.010695	0.989305	0	0.010695	0	0.021162	0.010581	11.11872	6	1	1	1	1	1	1	1	1	1	1	1	1	1	1	1	1	1	1	1	1	1	1	1	1	1	1	1	1	1
65018039|F|0-10:C>A-10:C>A	65018039	TGCAGTGTTAACTATATGGGTGAGGAAATCGGTATGACAGATGTTTGGATTTCTTGGAATGATACAGTA	TGCAGTGTTAACTATATGGGTGAGGAAATCGGTATGACAGATGTTTGGATTTCTTGGAATGATACAGTA	JACGTI010004125.1_CrufTF_contig_4125	1767	1	2.79E-13	10:C>A	10	1	1	0.010695	0.989305	0	0.010695	0	0.021162	0.010581	11.11872	6	1	0	0	0	0	0	0	0	0	0	0	0	0	0	0	0	0	0	0	0	0	0	0	0	1	0	0	0	0
100025823|F|0--6:T>G	100025823	TGCAGCTGTATCACTGGCACTGGCATAACCCTGTTTGGGTGTTGTATCCGACAAGAATTCCAATTCCTC	TGCAGCTGTATCACTGGCACTGGCATAACCCTGTTTGGGTGTTGTATCCGACAAGAATTCCAATTCCTC	JACGTI010004139.1_CrufTF_contig_4139	8207	3	1.27E-26		6	1	1	0.005348	0.994652	0	0.005348	0	0.010638	0.005319	10.49315	5	1	1	1	1	1	1	1	1	1	1	1	1	1	1	1	1	1	1	1	1	1	1	1	1	1	1	1	1	1
100025823|F|0-6:T>G-6:T>G	100025823	TGCAGCGGTATCACTGGCACTGGCATAACCCTGTTTGGGTGTTGTATCCGACAAGAATTCCAATTCCTC	TGCAGCGGTATCACTGGCACTGGCATAACCCTGTTTGGGTGTTGTATCCGACAAGAATTCCAATTCCTC	JACGTI010004139.1_CrufTF_contig_4139	8207	3	1.27E-26	6:T>G	6	1	1	0.005348	0.994652	0	0.005348	0	0.010638	0.005319	10.49315	5	1	0	0	0	0	0	0	0	0	0	0	0	0	0	0	0	0	0	0	0	0	0	0	0	0	0	0	0	0
100031247|F|0--67:G>C	100031247	TGCAGACAATATGAACAAAATGTCCATCAAACTGCCAAAGCTTTCATCAAATTGGGTTTAAGTGCCCGC	TGCAGACAATATGAACAAAATGTCCATCAAACTGCCAAAGCTTTCATCAAATTGGGTTTAAGTGCCCGC	JACGTI010004154.1_CrufTF_contig_4154	1104	3	7.71E-19		67	1	1	0.005348	0.994652	0	0.005348	0	0.010638	0.005319	70.18721	21	1	1	1	1	1	1	1	1	1	1	1	1	1	1	1	1	1	1	1	1	1	1	1	1	1	1	1	1	1
100031247|F|0-67:G>C-67:G>C	100031247	TGCAGACAATATGAACAAAATGTCCATCAAACTGCCAAAGCTTTCATCAAATTGGGTTTAAGTGCCCCC	TGCAGACAATATGAACAAAATGTCCATCAAACTGCCAAAGCTTTCATCAAATTGGGTTTAAGTGCCCCC	JACGTI010004154.1_CrufTF_contig_4154	1104	3	7.71E-19	67:G>C	67	1	1	0.005348	0.994652	0	0.005348	0	0.010638	0.005319	70.18721	21	1	0	0	0	0	0	0	0	0	0	0	0	0	0	0	0	0	0	0	0	0	0	0	0	0	0	0	0	0
65021732|F|0--21:C>T	65021732	TGCAGCCGAACAGGGTACACCCAGTATATCAACCGAGATCGGAAGAGCGGTTCAGCAGGAATGCCGAGA	TGCAGCCGAACAGGGTACACCCAGTATATCAACCG	JACGTI010004157.1_CrufTF_contig_4157	12188	3	9.10E-08		21	1	1	0.181818	0.818182	0	0.181818	0	0.297521	0.14876	306.10959	124.86111	0.966667	1	1	1	1	1	1	1	1	1	1	1	1	1	1	1	1	1	1	1	1	1	1	1	1	1	1	1	1
65021732|F|0-21:C>T-21:C>T	65021732	TGCAGCCGAACAGGGTACACCTAGTATATCAACCGAGATCGGAAGAGCGGTTCAGCAGGAATGCCGAGA	TGCAGCCGAACAGGGTACACCTAGTATATCAACCG	JACGTI010004157.1_CrufTF_contig_4157	12188	3	9.10E-08	21:C>T	21	1	1	0.181818	0.818182	0	0.181818	0	0.297521	0.14876	306.10959	124.86111	0.966667	0	0	1	0	0	0	0	0	0	0	0	0	0	0	1	0	0	0	0	0	1	0	0	0	0	0	0	0
65017036|F|0--23:G>A	65017036	TGCAGCTCTTAAAAGTTGTTAACGATACAATTGTGGGCATTAATCTTTAAAGACTTTGTCAACACGATC	TGCAGCTCTTAAAAGTTGTTAACGATACAATTGTGGGCATTAATCTTTAAAGACTTTGTCAACACGATC	JACGTI010004177.1_CrufTF_contig_4177	31432	3	3.59E-17		23	1	1	0.064171	0.935829	0	0.064171	0	0.120106	0.060053	14.46575	8.71429	1	1	1	1	1	1	1	1	1	1	1	1	1	1	1	1	1	1	1	1	1	1	1	1	1	1	1	1	1
65017036|F|0-23:G>A-23:G>A	65017036	TGCAGCTCTTAAAAGTTGTTAACAATACAATTGTGGGCATTAATCTTTAAAGACTTTGTCAACACGATC	TGCAGCTCTTAAAAGTTGTTAACAATACAATTGTGGGCATTAATCTTTAAAGACTTTGTCAACACGATC	JACGTI010004177.1_CrufTF_contig_4177	31432	3	3.59E-17	23:G>A	23	1	1	0.064171	0.935829	0	0.064171	0	0.120106	0.060053	14.46575	8.71429	1	0	0	0	0	0	0	0	0	0	0	0	0	0	0	0	0	0	1	0	0	0	0	0	0	0	0	0	0
65017036|F|0--15:T>A	65017036	TGCAGCTCTTAAAAGTTGTTAACGATACAATTGTGGGCATTAATCTTTAAAGACTTTGTCAACACGATC	TGCAGCTCTTAAAAGTTGTTAACGATACAATTGTGGGCATTAATCTTTAAAGACTTTGTCAACACGATC	JACGTI010004177.1_CrufTF_contig_4177	31432	3	3.59E-17		15	1	1	0.010695	0.989305	0	0.010695	0	0.021162	0.010581	14.46575	6.66667	1	1	1	1	1	1	1	1	1	1	1	1	1	1	1	1	1	1	1	1	1	1	1	1	1	1	1	1	1
65017036|F|0-15:T>A-15:T>A	65017036	TGCAGCTCTTAAAAGATGTTAACGATACAATTGTGGGCATTAATCTTTAAAGACTTTGTCAACACGATC	TGCAGCTCTTAAAAGATGTTAACGATACAATTGTGGGCATTAATCTTTAAAGACTTTGTCAACACGATC	JACGTI010004177.1_CrufTF_contig_4177	31432	3	3.59E-17	15:T>A	15	1	1	0.010695	0.989305	0	0.010695	0	0.021162	0.010581	14.46575	6.66667	1	0	0	0	0	0	0	0	0	0	0	0	0	0	0	0	0	0	0	0	0	0	0	0	0	0	0	0	0
65017036|F|0--68:C>T	65017036	TGCAGCTCTTAAAAGTTGTTAACGATACAATTGTGGGCATTAATCTTTAAAGACTTTGTCAACACGATC	TGCAGCTCTTAAAAGTTGTTAACGATACAATTGTGGGCATTAATCTTTAAAGACTTTGTCAACACGATC	JACGTI010004177.1_CrufTF_contig_4177	31432	3	3.59E-17		68	1	1	0.010695	0.989305	0	0.010695	0	0.021162	0.010581	14.46575	4	1	1	1	1	1	1	1	1	1	1	1	1	1	1	1	1	1	1	1	1	1	1	1	1	1	1	1	1	1
65017036|F|0-68:C>T-68:C>T	65017036	TGCAGCTCTTAAAAGTTGTTAACGATACAATTGTGGGCATTAATCTTTAAAGACTTTGTCAACACGATT	TGCAGCTCTTAAAAGTTGTTAACGATACAATTGTGGGCATTAATCTTTAAAGACTTTGTCAACACGATT	JACGTI010004177.1_CrufTF_contig_4177	31432	3	3.59E-17	68:C>T	68	1	1	0.010695	0.989305	0	0.010695	0	0.021162	0.010581	14.46575	4	1	0	0	0	0	0	0	0	0	0	0	0	0	0	0	0	0	0	0	0	0	0	0	0	0	0	0	0	0
65013999|F|0--36:T>A	65013999	TGCAGCGGTGGCCAAAGGATTTCTTAAAACCAAAATTACGGAATCACCCCGTAAGAACATTTTCGATAT	TGCAGCGGTGGCCAAAGGATTTCTTAAAACCAAAATTACGGAATCACCCCGTAAGAACATTTTCGATAT	JACGTI010004423.1_CrufTF_contig_4423	12131	3	6.00E-15		36	1	0.973262	0.358289	0.641711	0.026738	0.331551	0.052046	0.459836	0.255941	10.58685	7.16883	1	1	1	1	1	0	1	1	1	1	1	1	1	1	1	1	1	1	1	1	1	1	1	1	1	1	1	1	1
65013999|F|0-36:T>A-36:T>A	65013999	TGCAGCGGTGGCCAAAGGATTTCTTAAAACCAAAATAACGGAATCACCCCGTAAGAACATTTTCGATAT	TGCAGCGGTGGCCAAAGGATTTCTTAAAACCAAAATAACGGAATCACCCCGTAAGAACATTTTCGATAT	JACGTI010004423.1_CrufTF_contig_4423	12131	3	6.00E-15	36:T>A	36	1	0.973262	0.358289	0.641711	0.026738	0.331551	0.052046	0.459836	0.255941	10.58685	7.16883	1	0	0	0	1	1	0	0	0	0	0	0	0	1	1	0	0	0	0	1	0	0	1	0	0	0	0	0	1
100061677|F|0--39:T>A	100061677	TGCAGTTATGGCATTGGAATAGGTGTTCATGGAACCGGGTACCAAGGCAAATTTAGAATTACCCGAGAT	TGCAGTTATGGCATTGGAATAGGTGTTCATGGAACCGGGTACCAAGGCAAATTTAGAATTACCCGAGAT	JACGTI010004848.1_CrufTF_contig_4848	17057	2	2.77E-18		39	0.97861	0.994536	0.010929	0.989071	0.005464	0.005464	0.010869	0.021619	0.016244	6.49761	2.5	1	1	1	1	1	1	1	1	-	1	1	1	1	1	1	1	1	-	1	1	1	1	1	1	1	1	1	1	1
100061677|F|0-39:T>A-39:T>A	100061677	TGCAGTTATGGCATTGGAATAGGTGTTCATGGAACCGAGAACCAAGGCAAATTTAGAATTACCCGAGAT	TGCAGTTATGGCATTGGAATAGGTGTTCATGGAACCGAGAACCAAGGCAAATTTAGAATTACCCGAGAT	JACGTI010004848.1_CrufTF_contig_4848	17057	2	2.77E-18	39:T>A	39	0.97861	0.994536	0.010929	0.989071	0.005464	0.005464	0.010869	0.021619	0.016244	6.49761	2.5	1	0	0	0	0	0	0	0	-	0	0	0	0	0	0	0	0	-	0	0	0	0	0	0	0	0	0	0	0
100061677|F|0--31:G>A	100061677	TGCAGTTATGGCATTGGAATAGGTGTTCATGGAACCGGGTACCAAGGCAAATTTAGAATTACCCGAGAT	TGCAGTTATGGCATTGGAATAGGTGTTCATGGAACCGGGTACCAAGGCAAATTTAGAATTACCCGAGAT	JACGTI010004848.1_CrufTF_contig_4848	17057	2	2.77E-18		31	0.97861	0.994536	0.005464	0.994536	0.005464	0	0.010869	0.010869	0.010869	6.49761	3	1	1	1	1	1	1	1	1	-	1	1	1	1	1	1	1	1	0	1	1	1	1	1	1	1	1	1	1	1
100061677|F|0-31:G>A-31:G>A	100061677	TGCAGTTATGGCATTGGAATAGGTGTTCATGAAACCGGGTACCAAGGCAAATTTAGAATTACCCGAGAT	TGCAGTTATGGCATTGGAATAGGTGTTCATGAAACCGGGTACCAAGGCAAATTTAGAATTACCCGAGAT	JACGTI010004848.1_CrufTF_contig_4848	17057	2	2.77E-18	31:G>A	31	0.97861	0.994536	0.005464	0.994536	0.005464	0	0.010869	0.010869	0.010869	6.49761	3	1	0	0	0	0	0	0	0	-	0	0	0	0	0	0	0	0	1	0	0	0	0	0	0	0	0	0	0	0
100025269|F|0--21:T>A	100025269	TGCAGCAAAAATACAGAGGATTTTCTTGGATGAAAATTTTTATGCATAAACATTATTGAAATTATTAAC	TGCAGCAAAAATACAGAGGATTTTCTTGGATGAAAATTTTTATGCATAAACATTATTGAAATTATTAAC	JACGTI010004876.1_CrufTF_contig_4876	3122	3	7.66E-24		21	0.935829	1	0.011429	0.988571	0	0.011429	0	0.022596	0.011298	3.26829	3	1	1	1	1	1	1	1	1	1	1	1	1	-	1	1	1	1	1	1	1	-	1	1	-	1	1	1	1	1
100025269|F|0-21:T>A-21:T>A	100025269	TGCAGCAAAAATACAGAGGATATTCTTGGATGAAAATTTTTATGCATAAACATTATTGAAATTATTAAC	TGCAGCAAAAATACAGAGGATATTCTTGGATGAAAATTTTTATGCATAAACATTATTGAAATTATTAAC	JACGTI010004876.1_CrufTF_contig_4876	3122	3	7.66E-24	21:T>A	21	0.935829	1	0.011429	0.988571	0	0.011429	0	0.022596	0.011298	3.26829	3	1	0	0	0	0	0	0	0	0	0	0	0	-	0	0	0	0	0	0	0	-	0	0	-	0	0	0	0	0
100053292|F|0--41:C>A	100053292	TGCAGTTAAAAACCAATAAAAGTCATTCATGCCCAACCAAACATGTGCATGACGATGCATTAAAAAACA	TGCAGTTAAAAACCAATAAAAGTCATTCATGCCCAACCAAACATGTGCATGACGATGCATTAAAAAACA	JACGTI010004987.1_CrufTF_contig_4987	801	3	3.54E-27		41	0.989305	0.994595	0.027027	0.972973	0.005405	0.021622	0.010752	0.052593	0.031673	22.34722	11.28571	1	1	1	1	1	1	1	1	1	-	1	1	1	1	1	0	1	1	1	1	1	1	1	1	1	1	1	1	1
100053292|F|0-41:C>A-41:C>A	100053292	TGCAGTTAAAAACCAATAAAAGTCATTCATGCCCAACCAAAAATGTGCATGACGATGCATTAAAAAACA	TGCAGTTAAAAACCAATAAAAGTCATTCATGCCCAACCAAAAATGTGCATGACGATGCATTAAAAAACA	JACGTI010004987.1_CrufTF_contig_4987	801	3	3.54E-27	41:C>A	41	0.989305	0.994595	0.027027	0.972973	0.005405	0.021622	0.010752	0.052593	0.031673	22.34722	11.28571	1	0	0	0	0	0	0	0	0	-	0	0	0	0	0	1	0	0	0	0	0	0	0	0	0	0	0	0	0
100053292|F|0--33:C>A	100053292	TGCAGTTAAAAACCAATAAAAGTCATTCATGCCCAACCAAACATGTGCATGACGATGCATTAAAAAACA	TGCAGTTAAAAACCAATAAAAGTCATTCATGCCCAACCAAACATGTGCATGACGATGCATTAAAAAACA	JACGTI010004987.1_CrufTF_contig_4987	801	3	3.54E-27		33	0.989305	0.994595	0.021622	0.978378	0.005405	0.016216	0.010752	0.042308	0.02653	22.34722	10.4	1	1	1	1	1	1	1	1	1	0	1	1	1	1	1	-	1	1	1	1	1	1	1	1	1	1	1	1	1
100053292|F|0-33:C>A-33:C>A	100053292	TGCAGTTAAAAACCAATAAAAGTCATTCATGCCAAACCAAACATGTGCATGACGATGCATTAAAAAACA	TGCAGTTAAAAACCAATAAAAGTCATTCATGCCAAACCAAACATGTGCATGACGATGCATTAAAAAACA	JACGTI010004987.1_CrufTF_contig_4987	801	3	3.54E-27	33:C>A	33	0.989305	0.994595	0.021622	0.978378	0.005405	0.016216	0.010752	0.042308	0.02653	22.34722	10.4	1	0	0	0	0	0	0	0	0	1	0	0	0	0	0	-	0	0	0	0	0	0	0	0	0	0	0	0	1
100053292|F|0--13:C>A	100053292	TGCAGTTAAAAACCAATAAAAGTCATTCATGCCCAACCAAACATGTGCATGACGATGCATTAAAAAACA	TGCAGTTAAAAACCAATAAAAGTCATTCATGCCCAACCAAACATGTGCATGACGATGCATTAAAAAACA	JACGTI010004987.1_CrufTF_contig_4987	801	3	3.54E-27		13	0.989305	0.994595	0.016216	0.983784	0.005405	0.010811	0.010752	0.031907	0.021329	22.34722	7.66667	1	1	1	1	1	1	1	1	1	-	1	1	1	1	1	0	1	1	1	1	1	1	1	1	1	1	1	1	1
100053292|F|0-13:C>A-13:C>A	100053292	TGCAGTTAAAAACAAATAAAAGTCATTCATGCCCAACCAAACATGTGCATGACGATGCATTAAAAAACA	TGCAGTTAAAAACAAATAAAAGTCATTCATGCCCAACCAAACATGTGCATGACGATGCATTAAAAAACA	JACGTI010004987.1_CrufTF_contig_4987	801	3	3.54E-27	13:C>A	13	0.989305	0.994595	0.016216	0.983784	0.005405	0.010811	0.010752	0.031907	0.021329	22.34722	7.66667	1	0	0	0	0	0	0	0	0	-	0	0	0	0	0	1	0	0	0	0	0	0	0	0	0	0	0	1	0
100053292|F|0--57:C>T	100053292	TGCAGTTAAAAACCAATAAAAGTCATTCATGCCCAACCAAACATGTGCATGACGATGCATTAAAAAACA	TGCAGTTAAAAACCAATAAAAGTCATTCATGCCCAACCAAACATGTGCATGACGATGCATTAAAAAACA	JACGTI010004987.1_CrufTF_contig_4987	801	3	3.54E-27		57	0.983957	1	0.016304	0.983696	0	0.016304	0	0.032077	0.016039	22.34722	9.33333	1	1	1	1	1	1	1	1	1	-	1	1	1	1	1	-	1	1	1	1	1	1	1	1	1	1	1	1	1
100053292|F|0-57:C>T-57:C>T	100053292	TGCAGTTAAAAACCAATAAAAGTCATTCATGCCCAACCAAACATGTGCATGACGATGTATTAAAAAACA	TGCAGTTAAAAACCAATAAAAGTCATTCATGCCCAACCAAACATGTGCATGACGATGTATTAAAAAACA	JACGTI010004987.1_CrufTF_contig_4987	801	3	3.54E-27	57:C>T	57	0.983957	1	0.016304	0.983696	0	0.016304	0	0.032077	0.016039	22.34722	9.33333	1	0	0	0	0	0	0	0	0	-	0	0	0	0	0	-	0	0	0	0	0	0	0	0	0	0	0	0	0
100053292|F|0--65:A>T	100053292	TGCAGTTAAAAACCAATAAAAGTCATTCATGCCCAACCAAACATGTGCATGACGATGCATTAAAAAACA	TGCAGTTAAAAACCAATAAAAGTCATTCATGCCCAACCAAACATGTGCATGACGATGCATTAAAAAACA	JACGTI010004987.1_CrufTF_contig_4987	801	3	3.54E-27		65	0.983957	1	0.005435	0.994565	0	0.005435	0	0.01081	0.005405	22.34722	8	1	1	1	1	1	1	1	1	1	-	1	1	1	1	1	-	1	1	1	1	1	1	1	1	1	1	1	1	1
100053292|F|0-65:A>T-65:A>T	100053292	TGCAGTTAAAAACCAATAAAAGTCATTCATGCCCAACCAAACATGTGCATGACGATGCATTAAAATACA	TGCAGTTAAAAACCAATAAAAGTCATTCATGCCCAACCAAACATGTGCATGACGATGCATTAAAATACA	JACGTI010004987.1_CrufTF_contig_4987	801	3	3.54E-27	65:A>T	65	0.983957	1	0.005435	0.994565	0	0.005435	0	0.01081	0.005405	22.34722	8	1	0	0	0	0	0	0	0	0	-	0	0	0	0	0	-	0	0	0	0	0	0	0	0	0	0	0	0	0
65017762|F|0--60:T>G	65017762	TGCAGCCCTTTTTGTTATTTTACGTAAAAGATCTTCAGCCCGTCGAGATTTCGTTTTGACTGGCATCAG	TGCAGCCCTTTTTGTTATTTTACGTAAAAGATCTTCAGCCCGTCGAGATTTCGTTTTGACTGGCATCAG	JACGTI010005099.1_CrufTF_contig_5099	29398	3	9.98E-18		60	1	0.951872	0.31016	0.68984	0.048128	0.262032	0.091624	0.427922	0.259773	39.19712	24.64706	1	1	1	1	1	1	1	1	1	1	1	1	1	1	1	1	1	1	1	1	1	1	1	1	1	1	1	1	1
65017762|F|0-60:T>G-60:T>G	65017762	TGCAGCCCTTTTTGTTATTTTACGTAAAAGATCTTCAGCCCGTCGAGATTTCGTTTTGACGGGCATCAG	TGCAGCCCTTTTTGTTATTTTACGTAAAAGATCTTCAGCCCGTCGAGATTTCGTTTTGACGGGCATCAG	JACGTI010005099.1_CrufTF_contig_5099	29398	3	9.98E-18	60:T>G	60	1	0.951872	0.31016	0.68984	0.048128	0.262032	0.091624	0.427922	0.259773	39.19712	24.64706	1	0	0	0	0	1	0	0	0	0	1	1	1	0	1	0	0	1	0	1	0	0	0	1	0	1	0	0	1
65017762|F|0--52:G>A	65017762	TGCAGCCCTTTTTGTTATTTTACGTAAAAGATCTTCAGCCCGTCGAGATTTCGTTTTGACTGGCATCAG	TGCAGCCCTTTTTGTTATTTTACGTAAAAGATCTTCAGCCCGTCGAGATTTCGTTTTGACTGGCATCAG	JACGTI010005099.1_CrufTF_contig_5099	29398	3	9.98E-18		52	0.951872	1	0.011236	0.988764	0	0.011236	0	0.022219	0.01111	39.19712	27	1	1	1	1	1	1	1	1	1	1	1	1	1	1	1	1	1	1	1	1	1	1	1	1	1	1	1	1	1
65017762|F|0-52:G>A-52:G>A	65017762	TGCAGCCCTTTTTGTTATTTTACGTAAAAGATCTTCAGCCCGTCGAGATTTCATTTTGACTGGCATCAG	TGCAGCCCTTTTTGTTATTTTACGTAAAAGATCTTCAGCCCGTCGAGATTTCATTTTGACTGGCATCAG	JACGTI010005099.1_CrufTF_contig_5099	29398	3	9.98E-18	52:G>A	52	0.951872	1	0.011236	0.988764	0	0.011236	0	0.022219	0.01111	39.19712	27	1	0	0	0	0	0	0	0	0	0	0	0	0	0	0	0	0	0	0	0	0	0	0	0	0	0	0	0	0
65017762|F|0--39:C>A	65017762	TGCAGCCCTTTTTGTTATTTTACGTAAAAGATCTTCAGCCCGTCGAGATTTCGTTTTGACGGGCATCAG	TGCAGCCCTTTTTGTTATTTTACGTAAAAGATCTTCAGCCCGTCGAGATTTCGTTTTGACGGGCATCAG	JACGTI010005099.1_CrufTF_contig_5099	29398	3	4.64E-16		39	0.326203	0.95082	0.04918	0.95082	0.04918	0	0.093523	0.093523	0.093523	24.64706	12.5	1	-	-	-	-	1	-	-	-	-	1	1	1	-	1	-	-	1	-	1	-	-	-	1	-	1	-	-	1
65017762|F|0-39:C>A-39:C>A	65017762	TGCAGCCCTTTTTGTTATTTTACGTAAAAGATCTTCAGCACGTCGAGATTTCGTTTTGACTGGCATCAG	TGCAGCCCTTTTTGTTATTTTACGTAAAAGATCTTCAGCACGTCGAGATTTCGTTTTGACTGGCATCAG	JACGTI010005099.1_CrufTF_contig_5099	29398	3	4.64E-16	39:C>A	39	0.326203	0.95082	0.04918	0.95082	0.04918	0	0.093523	0.093523	0.093523	24.64706	12.5	1	-	-	-	-	0	-	-	-	-	0	0	0	-	0	-	-	0	-	0	-	-	-	0	-	0	-	-	0
65021910|F|0--12:G>T	65021910	TGCAGTGACGAAGATTATTGAATTTGGTACGGCTTGGTCCATTATTTCTTGTAGCCCCCATACGAGTGT	TGCAGTGACGAAGATTATTGAATTTGGTACGGCTTGGTCCATTATTTCTTGTAGCCCCCATACGAGTGT	JACGTI010005182.1_CrufTF_contig_5182	1414	3	4.67E-11		12	0.839572	0.649682	0.56051	0.43949	0.350318	0.210191	0.455191	0.492677	0.473934	88.02521	84.06667	1	0	1	0	0	0	1	1	0	0	0	0	0	0	0	1	-	-	1	-	-	0	-	1	1	0	1	0	1
65021910|F|0-12:G>T-12:G>T	65021910	TGCAGTGACGAATATTATTGAATTTGGTACGGCTTGGTCCATTATTTCTTGTAGCCCCCATACGTGTGT	TGCAGTGACGAATATTATTGAATTTGGTACGGCTTGGTCCATTATTTCTTGTAGCCCCCATACGTGTGT	JACGTI010005182.1_CrufTF_contig_5182	1414	3	4.67E-11	12:G>T	12	0.839572	0.649682	0.56051	0.43949	0.350318	0.210191	0.455191	0.492677	0.473934	88.02521	84.06667	1	1	0	1	1	1	0	0	1	1	1	1	1	1	1	1	-	-	0	-	-	1	-	0	0	1	0	1	0
65021911|F|0--35:G>A	65021911	TGCAGTGACGAATATTATTGAATTTGGTACGGCTTGGTCCATTATTTCTTGTAGCCCCCATACGTGTGT	TGCAGTGACGAATATTATTGAATTTGGTACGGCTTGGTCCATTATTTCTTGTAGCCCCCATACGTGTGT	JACGTI010005182.1_CrufTF_contig_5182	1414	3	2.18E-09		35	0.652406	0.721311	0.344262	0.655738	0.278689	0.065574	0.402042	0.451492	0.426767	84.06667	67.67347	1	1	-	1	1	1	0	-	1	1	1	1	1	1	1	1	0	0	-	-	-	1	-	-	0	1	-	1	-
65021911|F|0-35:G>A-35:G>A	65021911	TGCAGTGACGAAGATTATTGAATTTGGTACGGCTTAGTCCATTATTTCTTGTAGCCCCCATACGAGTGT	TGCAGTGACGAAGATTATTGAATTTGGTACGGCTTAGTCCATTATTTCTTGTAGCCCCCATACGAGTGT	JACGTI010005182.1_CrufTF_contig_5182	1414	3	2.18E-09	35:G>A	35	0.652406	0.721311	0.344262	0.655738	0.278689	0.065574	0.402042	0.451492	0.426767	84.06667	67.67347	1	0	-	0	0	0	1	-	0	0	0	1	0	0	0	0	1	1	-	-	-	0	-	-	1	1	-	0	-
65021910|F|0--47:C>A	65021910	TGCAGTGACGAAGATTATTGAATTTGGTACGGCTTGGTCCATTATTTCTTGTAGCCCCCATACGAGTGT	TGCAGTGACGAAGATTATTGAATTTGGTACGGCTTGGTCCATTATTTCTTGTAGCCCCCATACGAGTGT	JACGTI010005182.1_CrufTF_contig_5182	1414	3	4.67E-11		47	0.550802	0.980583	0.019417	0.980583	0.019417	0	0.038081	0.038081	0.038081	88.76271	54.5	1	-	1	-	-	-	1	1	-	-	-	-	-	-	-	1	-	-	1	-	-	0	-	1	1	-	1	-	1
65021910|F|0-47:C>A-47:C>A	65021910	TGCAGTGACGAATATTATTGAATTTGGTACGGCTTGGTCCATTATTTATTGTAGCCCCCATACGAGTGT	TGCAGTGACGAATATTATTGAATTTGGTACGGCTTGGTCCATTATTTATTGTAGCCCCCATACGAGTGT	JACGTI010005182.1_CrufTF_contig_5182	1414	3	4.67E-11	47:C>A	47	0.550802	0.980583	0.019417	0.980583	0.019417	0	0.038081	0.038081	0.038081	88.76271	54.5	1	-	0	-	-	-	0	0	-	-	-	-	-	-	-	0	-	-	0	-	-	1	-	0	0	-	0	-	0
65021911|F|0--31:G>T	65021911	TGCAGTGACGAATATTATTGAATTTGGTACGGCTTGGTCCATTATTTCTTGTAGCCCCCATACGTGTGT	TGCAGTGACGAATATTATTGAATTTGGTACGGCTTGGTCCATTATTTCTTGTAGCCCCCATACGTGTGT	JACGTI010005182.1_CrufTF_contig_5182	1414	3	2.18E-09		31	0.491979	0.956522	0.076087	0.923913	0.043478	0.032609	0.083176	0.140595	0.111886	84.06667	78.22222	1	1	-	1	1	1	-	-	1	1	1	1	1	1	1	1	-	-	-	-	-	1	-	-	-	1	-	1	-
65021911|F|0-31:G>T-31:G>T	65021911	TGCAGTGACGAAGATTATTGAATTTGGTACGTCTTGGTCCATTATTTCTTGTAGCCCCCATACGAGTGT	TGCAGTGACGAAGATTATTGAATTTGGTACGTCTTGGTCCATTATTTCTTGTAGCCCCCATACGAGTGT	JACGTI010005182.1_CrufTF_contig_5182	1414	3	2.18E-09	31:G>T	31	0.491979	0.956522	0.076087	0.923913	0.043478	0.032609	0.083176	0.140595	0.111886	84.06667	78.22222	1	0	-	0	0	0	-	-	0	0	0	0	0	0	0	0	-	-	-	-	-	0	-	-	-	0	-	0	-
100041008|F|0--56:G>C	100041008	TGCAGATTAACACAAACATCATCCTTGCGACAGCACATATTACACACAGAGGAATCGGGCATGTTAATT	TGCAGATTAACACAAACATCATCCTTGCGACAGCACATATTACACACAGAGGAATCGGGCATGTTAATT	JACGTI010005493.1_CrufTF_contig_5493	12842	3	1.68E-10		56	1	0.010695	1	0	0.989305	0.010695	0.021162	0	0.010581	82.5	79.15068	1	0	0	0	0	1	0	0	0	0	0	0	0	0	0	0	0	0	0	0	0	0	0	0	0	0	0	0	0
100041008|F|0-56:G>C-56:G>C	100041008	TGCAGATTAACACAAACATCATCCTTGCGACAGCACATATTACACACAGAGGAATCCGGCATGTTAATT	TGCAGATTAACACAAACATCATCCTTGCGACAGCACATATTACACACAGAGGAATCCGGCATGTTAATT	JACGTI010005493.1_CrufTF_contig_5493	12842	3	1.68E-10	56:G>C	56	1	0.010695	1	0	0.989305	0.010695	0.021162	0	0.010581	82.5	79.15068	1	1	1	1	1	1	1	1	1	1	1	1	1	1	1	1	1	1	1	1	1	1	1	1	1	1	1	1	1
65015123|F|0--12:G>A	65015123	TGCAGCTGCTGCGAATTATGGTGTATAGGGAAGCTATATTCTGAAAGACCAGTTGATTGCATTTTTTCA	TGCAGCTGCTGCGAATTATGGTGTATAGGGAAGCTATATTCTGAAAGACCAGTTGATTGCATTTTTTCA	JACGTI010005809.1_CrufTF_contig_5809	6601	2	6.00E-15		12	1	0.994652	0.13369	0.86631	0.005348	0.128342	0.010638	0.231634	0.121136	11.92661	7.52941	1	1	1	1	1	1	1	1	1	1	1	1	1	1	1	1	1	1	1	1	1	1	1	1	1	1	1	1	1
65015123|F|0-12:G>A-12:G>A	65015123	TGCAGCTGCTGCAAATTATGGTGTATAGGGAAGCTATATTCTGAAAGACCAGTTGATTGCATTTTTTCA	TGCAGCTGCTGCAAATTATGGTGTATAGGGAAGCTATATTCTGAAAGACCAGTTGATTGCATTTTTTCA	JACGTI010005809.1_CrufTF_contig_5809	6601	2	6.00E-15	12:G>A	12	1	0.994652	0.13369	0.86631	0.005348	0.128342	0.010638	0.231634	0.121136	11.92661	7.52941	1	1	0	0	0	0	0	0	0	0	1	0	1	0	0	0	0	0	1	0	0	0	0	0	0	0	1	0	0
65015123|F|0--46:G>T	65015123	TGCAGCTGCTGCGAATTATGGTGTATAGGGAAGCTATATTCTGAAAGACCAGTTGATTGCATTTTTTCA	TGCAGCTGCTGCGAATTATGGTGTATAGGGAAGCTATATTCTGAAAGACCAGTTGATTGCATTTTTTCA	JACGTI010005809.1_CrufTF_contig_5809	6601	2	6.00E-15		46	0.994652	1	0.037634	0.962366	0	0.037634	0	0.072436	0.036218	11.92661	7.625	1	1	1	1	1	1	1	1	1	1	1	1	1	1	1	1	1	1	1	1	1	1	1	1	1	1	1	1	1
65015123|F|0-46:G>T-46:G>T	65015123	TGCAGCTGCTGCGAATTATGGTGTATAGGGAAGCTATATTCTGAAATACCAGTTGATTGCATTTTTTCA	TGCAGCTGCTGCGAATTATGGTGTATAGGGAAGCTATATTCTGAAATACCAGTTGATTGCATTTTTTCA	JACGTI010005809.1_CrufTF_contig_5809	6601	2	6.00E-15	46:G>T	46	0.994652	1	0.037634	0.962366	0	0.037634	0	0.072436	0.036218	11.92661	7.625	1	0	1	0	0	0	1	0	0	0	0	0	0	0	0	0	0	0	0	0	1	0	0	0	0	0	0	0	0
100025398|F|0--61:C>A	100025398	TGCAGCAGAATTATTGGAAAAATTGGAACCTATACGCTTGGCTGGCAAAAACAATGCTGAACAATTGGG	TGCAGCAGAATTATTGGAAAAATTGGAACCTATACGCTTGGCTGGCAAAAACAATGCTGAACAATTGGG	JACGTI010005832.1_CrufTF_contig_5832	16515	3	3.56E-22		61	1	1	0.010695	0.989305	0	0.010695	0	0.021162	0.010581	31.60274	9	1	1	1	1	1	1	1	1	1	1	1	1	1	1	1	1	1	1	1	1	1	1	1	1	1	1	1	1	1
100025398|F|0-61:C>A-61:C>A	100025398	TGCAGCAGAATTATTGGAAAAATTGGAACCTATACGCTTGGCTGGCAAAAACAATGCTGAAAAATTGGG	TGCAGCAGAATTATTGGAAAAATTGGAACCTATACGCTTGGCTGGCAAAAACAATGCTGAAAAATTGGG	JACGTI010005832.1_CrufTF_contig_5832	16515	3	3.56E-22	61:C>A	61	1	1	0.010695	0.989305	0	0.010695	0	0.021162	0.010581	31.60274	9	1	0	0	0	0	0	0	0	0	0	0	0	0	0	0	0	0	0	0	0	0	0	0	0	0	0	0	0	0
65011740|F|0--61:C>T	65011740	TGCAGAAAGTAGTCGAGGCCATTATACACAAAAGTGAATTTTCCGAAATGCGTGAACTAATCGAAAAAC	TGCAGAAAGTAGTCGAGGCCATTATACACAAAAGTGAATTTTCCGAAATGCGTGAACTAATCGAAAAAC	JACGTI010006396.1_CrufTF_contig_6396	10298	3	7.71E-19		61	1	1	0.13369	0.86631	0	0.13369	0	0.231634	0.115817	26.92694	9.03333	1	1	1	1	1	1	1	1	1	1	1	1	1	1	1	1	1	1	1	1	1	1	1	1	1	1	1	1	1
65011740|F|0-61:C>T-61:C>T	65011740	TGCAGAAAGTAGTCGAGGCCATTATACACAAAAGTGAATTTTCCGAAATGCGTGAACTAATTGAAAAAC	TGCAGAAAGTAGTCGAGGCCATTATACACAAAAGTGAATTTTCCGAAATGCGTGAACTAATTGAAAAAC	JACGTI010006396.1_CrufTF_contig_6396	10298	3	7.71E-19	61:C>T	61	1	1	0.13369	0.86631	0	0.13369	0	0.231634	0.115817	26.92694	9.03333	1	0	1	0	0	1	1	0	1	0	0	0	1	0	0	0	0	1	0	1	0	0	0	0	0	0	0	0	0
100032833|F|0--5:T>A	100032833	TGCAGTAATTTTAGTTAGAAAATCAAAATGTTCAAATGTTTAAACATAAATAAATATTTTCCTTACTTT	TGCAGTAATTTTAGTTAGAAAATCAAAATGTTCAAATGTTTAAACATAAATAAATATTTTCCTTACTTT	JACGTI010006606.1_CrufTF_contig_6606	198	3	1.65E-25		5	0.97861	1	0.021858	0.978142	0	0.021858	0	0.04276	0.02138	8.50233	5.25	1	1	1	1	1	1	1	1	1	1	1	1	1	1	1	1	1	1	1	1	1	1	1	1	1	1	1	1	1
100032833|F|0-5:T>A-5:T>A	100032833	TGCAGAAATTTTAGTTAGAAAATCAAAATGTTCAAATGTTTAAACATAAATAAATATTTTCCTTACTTT	TGCAGAAATTTTAGTTAGAAAATCAAAATGTTCAAATGTTTAAACATAAATAAATATTTTCCTTACTTT	JACGTI010006606.1_CrufTF_contig_6606	198	3	1.65E-25	5:T>A	5	0.97861	1	0.021858	0.978142	0	0.021858	0	0.04276	0.02138	8.50233	5.25	1	0	0	0	0	0	0	0	0	0	0	0	0	0	0	0	0	0	0	0	0	1	0	0	0	0	0	0	0
100032833|F|0--23:C>G	100032833	TGCAGTAATTTTAGTTAGAAAATCAAAATGTTCAAATGTTTAAACATAAATAAATATTTTCCTTACTTT	TGCAGTAATTTTAGTTAGAAAATCAAAATGTTCAAATGTTTAAACATAAATAAATATTTTCCTTACTTT	JACGTI010006606.1_CrufTF_contig_6606	198	3	1.65E-25		23	0.97861	1	0.005464	0.994536	0	0.005464	0	0.010869	0.005435	8.50233	8	1	1	1	1	1	1	1	1	1	1	1	1	1	1	1	1	1	1	1	1	1	1	1	1	1	1	1	1	1
100032833|F|0-23:C>G-23:C>G	100032833	TGCAGTAATTTTAGTTAGAAAATGAAAATGTTCAAATGTTTAAACATAAATAAATATTTTCCTTACTTT	TGCAGTAATTTTAGTTAGAAAATGAAAATGTTCAAATGTTTAAACATAAATAAATATTTTCCTTACTTT	JACGTI010006606.1_CrufTF_contig_6606	198	3	1.65E-25	23:C>G	23	0.97861	1	0.005464	0.994536	0	0.005464	0	0.010869	0.005435	8.50233	8	1	0	0	0	0	0	0	0	0	0	0	0	0	0	0	0	0	0	0	0	0	0	0	0	0	0	0	0	0
100024883|F|0--60:C>A	100024883	TGCAGACTATGTGAACCATTTTCCGATATACCCGAAGAGGAACATAACGAATGTGATGTACTACTGCTA	TGCAGACTATGTGAACCATTTTCCGATATACCCGAAGAGGAACATAACGAATGTGATGTACTACTGCTA	JACGTI010006716.1_CrufTF_contig_6716	1713	3	4.61E-21		60	1	1	0.016043	0.983957	0	0.016043	0	0.031571	0.015785	53.58904	16.66667	1	1	1	1	1	1	1	1	1	1	1	1	1	1	1	1	1	1	1	1	1	1	1	1	1	1	1	1	1
100024883|F|0-60:C>A-60:C>A	100024883	TGCAGACTATGTGAACCATTTTCCGATATACCCGAAGAGGAACATAACGAATGTGATGTAATACTGCTA	TGCAGACTATGTGAACCATTTTCCGATATACCCGAAGAGGAACATAACGAATGTGATGTAATACTGCTA	JACGTI010006716.1_CrufTF_contig_6716	1713	3	4.61E-21	60:C>A	60	1	1	0.016043	0.983957	0	0.016043	0	0.031571	0.015785	53.58904	16.66667	1	0	0	0	0	0	0	0	0	0	0	0	0	0	0	0	0	0	0	0	0	0	0	0	0	0	0	0	0
100054623|F|0--12:T>A	100054623	TGCAGGTAGTGCTAAAAATGAACCCTTTGCTGGTTCATCACAATTTATGTCTGCTCGCGCTAAAGCCTC	TGCAGGTAGTGCTAAAAATGAACCCTTTGCTGGTTCATCACAATTTATGTCTGCTCGCGCTAAAGCCTC	JACGTI010007060.1_CrufTF_contig_7060	8989	2	3.59E-17		12	1	1	0.02139	0.97861	0	0.02139	0	0.041866	0.020933	85.72603	36.6	1	1	1	1	1	1	1	1	1	1	1	1	1	1	1	1	1	1	1	1	1	1	1	1	1	1	1	1	1
100054623|F|0-12:T>A-12:T>A	100054623	TGCAGGTAGTGCAAAAAATGAACCCTTTGCTGGTTCATCACAATTTATGTCTGCTCGCGCTAAAGCCTC	TGCAGGTAGTGCAAAAAATGAACCCTTTGCTGGTTCATCACAATTTATGTCTGCTCGCGCTAAAGCCTC	JACGTI010007060.1_CrufTF_contig_7060	8989	2	3.59E-17	12:T>A	12	1	1	0.02139	0.97861	0	0.02139	0	0.041866	0.020933	85.72603	36.6	1	0	0	0	0	0	0	0	0	0	0	0	0	0	0	0	0	0	0	0	0	0	0	0	1	0	0	0	0
65014322|F|0--7:C>T	65014322	TGCAGTTCCTTTGGAATGTTCAATATCTGCGATTAGTTTATTACATTTACTGCTTAATCTACTTAATTT	TGCAGTTCCTTTGGAATGTTCAATATCTGCGATTAGTTTATTACATTTACTGCTTAATCTACTTAATTT	JACGTI010007111.1_CrufTF_contig_7111	5908	3	3.56E-22		7	1	0.989305	0.064171	0.935829	0.010695	0.053476	0.021162	0.120106	0.070634	6.59813	4	0.982759	1	1	1	1	1	1	1	1	1	1	1	1	1	1	1	1	1	1	1	1	1	1	1	1	1	1	1	1
65014322|F|0-7:C>T-7:C>T	65014322	TGCAGTTTCTTTGGAATGTTCAATATCTGCGATTAGTTTATTACATTTACTGCTTAATCTACTTAATTT	TGCAGTTTCTTTGGAATGTTCAATATCTGCGATTAGTTTATTACATTTACTGCTTAATCTACTTAATTT	JACGTI010007111.1_CrufTF_contig_7111	5908	3	3.56E-22	7:C>T	7	1	0.989305	0.064171	0.935829	0.010695	0.053476	0.021162	0.120106	0.070634	6.59813	4	0.982759	0	0	0	0	1	1	0	0	0	0	0	0	0	0	0	0	0	0	0	0	0	0	0	0	0	0	0	0
65014322|F|0--38:T>C	65014322	TGCAGTTCCTTTGGAATGTTCAATATCTGCGATTAGTTTATTACATTTACTGCTTAATCTACTTAATTT	TGCAGTTCCTTTGGAATGTTCAATATCTGCGATTAGTTTATTACATTTACTGCTTAATCTACTTAATTT	JACGTI010007111.1_CrufTF_contig_7111	5908	3	3.56E-22		38	0.989305	1	0.016216	0.983784	0	0.016216	0	0.031907	0.015953	6.59813	2.66667	1	1	1	1	1	1	1	1	1	1	1	1	1	1	1	1	1	1	1	1	1	1	1	1	1	1	1	1	1
65014322|F|0-38:T>C-38:T>C	65014322	TGCAGTTCCTTTGGAATGTTCAATATCTGCGATTAGTTCATTACATTTACTGCTTAATCTACTTAATTT	TGCAGTTCCTTTGGAATGTTCAATATCTGCGATTAGTTCATTACATTTACTGCTTAATCTACTTAATTT	JACGTI010007111.1_CrufTF_contig_7111	5908	3	3.56E-22	38:T>C	38	0.989305	1	0.016216	0.983784	0	0.016216	0	0.031907	0.015953	6.59813	2.66667	1	0	0	0	0	0	0	0	0	1	0	0	0	0	0	0	0	0	0	0	0	0	0	0	0	0	0	0	0
100056429|F|0--48:C>T	100056429	TGCAGTGATGAGGTAAATGTGGATATAGCTCGCCAATTGGTAGAATGGCCAGTGGGTAAGGAATTGCAT	TGCAGTGATGAGGTAAATGTGGATATAGCTCGCCAATTGGTAGAATGGCCAGTGGGTAAGGAATTGCAT	JACGTI010007559.1_CrufTF_contig_7559	921	4	7.66E-24		48	1	0.994652	0.032086	0.967914	0.005348	0.026738	0.010638	0.062112	0.036375	112.59447	59	1	1	1	1	1	1	1	1	1	1	1	1	1	1	1	1	1	1	1	1	1	1	1	1	1	1	1	1	1
100056429|F|0-48:C>T-48:C>T	100056429	TGCAGTGATGAGGTAAATGTGGATATAGCTCGCCAATTGGTAGAATGGTCAGTGGGTAAGGAATTGCAT	TGCAGTGATGAGGTAAATGTGGATATAGCTCGCCAATTGGTAGAATGGTCAGTGGGTAAGGAATTGCAT	JACGTI010007559.1_CrufTF_contig_7559	921	4	7.66E-24	48:C>T	48	1	0.994652	0.032086	0.967914	0.005348	0.026738	0.010638	0.062112	0.036375	112.59447	59	1	0	0	0	0	0	0	0	0	0	0	0	0	0	0	0	0	0	0	0	0	0	0	0	0	0	0	0	0
100056429|F|0--46:G>T	100056429	TGCAGTGATGAGGTAAATGTGGATATAGCTCGCCAATTGGTAGAATGGCCAGTGGGTAAGGAATTGCAT	TGCAGTGATGAGGTAAATGTGGATATAGCTCGCCAATTGGTAGAATGGCCAGTGGGTAAGGAATTGCAT	JACGTI010007559.1_CrufTF_contig_7559	921	4	7.66E-24		46	1	0.994652	0.005348	0.994652	0.005348	0	0.010638	0.010638	0.010638	112.59447	62	1	1	1	1	1	1	1	1	1	1	1	1	1	1	1	1	1	1	1	1	1	1	1	1	1	1	1	1	1
100056429|F|0-46:G>T-46:G>T	100056429	TGCAGTGATGAGGTAAATGTGGATATAGCTCGCCAATTGGTAGAATTGCCAGTGGGTAAGGAATTGCAT	TGCAGTGATGAGGTAAATGTGGATATAGCTCGCCAATTGGTAGAATTGCCAGTGGGTAAGGAATTGCAT	JACGTI010007559.1_CrufTF_contig_7559	921	4	7.66E-24	46:G>T	46	1	0.994652	0.005348	0.994652	0.005348	0	0.010638	0.010638	0.010638	112.59447	62	1	0	0	0	0	0	0	0	0	0	0	0	0	0	0	0	0	0	0	0	0	0	0	0	0	0	0	0	0
100056429|F|0--32:C>G	100056429	TGCAGTGATGAGGTAAATGTGGATATAGCTCGCCAATTGGTAGAATGGCCAGTGGGTAAGGAATTGCAT	TGCAGTGATGAGGTAAATGTGGATATAGCTCGCCAATTGGTAGAATGGCCAGTGGGTAAGGAATTGCAT	JACGTI010007559.1_CrufTF_contig_7559	921	4	7.66E-24		32	0.994652	0.994624	0.005376	0.994624	0.005376	0	0.010695	0.010695	0.010695	113.11111	50.5	1	1	1	1	1	1	1	1	1	1	1	1	1	1	0	1	1	1	1	1	1	1	1	1	1	1	1	1	1
100056429|F|0-32:C>G-32:C>G	100056429	TGCAGTGATGAGGTAAATGTGGATATAGCTCGGCAATTGGTAGAATGGCCAGTGGGTAAGGAATTGCAT	TGCAGTGATGAGGTAAATGTGGATATAGCTCGGCAATTGGTAGAATGGCCAGTGGGTAAGGAATTGCAT	JACGTI010007559.1_CrufTF_contig_7559	921	4	7.66E-24	32:C>G	32	0.994652	0.994624	0.005376	0.994624	0.005376	0	0.010695	0.010695	0.010695	113.11111	50.5	1	0	0	0	0	0	0	0	0	0	0	0	0	0	1	0	0	0	0	0	0	0	0	0	0	0	0	0	0
65021185|F|0--56:A>G	65021185	TGCAGAACCGATTGGGACGAATGTTTGAAACCTTTAACGTTAAATAGATGGCATGCATTTGTCGATAAT	TGCAGAACCGATTGGGACGAATGTTTGAAACCTTTAACGTTAAATAGATGGCATGCATTTGTCGATAAT	JACGTI010007689.1_CrufTF_contig_7689	2810	4	2.13E-24		56	0.989305	0.908108	0.340541	0.659459	0.091892	0.248649	0.166896	0.449145	0.30802	139.5	90.94595	1	0	1	0	1	1	1	0	1	1	1	1	1	1	1	1	1	1	1	1	1	0	1	1	1	1	1	1	0
65021185|F|0-56:A>G-56:A>G	65021185	TGCAGAACCGATTGGGACGAATGTTTGAAACCTTTAACGTTAAATAGATGGCATGCGTTTGTCGATAAT	TGCAGAACCGATTGGGACGAATGTTTGAAACCTTTAACGTTAAATAGATGGCATGCGTTTGTCGATAAT	JACGTI010007689.1_CrufTF_contig_7689	2810	4	2.13E-24	56:A>G	56	0.989305	0.908108	0.340541	0.659459	0.091892	0.248649	0.166896	0.449145	0.30802	139.5	90.94595	1	1	0	1	1	0	1	1	0	1	1	0	0	1	1	1	1	0	0	1	1	1	0	1	1	0	0	0	1
65021185|F|0--62:C>A	65021185	TGCAGAACCGATTGGGACGAATGTTTGAAACCTTTAACGTTAAATAGATGGCATGCATTTGTCGATAAT	TGCAGAACCGATTGGGACGAATGTTTGAAACCTTTAACGTTAAATAGATGGCATGCATTTGTCGATAAT	JACGTI010007689.1_CrufTF_contig_7689	2810	4	2.13E-24		62	0.967914	0.933702	0.149171	0.850829	0.066298	0.082873	0.123806	0.253838	0.188822	138.79695	81.51515	1	-	1	0	1	1	1	0	1	1	1	1	1	1	1	1	1	1	1	1	1	0	1	1	1	1	1	1	0
65021185|F|0-62:C>A-62:C>A	65021185	TGCAGAACCGATTGGGACGAATGTTTGAAACCTTTAACGTTAAATAGATGGCATGCGTTTGTAGATAAT	TGCAGAACCGATTGGGACGAATGTTTGAAACCTTTAACGTTAAATAGATGGCATGCGTTTGTAGATAAT	JACGTI010007689.1_CrufTF_contig_7689	2810	4	2.13E-24	62:C>A	62	0.967914	0.933702	0.149171	0.850829	0.066298	0.082873	0.123806	0.253838	0.188822	138.79695	81.51515	1	-	0	1	0	0	0	1	0	0	0	0	1	0	0	0	0	0	1	0	0	1	0	0	0	1	0	0	1
65021185|F|0--38:G>T	65021185	TGCAGAACCGATTGGGACGAATGTTTGAAACCTTTAACGTTAAATAGATGGCATGCATTTGTCGATAAT	TGCAGAACCGATTGGGACGAATGTTTGAAACCTTTAACGTTAAATAGATGGCATGCATTTGTCGATAAT	JACGTI010007689.1_CrufTF_contig_7689	2810	4	2.13E-24		38	0.914439	0.988304	0.02924	0.97076	0.011696	0.017544	0.023118	0.05677	0.039944	138.79695	80.5	1	0	1	-	1	1	1	-	1	1	1	1	1	1	1	1	1	1	1	1	1	-	1	1	1	1	1	1	-
65021185|F|0-38:G>T-38:G>T	65021185	TGCAGAACCGATTGGGACGAATGTTTGAAACCTTTAACTTTAAATAGATGGCATGCGTTTGTCGATAAT	TGCAGAACCGATTGGGACGAATGTTTGAAACCTTTAACTTTAAATAGATGGCATGCGTTTGTCGATAAT	JACGTI010007689.1_CrufTF_contig_7689	2810	4	2.13E-24	38:G>T	38	0.914439	0.988304	0.02924	0.97076	0.011696	0.017544	0.023118	0.05677	0.039944	138.79695	80.5	1	1	0	-	0	0	0	-	0	0	0	0	0	0	0	0	0	0	0	0	0	-	0	0	0	0	0	0	-
65013047|F|0--21:A>T	65013047	TGCAGGTAATATGTGATAATGACAAGTTGAGGTCTATTGAGAATTACAAATAATTTATTTTTCTTTATA	TGCAGGTAATATGTGATAATGACAAGTTGAGGTCTATTGAGAATTACAAATAATTTATTTTTCTTTATA	JACGTI010007807.1_CrufTF_contig_7807	2157	3	3.56E-22		21	0.97861	0.972678	0.256831	0.743169	0.027322	0.229508	0.053152	0.381737	0.217445	5.70335	3.67797	0.983333	1	1	1	1	1	1	1	1	1	1	1	1	1	1	1	1	1	1	1	0	1	1	1	1	1	1	1	1
65013047|F|0-21:A>T-21:A>T	65013047	TGCAGGTAATATGTGATAATGTCAAGTTGAGGTCTATTGAGAATTACAAATAATTTATTTTTCTTTATA	TGCAGGTAATATGTGATAATGTCAAGTTGAGGTCTATTGAGAATTACAAATAATTTATTTTTCTTTATA	JACGTI010007807.1_CrufTF_contig_7807	2157	3	3.56E-22	21:A>T	21	0.97861	0.972678	0.256831	0.743169	0.027322	0.229508	0.053152	0.381737	0.217445	5.70335	3.67797	0.983333	0	0	0	1	0	0	0	0	0	0	0	0	0	1	0	0	1	0	0	1	0	0	0	0	1	0	0	0
65013047|F|0--5:G>T	65013047	TGCAGGTAATATGTGATAATGACAAGTTGAGGTCTATTGAGAATTACAAATAATTTATTTTTCTTTATA	TGCAGGTAATATGTGATAATGACAAGTTGAGGTCTATTGAGAATTACAAATAATTTATTTTTCTTTATA	JACGTI010007807.1_CrufTF_contig_7807	2157	3	3.56E-22		5	0.967914	0.983425	0.066298	0.933702	0.016575	0.049724	0.0326	0.123806	0.078203	5.70335	4.71429	0.982759	1	1	1	1	1	1	1	1	1	1	1	1	1	1	1	1	1	1	1	-	1	1	1	1	1	1	1	1
65013047|F|0-5:G>T-5:G>T	65013047	TGCAGTTAATATGTGATAATGTCAAGTTGAGGTCTATTGAGAATTACAAATAATTTATTTTTCTTTATA	TGCAGTTAATATGTGATAATGTCAAGTTGAGGTCTATTGAGAATTACAAATAATTTATTTTTCTTTATA	JACGTI010007807.1_CrufTF_contig_7807	2157	3	3.56E-22	5:G>T	5	0.967914	0.983425	0.066298	0.933702	0.016575	0.049724	0.0326	0.123806	0.078203	5.70335	4.71429	0.982759	1	0	0	0	0	0	0	1	0	0	0	0	0	0	0	0	0	0	0	-	0	0	0	0	0	0	0	1
65019509|F|0--9:A>T	65019509	TGCAGCAAAAATTTCTAAACAAATGCTATTTTATATTTAAGACAAGTTTATTGTATTATTCCGAGATCG	TGCAGCAAAAATTTCTAAACAAATGCTATTTTATATTTAAGACAAGTTTATTGTATTATTCCG	JACGTI010008162.1_CrufTF_contig_8162	9009	3	1.11E-16		9	1	0.935829	0.433155	0.566845	0.064171	0.368984	0.120106	0.491064	0.305585	87.27805	63.17021	1	0	1	1	1	1	1	1	1	1	1	1	1	1	1	1	1	1	1	1	1	1	1	1	1	1	1	1	1
65019509|F|0-9:A>T-9:A>T	65019509	TGCAGCAAATATTTCTAAACAAATGCTATTTTATATTTAAGACAAGTTTATTGTATTATTCCGAGATCG	TGCAGCAAATATTTCTAAACAAATGCTATTTTATATTTAAGACAAGTTTATTGTATTATTCCG	JACGTI010008162.1_CrufTF_contig_8162	9009	3	1.11E-16	9:A>T	9	1	0.935829	0.433155	0.566845	0.064171	0.368984	0.120106	0.491064	0.305585	87.27805	63.17021	1	1	1	1	1	1	0	1	0	1	0	0	1	0	0	0	0	0	1	1	0	0	0	0	0	0	1	0	0
100058633|F|0--60:C>G	100058633	TGCAGCTGCCTTACCTTGATTTACCACACATTTCCTCATGTGTTTTTCTAGTGTGGAGGGCACGCTGAA	TGCAGCTGCCTTACCTTGATTTACCACACATTTCCTCATGTGTTTTTCTAGTGTGGAGGGCACGCTGAA	JACGTI010008359.1_CrufTF_contig_8359	917	3	5.96E-20		60	1	1	0.005348	0.994652	0	0.005348	0	0.010638	0.005319	108.95434	47	1	1	1	1	1	1	1	1	1	1	1	1	1	1	1	1	1	1	1	1	1	1	1	1	1	1	1	1	1
100058633|F|0-60:C>G-60:C>G	100058633	TGCAGCTGCCTTACCTTGATTTACCACACATTTCCTCATGTGTTTTTCTAGTGTGGAGGGGACGCTGAA	TGCAGCTGCCTTACCTTGATTTACCACACATTTCCTCATGTGTTTTTCTAGTGTGGAGGGGACGCTGAA	JACGTI010008359.1_CrufTF_contig_8359	917	3	5.96E-20	60:C>G	60	1	1	0.005348	0.994652	0	0.005348	0	0.010638	0.005319	108.95434	47	1	0	0	0	0	0	0	0	0	0	0	0	0	0	0	0	0	0	0	0	0	0	0	0	0	0	0	0	0
100062307|F|0--50:T>C	100062307	TGCAGCATCTGCAATCGGGGCTTCCTAAATAAGAGTAACATTAAGGTACATTTACGAACGCATACCGAG	TGCAGCATCTGCAATCGGGGCTTCCTAAATAAGAGTAACATTAAGGTACATTTACGAACGCATACCGAG	JACGTI010008844.1_CrufTF_contig_8844	2789	3	4.61E-21		50	1	1	0.026738	0.973262	0	0.026738	0	0.052046	0.026023	164.67123	56.16667	1	1	1	1	1	1	1	1	1	1	1	1	1	1	1	1	1	1	1	1	1	1	1	1	1	1	1	1	1
100062307|F|0-50:T>C-50:T>C	100062307	TGCAGCATCTGCAATCGGGGCTTCCTAAATAAGAGTAACATTAAGGTACACTTACGAACGCATACCGAG	TGCAGCATCTGCAATCGGGGCTTCCTAAATAAGAGTAACATTAAGGTACACTTACGAACGCATACCGAG	JACGTI010008844.1_CrufTF_contig_8844	2789	3	4.61E-21	50:T>C	50	1	1	0.026738	0.973262	0	0.026738	0	0.052046	0.026023	164.67123	56.16667	1	0	0	0	0	0	0	0	0	0	0	0	0	0	0	0	0	0	0	0	0	0	0	0	0	0	0	0	0
100013489|F|0--48:T>G	100013489	TGCAGCAGACATTTGTTGCTGTTTTTCTTGTTGAGATTTTAAATAACGTGATGGTTCAGCCTTCTCACC	TGCAGCAGACATTTGTTGCTGTTTTTCTTGTTGAGATTTTAAATAACGTGATGGTTCAGCCTTCTCACC	JACGTI010008909.1_CrufTF_contig_8909	14704	3	7.66E-24		48	1	1	0.005348	0.994652	0	0.005348	0	0.010638	0.005319	50.38813	25	1	1	1	1	1	1	1	1	1	1	1	1	1	1	1	1	1	1	1	1	1	1	1	1	1	1	1	1	1
100013489|F|0-48:T>G-48:T>G	100013489	TGCAGCAGACATTTGTTGCTGTTTTTCTTGTTGAGATTTTAAATAACGGGTTGGTTCAGCCTTCTCACC	TGCAGCAGACATTTGTTGCTGTTTTTCTTGTTGAGATTTTAAATAACGGGTTGGTTCAGCCTTCTCACC	JACGTI010008909.1_CrufTF_contig_8909	14704	3	7.66E-24	48:T>G	48	1	1	0.005348	0.994652	0	0.005348	0	0.010638	0.005319	50.38813	25	1	0	0	0	0	0	0	0	0	0	0	0	0	0	0	0	0	0	0	0	0	0	0	0	0	0	0	0	0
65020514|F|0--29:G>T	65020514	TGCAGCATCTACATCTTTATACTTTTCATGTGGCAGAGTGGGTATCCTTTAGATAGCACCTCACCTTCA	TGCAGCATCTACATCTTTATACTTTTCATGTGGCAGAGTGGGTATCCTTTAGATAGCACCTCACCTTCA	JACGTI010009016.1_CrufTF_contig_9016	3508	3	6.00E-15		29	0.834225	0.865385	0.333333	0.666667	0.134615	0.198718	0.232988	0.444444	0.338716	132.79747	106.14754	1	1	1	1	0	1	1	1	1	1	1	-	-	0	-	-	1	-	1	-	1	1	0	1	1	1	1	-	1
65020514|F|0-29:G>T-29:G>T	65020514	TGCAGCATCTACATCTTTATACTTTTCATTTGGCAGAGTGGGTATCCTTTAGATAGCACCTCACCTTCA	TGCAGCATCTACATCTTTATACTTTTCATTTGGCAGAGTGGGTATCCTTTAGATAGCACCTCACCTTCA	JACGTI010009016.1_CrufTF_contig_9016	3508	3	6.00E-15	29:G>T	29	0.834225	0.865385	0.333333	0.666667	0.134615	0.198718	0.232988	0.444444	0.338716	132.79747	106.14754	1	0	0	0	1	0	1	0	0	1	0	-	-	1	-	-	0	-	0	-	0	1	1	0	0	0	1	-	0
65020514|F|0--38:T>A	65020514	TGCAGCATCTACATCTTTATACTTTTCATGTGGCAGAGTGGGTATCCTTTAGATAGCACCTCACCTTCA	TGCAGCATCTACATCTTTATACTTTTCATGTGGCAGAGTGGGTATCCTTTAGATAGCACCTCACCTTCA	JACGTI010009016.1_CrufTF_contig_9016	3508	3	6.00E-15		38	0.780749	0.917808	0.171233	0.828767	0.082192	0.089041	0.150873	0.283824	0.217348	133.63694	93.06452	1	1	1	1	-	1	1	1	1	1	1	-	-	-	0	-	1	-	1	-	1	1	-	1	1	1	1	-	1
65020514|F|0-38:T>A-38:T>A	65020514	TGCAGCATCTACATCTTTATACTTTTCATGTGGCAGAGAGGGTATCCTTTAGATAGCACCTCACCTTCA	TGCAGCATCTACATCTTTATACTTTTCATGTGGCAGAGAGGGTATCCTTTAGATAGCACCTCACCTTCA	JACGTI010009016.1_CrufTF_contig_9016	3508	3	6.00E-15	38:T>A	38	0.780749	0.917808	0.171233	0.828767	0.082192	0.089041	0.150873	0.283824	0.217348	133.63694	93.06452	1	1	0	0	-	0	0	1	0	0	0	-	-	-	1	-	0	-	0	-	0	0	-	0	1	0	0	-	0
100057403|F|0--46:G>T	100057403	TGCAGCATCTACTTCGGAGGGTGGTGAGATAAGACCACCCGAAGAAGTACTGGGTAATTCATCATGATG	TGCAGCATCTACTTCGGAGGGTGGTGAGATAAGACCACCCGAAGAAGTACTGGGTAATTCATCATGATG	JACGTI010009098.1_CrufTF_contig_9098	2265	3	2.75E-23		46	1	1	0.005348	0.994652	0	0.005348	0	0.010638	0.005319	165.6484	54	1	1	1	1	1	1	1	1	1	1	1	1	1	1	1	1	1	1	1	1	1	1	1	1	1	1	1	1	1
100057403|F|0-46:G>T-46:G>T	100057403	TGCAGCATCTACTTCGGAGGGTGGTGAGATAAGACCACCCGAAGAATTACTGGGTAATTCATCATGATG	TGCAGCATCTACTTCGGAGGGTGGTGAGATAAGACCACCCGAAGAATTACTGGGTAATTCATCATGATG	JACGTI010009098.1_CrufTF_contig_9098	2265	3	2.75E-23	46:G>T	46	1	1	0.005348	0.994652	0	0.005348	0	0.010638	0.005319	165.6484	54	1	0	0	0	0	0	0	0	0	0	0	0	0	0	0	0	0	0	0	0	0	0	0	0	0	0	0	0	0
65017181|F|0--42:C>T	65017181	TGCAGTAGAACTAAACTAGAACTGAAATAGAACTGAATTGGACCTGAACTAAGACTGTACCAGAATTGA	TGCAGTAGAACTAAACTAGAACTGAAATAGAACTGAATTGGACCTGAACTAAGACTGTACCAGAATTGA	JACGTI010009252.1_CrufTF_contig_9252	-4	10	2.16E-14		42	0.967914	0.701657	0.618785	0.381215	0.298343	0.320442	0.418669	0.47178	0.445225	38.87333	34.59231	1	1	1	1	1	1	1	1	0	1	0	1	1	1	1	0	1	1	0	1	1	-	1	0	0	1	1	0	1
65017181|F|0-42:C>T-42:C>T	65017181	TGCAGTAGAACTAAACTAGAACTGAAATAGAACTGAATTGGATCTGAACTAAGACTGTACCAGAATTGA	TGCAGTAGAACTAAACTAGAACTGAAATAGAACTGAATTGGATCTGAACTAAGACTGTACCAGAATTGA	JACGTI010009252.1_CrufTF_contig_9252	-4	10	2.16E-14	42:C>T	42	0.967914	0.701657	0.618785	0.381215	0.298343	0.320442	0.418669	0.47178	0.445225	38.87333	34.59231	1	1	1	0	1	0	1	0	1	0	1	1	1	1	0	1	0	0	1	0	0	-	0	1	1	1	0	1	1
65017181|F|0--61:A>T	65017181	TGCAGTAGAACTAAACTAGAACTGAAATAGAACTGAATTGGACCTGAACTAAGACTGTACCAGAATTGA	TGCAGTAGAACTAAACTAGAACTGAAATAGAACTGAATTGGACCTGAACTAAGACTGTACCAGAATTGA	JACGTI010009252.1_CrufTF_contig_9252	-4	10	2.16E-14		61	0.818182	0.843137	0.287582	0.712418	0.156863	0.130719	0.264514	0.409757	0.337135	38.375	32.76	1	1	1	1	1	1	1	1	0	1	-	1	1	1	1	-	1	1	-	1	1	0	1	-	-	1	1	0	1
65017181|F|0-61:A>T-61:A>T	65017181	TGCAGTAGAACTAAACTAGAACTGAAATAGAACTGAATTGGACCTGAACTAAGACTGTACCTGAATTGA	TGCAGTAGAACTAAACTAGAACTGAAATAGAACTGAATTGGACCTGAACTAAGACTGTACCTGAATTGA	JACGTI010009252.1_CrufTF_contig_9252	-4	10	2.16E-14	61:A>T	61	0.818182	0.843137	0.287582	0.712418	0.156863	0.130719	0.264514	0.409757	0.337135	38.375	32.76	1	0	0	1	0	0	0	0	1	0	-	0	0	0	0	-	0	1	-	0	1	1	1	-	-	0	0	1	0
65017182|F|0--50:A>T	65017182	TGCAGTAGAACTAAACTAGAACTGAAATAGAACTGAATTGGATCTGAACTAAGACTGTACCAGAATTGA	TGCAGTAGAACTAAACTAGAACTGAAATAGAACTGAATTGGATCTGAACTAAGACTGTACCAGAATTGA	JACGTI010009252.1_CrufTF_contig_9252	-4	10	2.16E-14		50	0.625668	0.957265	0.08547	0.91453	0.042735	0.042735	0.081818	0.15633	0.119074	34.59231	25.76923	1	1	1	-	1	-	1	-	1	-	1	1	1	1	-	1	-	-	1	-	-	-	-	1	1	1	0	1	1
65017182|F|0-50:A>T-50:A>T	65017182	TGCAGTAGAACTAAACTAGAACTGAAATAGAACTGAATTGGACCTGAACTTAGACTGTACCAGAATTTA	TGCAGTAGAACTAAACTAGAACTGAAATAGAACTGAATTGGACCTGAACTTAGACTGTACCAGAATTTA	JACGTI010009252.1_CrufTF_contig_9252	-4	10	2.16E-14	50:A>T	50	0.625668	0.957265	0.08547	0.91453	0.042735	0.042735	0.081818	0.15633	0.119074	34.59231	25.76923	1	0	0	-	0	-	0	-	0	-	0	0	0	0	-	0	-	-	0	-	-	-	-	0	0	0	1	0	0
65017018|F|0--65:T>A	65017018	TGCAGCCGTTGGACCAAACTGGTTGTCTGAATGTCTGTCTGCTTGTCAACTAGTCAGTTGGTCGGTTCT	TGCAGCCGTTGGACCAAACTGGTTGTCTGAATGTCTGTCTGCTTGTCAACTAGTCAGTTGGTCGGTTCT	JACGTI010009607.1_CrufTF_contig_9607	6731	3	3.59E-17		65	0.967914	0.98895	0.022099	0.977901	0.01105	0.01105	0.021855	0.043222	0.032539	15.311	11.16667	1	1	1	1	-	-	1	1	1	1	1	1	1	1	1	1	1	1	1	1	1	-	1	1	1	1	0	1	1
65017018|F|0-65:T>A-65:T>A	65017018	TGCAGCCGTTGGACCAAACTGGTTGTCTGAATGTCTGTCTGCTTGTCAACTAGTCAGTTGGTCGGATCT	TGCAGCCGTTGGACCAAACTGGTTGTCTGAATGTCTGTCTGCTTGTCAACTAGTCAGTTGGTCGGATCT	JACGTI010009607.1_CrufTF_contig_9607	6731	3	3.59E-17	65:T>A	65	0.967914	0.98895	0.022099	0.977901	0.01105	0.01105	0.021855	0.043222	0.032539	15.311	11.16667	1	0	0	0	-	-	0	0	0	0	0	0	0	0	0	0	1	0	0	0	0	-	0	0	0	0	1	0	0
65017018|F|0--20:G>A	65017018	TGCAGCCGTTGGACCAAACTGGTTGTCTGAATGTCTGTCTGCTTGTCAACTAGTCAGTTGGTCGGTTCT	TGCAGCCGTTGGACCAAACTGGTTGTCTGAATGTCTGTCTGCTTGTCAACTAGTCAGTTGGTCGGTTCT	JACGTI010009607.1_CrufTF_contig_9607	6731	3	3.59E-17		20	0.962567	0.994444	0.027778	0.972222	0.005556	0.022222	0.011049	0.054012	0.032531	15.311	5.66667	1	1	1	1	0	-	1	1	1	1	1	1	1	1	1	1	1	1	1	1	1	-	1	1	1	1	-	1	1
65017018|F|0-20:G>A-20:G>A	65017018	TGCAGCCGTTGGACCAAACTAGTTGTCTGAATGTCTGTCTGCTTGTCAACTAGTCAGTTGGTCGGTTCT	TGCAGCCGTTGGACCAAACTAGTTGTCTGAATGTCTGTCTGCTTGTCAACTAGTCAGTTGGTCGGTTCT	JACGTI010009607.1_CrufTF_contig_9607	6731	3	3.59E-17	20:G>A	20	0.962567	0.994444	0.027778	0.972222	0.005556	0.022222	0.011049	0.054012	0.032531	15.311	5.66667	1	0	1	0	1	-	0	0	0	1	0	0	0	0	0	0	0	0	0	0	0	-	0	0	0	0	-	0	0
65021716|F|0--44:C>G	65021716	TGCAGTAATTGTTCATAATTTGGTCTAGCCGTATAGACCTTTTGCAGGCACTTTGTTATAAAGTCTTCG	TGCAGTAATTGTTCATAATTTGGTCTAGCCGTATAGACCTTTTGCAGGCACTTTGTTATAAAGTCTTCG	JACGTI010009730.1_CrufTF_contig_9730	13417	3	1.27E-26		44	1	0.983957	0.208556	0.791444	0.016043	0.192513	0.031571	0.330121	0.180846	203.5463	116.29545	1	1	1	1	1	1	1	1	1	1	1	1	1	1	1	1	1	1	1	1	1	1	1	1	1	1	1	1	1
65021716|F|0-44:C>G-44:C>G	65021716	TGCAGTAATTGTTCATAATTTGGTCTAGCCGTATAGACCTTTTGGAGGCACTTTGTTATAAAGTCTTCG	TGCAGTAATTGTTCATAATTTGGTCTAGCCGTATAGACCTTTTGGAGGCACTTTGTTATAAAGTCTTCG	JACGTI010009730.1_CrufTF_contig_9730	13417	3	1.27E-26	44:C>G	44	1	0.983957	0.208556	0.791444	0.016043	0.192513	0.031571	0.330121	0.180846	203.5463	116.29545	1	0	0	1	1	0	0	0	0	1	1	0	1	1	0	1	0	0	0	0	0	1	0	0	0	0	0	0	1
65021716|F|0--65:T>A	65021716	TGCAGTAATTGTTCATAATTTGGTCTAGCCGTATAGACCTTTTGGAGGCACTTTGTTATAAAGTCTTCG	TGCAGTAATTGTTCATAATTTGGTCTAGCCGTATAGACCTTTTGGAGGCACTTTGTTATAAAGTCTTCG	JACGTI010009730.1_CrufTF_contig_9730	13417	3	5.92E-25		65	0.235294	0.886364	0.113636	0.886364	0.113636	0	0.201446	0.201446	0.201446	116.29545	28.6	1	-	-	1	1	-	-	-	-	1	1	-	1	1	-	1	-	-	-	-	-	1	-	-	-	-	-	-	1
65021716|F|0-65:T>A-65:T>A	65021716	TGCAGTAATTGTTCATAATTTGGTCTAGCCGTATAGACCTTTTGCAGGCACTTTGTTATAAAGTCATCG	TGCAGTAATTGTTCATAATTTGGTCTAGCCGTATAGACCTTTTGCAGGCACTTTGTTATAAAGTCATCG	JACGTI010009730.1_CrufTF_contig_9730	13417	3	5.92E-25	65:T>A	65	0.235294	0.886364	0.113636	0.886364	0.113636	0	0.201446	0.201446	0.201446	116.29545	28.6	1	-	-	0	0	-	-	-	-	0	0	-	0	0	-	0	-	-	-	-	-	0	-	-	-	-	-	-	0
100067030|F|0--51:A>G	100067030	TGCAGCTATATCGAAACCTCCAACAAGTGGCATAACCATAAATAAACAAGTAGCCATAGATCCGAGATC	TGCAGCTATATCGAAACCTCCAACAAGTGGCATAACCATAAATAAACAAGTAGCCATAGATCCG	JACGTI010009811.1_CrufTF_contig_9811	8305	4	8.91E-13		51	1	1	0.026738	0.973262	0	0.026738	0	0.052046	0.026023	205.72603	52.6	1	1	1	1	1	1	1	1	1	1	1	1	1	1	1	1	1	1	1	1	1	1	1	1	1	1	1	1	1
100067030|F|0-51:A>G-51:A>G	100067030	TGCAGCTATATCGAAACCTCCAACAAGTGGCATAACCATAAATAAACAAGTGGCCATAGATCCGAGATC	TGCAGCTATATCGAAACCTCCAACAAGTGGCATAACCATAAATAAACAAGTGGCCATAGATCCG	JACGTI010009811.1_CrufTF_contig_9811	8305	4	8.91E-13	51:A>G	51	1	1	0.026738	0.973262	0	0.026738	0	0.052046	0.026023	205.72603	52.6	1	0	0	0	0	0	0	0	0	0	0	0	0	0	0	0	0	0	0	0	0	0	0	0	0	0	0	0	0
100037225|F|0--45:T>A	100037225	TGCAGCTACAGCAGCAGCTGCGGCTCGAGATTGAGCCTGATGTTGTAGTAAAGCAGCTGCCGCTGCAGA	TGCAGCTACAGCAGCAGCTGCGGCTCGAGATTGAGCCTGATGTTGTAGTAAAGCAGCTGCCGCTGCAGA	JACGTI010009848.1_CrufTF_contig_9848	4601	3	3.56E-22		45	0.962567	0.994444	0.022222	0.977778	0.005556	0.016667	0.011049	0.043457	0.027253	5.85238	3.75	1	1	1	1	1	1	1	1	1	1	1	1	1	1	1	1	1	1	1	1	1	1	1	1	1	1	1	1	1
100037225|F|0-45:T>A-45:T>A	100037225	TGCAGCTACAGCAGCAGCTGCGGCTCGAGATTGAGCCTGATGTTGAAGTAAAGCAGCTGCCGCTGCAGA	TGCAGCTACAGCAGCAGCTGCGGCTCGAGATTGAGCCTGATGTTGAAGTAAAGCAGCTGCCGCTGCAGA	JACGTI010009848.1_CrufTF_contig_9848	4601	3	3.56E-22	45:T>A	45	0.962567	0.994444	0.022222	0.977778	0.005556	0.016667	0.011049	0.043457	0.027253	5.85238	3.75	1	0	0	0	0	0	0	0	0	0	0	0	0	0	0	0	0	0	0	0	0	0	0	0	0	0	0	0	0
100037225|F|0--27:A>T	100037225	TGCAGCTACAGCAGCAGCTGCGGCTCGAGATTGAGCCTGATGTTGTAGTAAAGCAGCTGCCGCTGCAGA	TGCAGCTACAGCAGCAGCTGCGGCTCGAGATTGAGCCTGATGTTGTAGTAAAGCAGCTGCCGCTGCAGA	JACGTI010009848.1_CrufTF_contig_9848	4601	3	3.56E-22		27	0.957219	1	0.022346	0.977654	0	0.022346	0	0.043694	0.021847	5.85238	5.25	1	1	1	1	1	1	1	1	1	1	1	1	1	1	1	1	1	1	1	1	1	1	1	1	1	1	1	1	1
100037225|F|0-27:A>T-27:A>T	100037225	TGCAGCTACAGCAGCAGCTGCGGCTCGTGATTGAGCCTGATGTTGTAGTAAAGCAGCTGCCGCTGCAGA	TGCAGCTACAGCAGCAGCTGCGGCTCGTGATTGAGCCTGATGTTGTAGTAAAGCAGCTGCCGCTGCAGA	JACGTI010009848.1_CrufTF_contig_9848	4601	3	3.56E-22	27:A>T	27	0.957219	1	0.022346	0.977654	0	0.022346	0	0.043694	0.021847	5.85238	5.25	1	0	0	1	0	0	0	0	0	0	0	0	0	0	0	0	0	0	0	0	0	0	0	0	0	0	0	0	0
65016272|F|0--5:G>C	65016272	TGCAGGTTAAATCAGCTTCAGTAGGCCTAAATTAGCCACGCTTTAGTATTTATACAAAACAATTTTACA	TGCAGGTTAAATCAGCTTCAGTAGGCCTAAATTAGCCACGCTTTAGTATTTATACAAAACAATTTTACA	JACGTI010009938.1_CrufTF_contig_9938	5167	3	4.61E-21		5	1	0.951872	0.294118	0.705882	0.048128	0.245989	0.091624	0.415225	0.253424	24.6875	15.5	1	1	1	1	1	1	1	1	1	1	1	1	0	1	1	1	1	1	1	1	1	1	1	1	1	1	1	0	1
65016272|F|0-5:G>C-5:G>C	65016272	TGCAGCTTAAATCAGCTTCAGTAGGCCTAAATTAGCCACGCTTTAGTATTTATACAAAACAATTTTACA	TGCAGCTTAAATCAGCTTCAGTAGGCCTAAATTAGCCACGCTTTAGTATTTATACAAAACAATTTTACA	JACGTI010009938.1_CrufTF_contig_9938	5167	3	4.61E-21	5:G>C	5	1	0.951872	0.294118	0.705882	0.048128	0.245989	0.091624	0.415225	0.253424	24.6875	15.5	1	0	0	0	1	0	0	0	1	0	1	0	1	0	1	1	1	1	1	0	1	0	1	0	1	1	0	1	0
65016272|F|0--40:C>T	65016272	TGCAGGTTAAATCAGCTTCAGTAGGCCTAAATTAGCCACGCTTTAGTATTTATACAAAACAATTTTACA	TGCAGGTTAAATCAGCTTCAGTAGGCCTAAATTAGCCACGCTTTAGTATTTATACAAAACAATTTTACA	JACGTI010009938.1_CrufTF_contig_9938	5167	3	4.61E-21		40	0.957219	0.994413	0.027933	0.972067	0.005587	0.022346	0.011111	0.054305	0.032708	24.6875	14.16667	1	1	1	1	1	1	1	1	1	1	1	1	-	1	1	1	1	1	1	1	1	1	1	1	1	1	1	-	1
65016272|F|0-40:C>T-40:C>T	65016272	TGCAGGTTAAATCAGCTTCAGTAGGCCTAAATTAGCCACGTTTTAGTATTTATACAAAACAATTTTACA	TGCAGGTTAAATCAGCTTCAGTAGGCCTAAATTAGCCACGTTTTAGTATTTATACAAAACAATTTTACA	JACGTI010009938.1_CrufTF_contig_9938	5167	3	4.61E-21	40:C>T	40	0.957219	0.994413	0.027933	0.972067	0.005587	0.022346	0.011111	0.054305	0.032708	24.6875	14.16667	1	0	0	0	0	0	0	0	0	0	0	0	-	0	0	0	0	0	0	0	0	0	0	0	0	0	0	-	0
65016897|F|0--61:C>A	65016897	TGCAGATATTTTAATATATTTCCTTAATAGAAAAGATAATAACACCCAACATATGTTAAGGCGGCTAAA	TGCAGATATTTTAATATATTTCCTTAATAGAAAAGATAATAACACCCAACATATGTTAAGGCGGCTAAA	JACGTI010009950.1_CrufTF_contig_9950	2904	3	5.92E-25		61	0.994652	0.994624	0.048387	0.951613	0.005376	0.043011	0.010695	0.092092	0.051393	36.62212	25.90909	1	1	1	1	1	1	1	1	1	1	1	1	1	1	1	1	1	1	1	1	1	1	1	1	1	1	1	1	1
65016897|F|0-61:C>A-61:C>A	65016897	TGCAGATATTTTAATATATTTCCTTAATAGAAAAGATAATAACACCCAACATATGTTAAGGAGGCTAAA	TGCAGATATTTTAATATATTTCCTTAATAGAAAAGATAATAACACCCAACATATGTTAAGGAGGCTAAA	JACGTI010009950.1_CrufTF_contig_9950	2904	3	5.92E-25	61:C>A	61	0.994652	0.994624	0.048387	0.951613	0.005376	0.043011	0.010695	0.092092	0.051393	36.62212	25.90909	1	0	0	0	0	0	0	0	0	0	0	1	0	1	0	0	0	0	0	0	0	0	0	0	0	0	0	0	0
65016897|F|0--11:T>C	65016897	TGCAGATATTTTAATATATTTCCTTAATAGAAAAGATAATAACACCCAACATATGTTAAGGCGGCTAAA	TGCAGATATTTTAATATATTTCCTTAATAGAAAAGATAATAACACCCAACATATGTTAAGGCGGCTAAA	JACGTI010009950.1_CrufTF_contig_9950	2904	3	5.92E-25		11	0.989305	1	0.027027	0.972973	0	0.027027	0	0.052593	0.026297	36.62212	33	1	1	1	1	1	1	1	1	1	1	1	1	1	1	1	1	1	1	1	1	1	1	1	1	1	1	1	1	1
65016897|F|0-11:T>C-11:T>C	65016897	TGCAGATATTTCAATATATTTCCTTAATAGAAAAGATAATAACACCCAACATATGTTAAGGCGGCTAAA	TGCAGATATTTCAATATATTTCCTTAATAGAAAAGATAATAACACCCAACATATGTTAAGGCGGCTAAA	JACGTI010009950.1_CrufTF_contig_9950	2904	3	5.92E-25	11:T>C	11	0.989305	1	0.027027	0.972973	0	0.027027	0	0.052593	0.026297	36.62212	33	1	0	0	0	0	0	0	0	0	0	0	0	0	0	0	0	0	0	0	0	0	0	0	0	0	0	0	1	0
65012947|F|0--58:G>A	65012947	TGCAGCCGTCGGGTGGTAAATGTAATATGATTTTACGTTTACGTCATGCGGGTATAGAGTTCCGTACAA	TGCAGCCGTCGGGTGGTAAATGTAATATGATTTTACGTTTACGTCATGCGGGTATAGAGTTCCGTACAA	JACGTI010009985.1_CrufTF_contig_9985	3336	3	2.79E-13		58	1	0.989305	0.272727	0.727273	0.010695	0.262032	0.021162	0.396694	0.208928	40.50691	24.59677	1	1	1	1	1	1	1	1	1	1	1	1	1	1	1	1	1	1	1	1	1	0	1	1	1	1	1	1	1
65012947|F|0-58:G>A-58:G>A	65012947	TGCAGCCGTCGGGTGGTAAATGTAATATGATTTTACGTTTACGTCATGCGGGTATAGAATTCCGTACAA	TGCAGCCGTCGGGTGGTAAATGTAATATGATTTTACGTTTACGTCATGCGGGTATAGAATTCCGTACAA	JACGTI010009985.1_CrufTF_contig_9985	3336	3	2.79E-13	58:G>A	58	1	0.989305	0.272727	0.727273	0.010695	0.262032	0.021162	0.396694	0.208928	40.50691	24.59677	1	0	0	0	0	1	0	1	0	0	1	1	0	0	0	1	0	1	0	0	0	1	0	0	0	0	0	0	0
100014409|F|0--56:A>C	100014409	TGCAGTCGTTTGCTTTGTATAGAGGCAAGAAAACCGGTGACTCGACAGAAGATGAAAATCGTACGGTGG	TGCAGTCGTTTGCTTTGTATAGAGGCAAGAAAACCGGTGACTCGACAGAAGATGAAAATCGTACGGTGG	JACGTI010010021.1_CrufTF_contig_10021	11286	3	1.66E-20		56	0.925134	0.988439	0.011561	0.988439	0.011561	0	0.022854	0.022854	0.022854	3.585	2.5	1	1	1	1	1	1	1	1	1	-	1	1	1	1	1	1	1	-	1	1	0	1	1	-	1	1	1	1	1
100014409|F|0-56:A>C-56:A>C	100014409	TGCAGTCGTTTGCTTTGTATAGAGGCAAGAAAACCGGTGACTCGACAGAAGATGAACATCGTACGGTGG	TGCAGTCGTTTGCTTTGTATAGAGGCAAGAAAACCGGTGACTCGACAGAAGATGAACATCGTACGGTGG	JACGTI010010021.1_CrufTF_contig_10021	11286	3	1.66E-20	56:A>C	56	0.925134	0.988439	0.011561	0.988439	0.011561	0	0.022854	0.022854	0.022854	3.585	2.5	1	0	0	0	0	0	0	0	0	-	0	0	0	0	0	0	0	-	0	0	1	0	0	-	0	0	0	0	0
100013423|F|0--49:C>T	100013423	TGCAGCAACATCCATCGCTGGTAAATGCTACTAGTAAGGATGGAAATACCTGTGCCCATATTGCTGCCA	TGCAGCAACATCCATCGCTGGTAAATGCTACTAGTAAGGATGGAAATACCTGTGCCCATATTGCTGCCA	JACGTI010010096.1_CrufTF_contig_10096	9925	3	7.60E-29		49	1	1	0.016043	0.983957	0	0.016043	0	0.031571	0.015785	29.10959	15.75	1	1	1	1	1	1	1	1	1	1	1	1	1	1	1	1	1	1	1	1	1	1	1	1	1	1	1	1	1
100013423|F|0-49:C>T-49:C>T	100013423	TGCAGCAACATCCATCGCTGGTAAATGCTACTAGTAAGGATGGAAATACTTGTGCCCATATTGCTGCCA	TGCAGCAACATCCATCGCTGGTAAATGCTACTAGTAAGGATGGAAATACTTGTGCCCATATTGCTGCCA	JACGTI010010096.1_CrufTF_contig_10096	9925	3	7.60E-29	49:C>T	49	1	1	0.016043	0.983957	0	0.016043	0	0.031571	0.015785	29.10959	15.75	1	0	0	0	0	0	0	0	0	0	0	0	0	0	0	0	0	0	0	0	0	0	0	0	0	0	0	0	0
65019000|F|0--65:T>C	65019000	TGCAGATGTCTGTAAAAGAAACAGAAAGATTGATGAGGCATGTAGTAAAAATCTGCAAGTACTTTTACA	TGCAGATGTCTGTAAAAGAAACAGAAAGATTGATGAGGCATGTAGTAAAAATCTGCAAGTACTTTTACA	JACGTI010010482.1_CrufTF_contig_10482	8381	3	7.66E-24		65	0.97861	0.994536	0.016393	0.983607	0.005464	0.010929	0.010869	0.032249	0.021559	136.58962	59.5	1	1	1	1	1	1	1	1	1	1	1	1	1	1	1	1	1	1	1	1	1	1	1	1	1	1	1	1	1
65019000|F|0-65:T>C-65:T>C	65019000	TGCAGATGTCTGTAAAAGAAACAGAAAGATTGATGAGGCATGTAGTAAAAATCTGCAAGTACTTTCACA	TGCAGATGTCTGTAAAAGAAACAGAAAGATTGATGAGGCATGTAGTAAAAATCTGCAAGTACTTTCACA	JACGTI010010482.1_CrufTF_contig_10482	8381	3	7.66E-24	65:T>C	65	0.97861	0.994536	0.016393	0.983607	0.005464	0.010929	0.010869	0.032249	0.021559	136.58962	59.5	1	0	0	0	0	0	0	0	0	0	0	0	0	0	0	0	0	0	0	0	0	0	0	0	0	0	0	0	0
65019000|F|0--62:T>C	65019000	TGCAGATGTCTGTAAAAGAAACAGAAAGATTGATGAGGCATGTAGTAAAAATCTGCAAGTACTTTCACA	TGCAGATGTCTGTAAAAGAAACAGAAAGATTGATGAGGCATGTAGTAAAAATCTGCAAGTACTTTCACA	JACGTI010010482.1_CrufTF_contig_10482	8381	3	9.91E-23		62	0.262032	0.387755	0.693878	0.306122	0.612245	0.081633	0.474802	0.424823	0.449813	12.7	4.97143	1	0	1	-	-	-	1	-	-	-	0	-	-	-	-	1	-	1	-	-	-	-	-	-	0	1	0	-	-
65019000|F|0-62:T>C-62:T>C	65019000	TGCAGATGTCTGTAAAAGAAACAGAAAGATTGATGAGGCATGTAGTAAAAATCTGCAAGTACCTTTACA	TGCAGATGTCTGTAAAAGAAACAGAAAGATTGATGAGGCATGTAGTAAAAATCTGCAAGTACCTTTACA	JACGTI010010482.1_CrufTF_contig_10482	8381	3	9.91E-23	62:T>C	62	0.262032	0.387755	0.693878	0.306122	0.612245	0.081633	0.474802	0.424823	0.449813	12.7	4.97143	1	1	0	-	-	-	0	-	-	-	1	-	-	-	-	0	-	0	-	-	-	-	-	-	1	0	1	-	-
65012896|F|0--37:C>G	65012896	TGCAGCAATATGTAACAAATATTCTTCATCTCGTACTCATCGTATATTACGTATACGCAGGGTGATGTT	TGCAGCAATATGTAACAAATATTCTTCATCTCGTACTCATCGTATATTACGTATACGCAGGGTGATGTT	JACGTI010010798.1_CrufTF_contig_10798	1039	3	1.66E-20		37	0.973262	0.994505	0.049451	0.950549	0.005495	0.043956	0.010929	0.09401	0.05247	8.71698	3.45455	0.983333	1	1	1	1	1	1	1	1	1	1	1	1	1	1	1	1	1	1	1	1	1	-	-	1	1	1	1	1
65012896|F|0-37:C>G-37:C>G	65012896	TGCAGCAATATGTAACAAATATTCTTCATCTCGTACTGATCGTATATTACGTATACGCAGGGTGATGTT	TGCAGCAATATGTAACAAATATTCTTCATCTCGTACTGATCGTATATTACGTATACGCAGGGTGATGTT	JACGTI010010798.1_CrufTF_contig_10798	1039	3	1.66E-20	37:C>G	37	0.973262	0.994505	0.049451	0.950549	0.005495	0.043956	0.010929	0.09401	0.05247	8.71698	3.45455	0.983333	0	0	0	0	0	0	0	0	0	0	0	0	0	0	0	0	0	0	0	0	0	-	-	1	0	0	0	0
65012896|F|0--30:T>A	65012896	TGCAGCAATATGTAACAAATATTCTTCATCTCGTACTCATCGTATATTACGTATACGCAGGGTGATGTT	TGCAGCAATATGTAACAAATATTCTTCATCTCGTACTCATCGTATATTACGTATACGCAGGGTGATGTT	JACGTI010010798.1_CrufTF_contig_10798	1039	3	1.66E-20		30	0.967914	1	0.01105	0.98895	0	0.01105	0	0.021855	0.010928	8.71698	5	1	1	1	1	1	1	1	1	1	1	1	1	1	1	1	1	1	1	1	1	1	1	-	-	1	1	1	1	1
65012896|F|0-30:T>A-30:T>A	65012896	TGCAGCAATATGTAACAAATATTCTTCATCACGTACTCATCGTATATTACGTATACGCAGGGTGATGTT	TGCAGCAATATGTAACAAATATTCTTCATCACGTACTCATCGTATATTACGTATACGCAGGGTGATGTT	JACGTI010010798.1_CrufTF_contig_10798	1039	3	1.66E-20	30:T>A	30	0.967914	1	0.01105	0.98895	0	0.01105	0	0.021855	0.010928	8.71698	5	1	0	0	0	0	0	0	0	0	0	0	0	0	0	0	0	0	0	0	0	0	0	-	-	0	0	0	0	0
100036539|F|0--15:G>C	100036539	TGCAGAGTATTTTGAGTAGCTAATTTATATCTATAGTAGAAGCAAGTTGTACACCTCTTGAACAAAACA	TGCAGAGTATTTTGAGTAGCTAATTTATATCTATAGTAGAAGCAAGTTGTACACCTCTTGAACAAAACA	JACGTI010011002.1_CrufTF_contig_11002	168	3	4.64E-16		15	1	1	0.005348	0.994652	0	0.005348	0	0.010638	0.005319	8.69406	5	1	1	1	1	1	1	1	1	1	1	1	1	1	1	1	1	1	1	1	1	1	1	1	1	1	1	1	1	1
100036539|F|0-15:G>C-15:G>C	100036539	TGCAGAGTATTTTGACTAGCTAATTTATATCTATAGTAGAAGCAAGTTGTACACCTCTTGAACAAAACA	TGCAGAGTATTTTGACTAGCTAATTTATATCTATAGTAGAAGCAAGTTGTACACCTCTTGAACAAAACA	JACGTI010011002.1_CrufTF_contig_11002	168	3	4.64E-16	15:G>C	15	1	1	0.005348	0.994652	0	0.005348	0	0.010638	0.005319	8.69406	5	1	0	0	0	0	0	0	0	0	0	0	0	0	0	0	0	0	0	0	0	0	0	0	0	0	0	0	0	0
100036539|F|0--53:C>T	100036539	TGCAGAGTATTTTGAGTAGCTAATTTATATCTATAGTAGAAGCAAGTTGTACACCTCTTGAACAAAACA	TGCAGAGTATTTTGAGTAGCTAATTTATATCTATAGTAGAAGCAAGTTGTACACCTCTTGAACAAAACA	JACGTI010011002.1_CrufTF_contig_11002	168	3	4.64E-16		53	1	1	0.005348	0.994652	0	0.005348	0	0.010638	0.005319	8.69406	8	1	1	1	1	1	1	1	1	1	1	1	1	1	1	1	1	1	1	1	1	1	1	1	1	1	1	1	1	1
100036539|F|0-53:C>T-53:C>T	100036539	TGCAGAGTATTTTGAGTAGCTAATTTATATCTATAGTAGAAGCAAGTTGTACATCTCTTGAACAAAACA	TGCAGAGTATTTTGAGTAGCTAATTTATATCTATAGTAGAAGCAAGTTGTACATCTCTTGAACAAAACA	JACGTI010011002.1_CrufTF_contig_11002	168	3	4.64E-16	53:C>T	53	1	1	0.005348	0.994652	0	0.005348	0	0.010638	0.005319	8.69406	8	1	0	0	0	0	0	0	0	0	0	0	0	0	0	0	0	0	0	0	0	0	0	0	0	0	0	0	0	0
100036539|F|0--66:A>C	100036539	TGCAGAGTATTTTGAGTAGCTAATTTATATCTATAGTAGAAGCAAGTTGTACACCTCTTGAACAAAACA	TGCAGAGTATTTTGAGTAGCTAATTTATATCTATAGTAGAAGCAAGTTGTACACCTCTTGAACAAAACA	JACGTI010011002.1_CrufTF_contig_11002	168	3	4.64E-16		66	1	1	0.005348	0.994652	0	0.005348	0	0.010638	0.005319	8.69406	7	1	1	1	1	1	1	1	1	1	1	1	1	1	1	1	1	1	1	1	1	1	1	1	1	1	1	1	1	1
100036539|F|0-66:A>C-66:A>C	100036539	TGCAGAGTATTTTGAGTAGCTAATTTATATCTATAGTAGAAGCAAGTTGTACACCTCTTGAACAAACAA	TGCAGAGTATTTTGAGTAGCTAATTTATATCTATAGTAGAAGCAAGTTGTACACCTCTTGAACAAACAA	JACGTI010011002.1_CrufTF_contig_11002	168	3	4.64E-16	66:A>C	66	1	1	0.005348	0.994652	0	0.005348	0	0.010638	0.005319	8.69406	7	1	0	0	0	0	0	0	0	0	0	0	0	0	0	0	0	0	0	0	0	0	0	0	0	0	0	0	0	0
100026794|F|0--39:T>A	100026794	TGCAGTTCCAATTAGATTAGTATTATTATTAACAATGCCTCCCACATTTACGCCTACTGTTCCACCAAT	TGCAGTTCCAATTAGATTAGTATTATTATTAACAATGCCTCCCACATTTACGCCTACTGTTCCACCAAT	JACGTI010011113.1_CrufTF_contig_11113	1158	3	1.29E-16		39	0.989305	1	0.010811	0.989189	0	0.010811	0	0.021388	0.010694	5.59722	3	1	1	1	1	-	1	1	1	1	1	1	1	1	1	1	1	1	1	1	1	1	1	1	1	1	1	1	1	1
100026794|F|0-39:T>A-39:T>A	100026794	TGCAGTTCCAATTAGATTAGTATTATTATTAACAATGCCACCCACATTTACGCCTACTGTTCCACCAAT	TGCAGTTCCAATTAGATTAGTATTATTATTAACAATGCCACCCACATTTACGCCTACTGTTCCACCAAT	JACGTI010011113.1_CrufTF_contig_11113	1158	3	1.29E-16	39:T>A	39	0.989305	1	0.010811	0.989189	0	0.010811	0	0.021388	0.010694	5.59722	3	1	0	0	0	-	0	0	0	0	0	0	0	0	0	0	0	0	0	0	0	0	0	0	0	0	0	0	0	0
65016132|F|0--8:C>T	65016132	TGCAGCGTCGGCTGGGGATTTGTATCAATTTTATATGATTGACTACTGGTAGGTGAGGATACCGTCACC	TGCAGCGTCGGCTGGGGATTTGTATCAATTTTATATGATTGACTACTGGTAGGTGAGGATACCGTCACC	JACGTI010011142.1_CrufTF_contig_11142	702	2	4.61E-21		8	0.925134	0.757225	0.578035	0.421965	0.242775	0.33526	0.36767	0.487821	0.427746	12.5	12.4958	1	1	1	1	0	1	1	1	1	1	0	1	1	1	0	1	0	1	1	1	1	1	1	1	0	1	1	0	0
65016132|F|0-8:C>T-8:C>T	65016132	TGCAGCGTTGGCTGGGGATTTGTATCAATTTTATATGATTGACTACTGGTAGGTGAGGATACCGTCACC	TGCAGCGTTGGCTGGGGATTTGTATCAATTTTATATGATTGACTACTGGTAGGTGAGGATACCGTCACC	JACGTI010011142.1_CrufTF_contig_11142	702	2	4.61E-21	8:C>T	8	0.925134	0.757225	0.578035	0.421965	0.242775	0.33526	0.36767	0.487821	0.427746	12.5	12.4958	1	0	0	0	1	0	1	0	0	1	1	0	1	1	1	0	1	0	1	1	0	0	1	1	1	0	1	1	1
65016132|F|0--62:C>A	65016132	TGCAGCGTCGGCTGGGGATTTGTATCAATTTTATATGATTGACTACTGGTAGGTGAGGATACCGTCACC	TGCAGCGTCGGCTGGGGATTTGTATCAATTTTATATGATTGACTACTGGTAGGTGAGGATACCGTCACC	JACGTI010011142.1_CrufTF_contig_11142	702	2	4.61E-21		62	0.786096	0.897959	0.204082	0.795918	0.102041	0.102041	0.183257	0.324865	0.254061	12.42581	11.08333	1	1	1	1	0	1	1	1	1	1	-	1	1	1	-	1	-	1	1	1	1	1	1	1	0	1	1	-	-
65016132|F|0-62:C>A-62:C>A	65016132	TGCAGCGTCGGCTGGGGATTTGTATCAATTTTATATGATTGACTACTGGTAGGTGACGATACAGTCACC	TGCAGCGTCGGCTGGGGATTTGTATCAATTTTATATGATTGACTACTGGTAGGTGACGATACAGTCACC	JACGTI010011142.1_CrufTF_contig_11142	702	2	4.61E-21	62:C>A	62	0.786096	0.897959	0.204082	0.795918	0.102041	0.102041	0.183257	0.324865	0.254061	12.42581	11.08333	1	0	0	0	1	0	0	0	0	0	-	1	0	0	-	0	-	0	0	0	1	1	0	0	1	0	0	-	-
65012044|F|0--29:C>T	65012044	TGCAGTATATAATACAATTTTGATTTATGCAATTTCTCGCGATATTCATTGAAATCCTTTAAATTACAT	TGCAGTATATAATACAATTTTGATTTATGCAATTTCTCGCGATATTCATTGAAATCCTTTAAATTACAT	JACGTI010011386.1_CrufTF_contig_11386	1139	3	6.00E-15		29	1	1	0.085561	0.914439	0	0.085561	0	0.156481	0.078241	23.19635	9.83333	0.983333	1	1	1	1	1	1	1	1	1	1	1	1	1	1	1	1	1	1	1	1	1	1	1	1	1	1	1	1
65012044|F|0-29:C>T-29:C>T	65012044	TGCAGTATATAATACAATTTTGATTTATGTAATTTCTCGCGATATTCATTGAAATCCTTTAAATTACAT	TGCAGTATATAATACAATTTTGATTTATGTAATTTCTCGCGATATTCATTGAAATCCTTTAAATTACAT	JACGTI010011386.1_CrufTF_contig_11386	1139	3	6.00E-15	29:C>T	29	1	1	0.085561	0.914439	0	0.085561	0	0.156481	0.078241	23.19635	9.83333	0.983333	0	0	1	0	0	0	0	0	0	0	0	0	0	0	0	0	0	0	0	0	0	0	1	0	0	0	0	0
65012767|F|0--12:T>A	65012767	TGCAGACACTCTTAGCATATCCCGCATATCTTTTGCTTCTCGTGATATTTCCCTGTTTTGTGATTTATC	TGCAGACACTCTTAGCATATCCCGCATATCTTTTGCTTCTCGTGATATTTCCCTGTTTTGTGATTTATC	JACGTI010011635.1_CrufTF_contig_11635	12734	3	3.56E-22		12	1	0.989305	0.235294	0.764706	0.010695	0.224599	0.021162	0.359862	0.190512	7.9537	4.94444	0.983333	1	1	1	1	1	1	1	1	1	1	1	1	1	1	1	1	1	1	1	1	1	1	1	1	1	1	1	1
65012767|F|0-12:T>A-12:T>A	65012767	TGCAGACACTCTAAGCATATCCCGCATATCTTTTGCTTCTCGTGATATTTCCCTGTTTTGTGATTTATC	TGCAGACACTCTAAGCATATCCCGCATATCTTTTGCTTCTCGTGATATTTCCCTGTTTTGTGATTTATC	JACGTI010011635.1_CrufTF_contig_11635	12734	3	3.56E-22	12:T>A	12	1	0.989305	0.235294	0.764706	0.010695	0.224599	0.021162	0.359862	0.190512	7.9537	4.94444	0.983333	0	0	0	0	0	0	0	0	0	0	0	1	0	0	0	1	0	0	0	0	0	0	0	1	1	0	0	0
65012767|F|0--54:G>T	65012767	TGCAGACACTCTTAGCATATCCCGCATATCTTTTGCTTCTCGTGATATTTCCCTGTTTTGTGATTTATC	TGCAGACACTCTTAGCATATCCCGCATATCTTTTGCTTCTCGTGATATTTCCCTGTTTTGTGATTTATC	JACGTI010011635.1_CrufTF_contig_11635	12734	3	3.56E-22		54	0.989305	1	0.010811	0.989189	0	0.010811	0	0.021388	0.010694	7.9537	4.5	1	1	1	1	1	1	1	1	1	1	1	1	1	1	1	1	1	1	1	1	1	1	1	1	1	1	1	1	1
65012767|F|0-54:G>T-54:G>T	65012767	TGCAGACACTCTTAGCATATCCCGCATATCTTTTGCTTCTCGTGATATTTCCCTTTTTTGTGATTTATC	TGCAGACACTCTTAGCATATCCCGCATATCTTTTGCTTCTCGTGATATTTCCCTTTTTTGTGATTTATC	JACGTI010011635.1_CrufTF_contig_11635	12734	3	3.56E-22	54:G>T	54	0.989305	1	0.010811	0.989189	0	0.010811	0	0.021388	0.010694	7.9537	4.5	1	0	0	0	0	0	0	0	0	0	0	0	0	0	0	0	0	0	0	0	0	0	0	0	0	0	0	0	0
100013837|F|0--45:A>T	100013837	TGCAGCTGCCGGGGAAATAGCAGCAGCTGCCTCTGTGGAGAAGGAAGGTAATTATGCTTGCAGTGGAGC	TGCAGCTGCCGGGGAAATAGCAGCAGCTGCCTCTGTGGAGAAGGAAGGTAATTATGCTTGCAGTGGAGC	JACGTI010011828.1_CrufTF_contig_11828	2077	3	1.66E-20		45	0.914439	1	0.005848	0.994152	0	0.005848	0	0.011628	0.005814	4.64851	4	1	1	1	1	1	1	-	1	1	1	1	1	1	1	1	1	1	1	1	1	1	1	1	1	1	1	1	1	1
100013837|F|0-45:A>T-45:A>T	100013837	TGCAGCTGCCGGGGAAATAGCAGCAGCTGCCTCTGTGGAGAAGGATGGTAATTATGCTTGCAGTGGAGC	TGCAGCTGCCGGGGAAATAGCAGCAGCTGCCTCTGTGGAGAAGGATGGTAATTATGCTTGCAGTGGAGC	JACGTI010011828.1_CrufTF_contig_11828	2077	3	1.66E-20	45:A>T	45	0.914439	1	0.005848	0.994152	0	0.005848	0	0.011628	0.005814	4.64851	4	1	0	0	0	0	0	-	0	0	0	0	0	0	0	0	0	0	0	0	0	0	0	0	0	0	0	0	0	0
65014248|F|0--48:T>C	65014248	TGCAGTCAATACTTGGAATCCCACGCTGCCGTCAATACTTGGTATCCCTCGCCGCAGTCAATACTTGGT	TGCAGTCAATACTTGGAATCCCACGCTGCCGTCAATACTTGGTATCCCTCGCCGCAGTCAATACTTGGT	JACGTI010011867.1_CrufTF_contig_11867	5819	6	1.66E-20		48	0.887701	0.993976	0.024096	0.975904	0.006024	0.018072	0.011976	0.047031	0.029504	17.9267	9.5	1	-	1	1	1	1	1	1	1	1	1	1	1	1	-	1	1	1	1	1	1	-	1	1	1	1	1	1	-
65014248|F|0-48:T>C-48:T>C	65014248	TGCAGTCAATACTTGGAATCCCACGCTGCCGTCAATACTTGGTATCCCCCGCCGCAGTCAATACTTGGT	TGCAGTCAATACTTGGAATCCCACGCTGCCGTCAATACTTGGTATCCCCCGCCGCAGTCAATACTTGGT	JACGTI010011867.1_CrufTF_contig_11867	5819	6	1.66E-20	48:T>C	48	0.887701	0.993976	0.024096	0.975904	0.006024	0.018072	0.011976	0.047031	0.029504	17.9267	9.5	1	-	0	0	0	0	0	1	0	0	0	0	0	0	-	0	0	0	0	0	0	-	0	0	0	0	0	0	-
65014248|F|0--64:T>G	65014248	TGCAGTCAATACTTGGAATCCCACGCTGCCGTCAATACTTGGTATCCCTCGCCGCAGTCAATACTTGGT	TGCAGTCAATACTTGGAATCCCACGCTGCCGTCAATACTTGGTATCCCTCGCCGCAGTCAATACTTGGT	JACGTI010011867.1_CrufTF_contig_11867	5819	6	1.66E-20		64	0.882353	1	0.018182	0.981818	0	0.018182	0	0.035702	0.017851	17.9267	6.75	1	-	1	1	1	1	1	1	1	1	1	1	1	1	-	1	1	1	1	1	1	-	1	1	1	1	1	1	-
65014248|F|0-64:T>G-64:T>G	65014248	TGCAGTCAATACTTGGAATCCCACGCTGCCGTCAATACTTGGTATCCCTCGCCGCAGTCAATACGTGGT	TGCAGTCAATACTTGGAATCCCACGCTGCCGTCAATACTTGGTATCCCTCGCCGCAGTCAATACGTGGT	JACGTI010011867.1_CrufTF_contig_11867	5819	6	1.66E-20	64:T>G	64	0.882353	1	0.018182	0.981818	0	0.018182	0	0.035702	0.017851	17.9267	6.75	1	-	1	0	0	0	0	0	0	0	0	0	0	0	-	0	0	0	0	0	0	-	0	0	0	0	0	0	-
65015325|F|0--63:T>G	65015325	TGCAGTCAAAACTTGGTTCCCACGCTGCCGTCAATACTTGGTATCCCTCGCCGCAGTCAATACTTGGTA	TGCAGTCAAAACTTGGTTCCCACGCTGCCGTCAATACTTGGTATCCCTCGCCGCAGTCAATACTTGGTA	JACGTI010011867.1_CrufTF_contig_11867	5819	6	5.96E-20		63	0.604278	0.982301	0.035398	0.964602	0.017699	0.017699	0.034772	0.06829	0.051531	13.57353	7.25	0.979167	1	-	-	1	-	1	-	-	1	-	1	-	-	1	1	1	1	-	-	-	1	-	1	1	1	1	1	1
65015325|F|0-63:T>G-63:T>G	65015325	TGCAGTCAAAACTTGGTTCCCACGCTGCCGTCAATACTTGGTATCCCTCGCCGCAGTCAATACGTGGTA	TGCAGTCAAAACTTGGTTCCCACGCTGCCGTCAATACTTGGTATCCCTCGCCGCAGTCAATACGTGGTA	JACGTI010011867.1_CrufTF_contig_11867	5819	6	5.96E-20	63:T>G	63	0.604278	0.982301	0.035398	0.964602	0.017699	0.017699	0.034772	0.06829	0.051531	13.57353	7.25	0.979167	0	-	-	0	-	0	-	-	0	-	0	-	-	0	0	0	0	-	-	-	0	-	0	0	1	0	0	0
65015325|F|0--32:A>T	65015325	TGCAGTCAAAACTTGGTTCCCACGCTGCCGTCAATACTTGGTATCCCTCGCCGCAGTCAATACTTGGTA	TGCAGTCAAAACTTGGTTCCCACGCTGCCGTCAATACTTGGTATCCCTCGCCGCAGTCAATACTTGGTA	JACGTI010011867.1_CrufTF_contig_11867	5819	6	5.96E-20		32	0.604278	0.982301	0.026549	0.973451	0.017699	0.00885	0.034772	0.051688	0.04323	13.57353	11.66667	1	1	-	-	1	-	1	-	-	1	-	1	-	-	1	1	1	1	-	-	-	1	-	1	1	1	1	1	1
65015325|F|0-32:A>T-32:A>T	65015325	TGCAGTCAAAACTTGGTTCCCACGCTGCCGTCTATACTTGGTATCCCTCGCCGCAGTCAATACTTGGTA	TGCAGTCAAAACTTGGTTCCCACGCTGCCGTCTATACTTGGTATCCCTCGCCGCAGTCAATACTTGGTA	JACGTI010011867.1_CrufTF_contig_11867	5819	6	5.96E-20	32:A>T	32	0.604278	0.982301	0.026549	0.973451	0.017699	0.00885	0.034772	0.051688	0.04323	13.57353	11.66667	1	0	-	-	0	-	0	-	-	0	-	0	-	-	0	0	0	0	-	-	-	0	-	0	0	0	0	0	0
65014111|F|0--54:A>T	65014111	TGCAGGGTGTTGAGGTCACTGTTGATGATTGAAGAAAATTTATTGTTGATTGAGATGAGCCTAAATTTT	TGCAGGGTGTTGAGGTCACTGTTGATGATTGAAGAAAATTTATTGTTGATTGAGATGAGCCTAAATTTT	JACGTI010012036.1_CrufTF_contig_12036	2184	3	3.59E-17		54	1	0.983957	0.262032	0.737968	0.016043	0.245989	0.031571	0.386743	0.209157	15.98611	9.46667	1	1	1	1	1	1	0	1	1	1	1	1	1	1	1	1	1	1	1	1	1	1	1	1	1	1	1	1	0
65014111|F|0-54:A>T-54:A>T	65014111	TGCAGGGTGTTGAGGTCACTGTTGATGATTGAAGAAAATTTATTGTTGATTGAGTTGAGCCTAAATTTT	TGCAGGGTGTTGAGGTCACTGTTGATGATTGAAGAAAATTTATTGTTGATTGAGTTGAGCCTAAATTTT	JACGTI010012036.1_CrufTF_contig_12036	2184	3	3.59E-17	54:A>T	54	1	0.983957	0.262032	0.737968	0.016043	0.245989	0.031571	0.386743	0.209157	15.98611	9.46667	1	0	0	1	0	0	1	0	0	0	0	1	0	0	1	0	0	0	0	1	0	0	0	0	1	0	0	1	1
65014111|F|0--56:G>A	65014111	TGCAGGGTGTTGAGGTCACTGTTGATGATTGAAGAAAATTTATTGTTGATTGAGATGAGCCTAAATTTT	TGCAGGGTGTTGAGGTCACTGTTGATGATTGAAGAAAATTTATTGTTGATTGAGATGAGCCTAAATTTT	JACGTI010012036.1_CrufTF_contig_12036	2184	3	3.59E-17		56	0.989305	0.994595	0.016216	0.983784	0.005405	0.010811	0.010752	0.031907	0.021329	15.98611	4	1	1	1	1	1	1	-	1	1	1	1	1	1	1	1	1	1	1	1	1	1	1	1	1	1	1	1	1	-
65014111|F|0-56:G>A-56:G>A	65014111	TGCAGGGTGTTGAGGTCACTGTTGATGATTGAAGAAAATTTATTGTTGATTGAGATAAGCCTAAATTTT	TGCAGGGTGTTGAGGTCACTGTTGATGATTGAAGAAAATTTATTGTTGATTGAGATAAGCCTAAATTTT	JACGTI010012036.1_CrufTF_contig_12036	2184	3	3.59E-17	56:G>A	56	0.989305	0.994595	0.016216	0.983784	0.005405	0.010811	0.010752	0.031907	0.021329	15.98611	4	1	0	0	0	0	0	-	0	0	0	0	0	0	0	0	0	0	0	0	0	0	0	0	0	0	0	0	0	-
65014111|F|0--60:C>A	65014111	TGCAGGGTGTTGAGGTCACTGTTGATGATTGAAGAAAATTTATTGTTGATTGAGATGAGCCTAAATTTT	TGCAGGGTGTTGAGGTCACTGTTGATGATTGAAGAAAATTTATTGTTGATTGAGATGAGCCTAAATTTT	JACGTI010012036.1_CrufTF_contig_12036	2184	3	3.59E-17		60	0.989305	0.994595	0.016216	0.983784	0.005405	0.010811	0.010752	0.031907	0.021329	15.98611	7	1	1	1	1	1	1	-	1	1	1	1	1	1	1	1	1	1	1	1	1	1	1	1	1	1	1	1	1	0
65014111|F|0-60:C>A-60:C>A	65014111	TGCAGGGTGTTGAGGTCACTGTTGATGATTGAAGAAAATTTATTGTTGATTGAGATGAGCATAAATTTT	TGCAGGGTGTTGAGGTCACTGTTGATGATTGAAGAAAATTTATTGTTGATTGAGATGAGCATAAATTTT	JACGTI010012036.1_CrufTF_contig_12036	2184	3	3.59E-17	60:C>A	60	0.989305	0.994595	0.016216	0.983784	0.005405	0.010811	0.010752	0.031907	0.021329	15.98611	7	1	0	0	0	0	0	-	0	0	0	0	0	0	0	0	0	0	0	0	0	0	1	0	0	0	0	0	0	1
65021353|F|0--51:T>A	65021353	TGCAGTAGGTTGTACAGCGCTCATAACTACGCCACCACGACTTGTTCCACGTGCTCCACCAACATTTGG	TGCAGTAGGTTGTACAGCGCTCATAACTACGCCACCACGACTTGTTCCACGTGCTCCACCAACATTTGG	JACGTI010012109.1_CrufTF_contig_12109	2213	4	1.66E-20		51	1	0.989305	0.160428	0.839572	0.010695	0.149733	0.021162	0.269381	0.145272	191.36866	110.51515	1	1	1	1	1	1	1	1	1	1	1	1	1	1	1	1	1	1	1	1	1	1	1	1	1	1	1	1	1
65021353|F|0-51:T>A-51:T>A	65021353	TGCAGTAGGTTGTACAGCGCTCATAACTACGCCACCACGACTTGTTCCACGAGCTCCACCAACATTTGG	TGCAGTAGGTTGTACAGCGCTCATAACTACGCCACCACGACTTGTTCCACGAGCTCCACCAACATTTGG	JACGTI010012109.1_CrufTF_contig_12109	2213	4	1.66E-20	51:T>A	51	1	0.989305	0.160428	0.839572	0.010695	0.149733	0.021162	0.269381	0.145272	191.36866	110.51515	1	0	0	0	0	0	0	0	1	0	1	0	0	0	0	0	0	0	0	1	0	0	0	0	0	0	1	0	0
100025537|F|0--48:T>A	100025537	TGCAGCATCTAAGAAAGTTTTGCGAGAATCTCCTCAAAGCGAAAACACTGCCACACTGCGCGAAAAGCT	TGCAGCATCTAAGAAAGTTTTGCGAGAATCTCCTCAAAGCGAAAACACTGCCACACTGCGCGAAAAGCT	JACGTI010012360.1_CrufTF_contig_12360	15804	4	3.56E-22		48	1	1	0.026738	0.973262	0	0.026738	0	0.052046	0.026023	27.80365	12.125	1	1	1	1	1	1	1	1	1	1	1	1	1	1	1	1	1	1	1	1	1	1	1	1	1	1	1	1	1
100025537|F|0-48:T>A-48:T>A	100025537	TGCAGCATCTAAGAAAGTTTTGCGAGAATCTCCTCAAAGCGAAAACACAGCCACACTGCGCGAAAAGCT	TGCAGCATCTAAGAAAGTTTTGCGAGAATCTCCTCAAAGCGAAAACACAGCCACACTGCGCGAAAAGCT	JACGTI010012360.1_CrufTF_contig_12360	15804	4	3.56E-22	48:T>A	48	1	1	0.026738	0.973262	0	0.026738	0	0.052046	0.026023	27.80365	12.125	1	0	0	0	0	1	0	0	0	0	0	0	0	0	0	0	0	0	0	0	0	0	0	0	0	0	0	0	0
100025537|F|0--55:C>T	100025537	TGCAGCATCTAAGAAAGTTTTGCGAGAATCTCCTCAAAGCGAAAACACTGCCACACTGCGCGAAAAGCT	TGCAGCATCTAAGAAAGTTTTGCGAGAATCTCCTCAAAGCGAAAACACTGCCACACTGCGCGAAAAGCT	JACGTI010012360.1_CrufTF_contig_12360	15804	4	3.56E-22		55	1	1	0.010695	0.989305	0	0.010695	0	0.021162	0.010581	27.80365	7.5	1	1	1	1	1	1	1	1	1	1	1	1	1	1	1	1	1	1	1	1	1	1	1	1	1	1	1	1	1
100025537|F|0-55:C>T-55:C>T	100025537	TGCAGCATCTAAGAAAGTTTTGCGAGAATCTCCTCAAAGCGAAAACACTGCCACATTGCGCGAAAAGCT	TGCAGCATCTAAGAAAGTTTTGCGAGAATCTCCTCAAAGCGAAAACACTGCCACATTGCGCGAAAAGCT	JACGTI010012360.1_CrufTF_contig_12360	15804	4	3.56E-22	55:C>T	55	1	1	0.010695	0.989305	0	0.010695	0	0.021162	0.010581	27.80365	7.5	1	0	0	0	0	0	0	0	0	0	0	0	0	0	0	0	0	0	0	0	0	0	0	0	0	0	0	0	0
65013205|F|0--38:T>C	65013205	TGCAGTTGAGCACGAACCAATTTAGGTTCAATAGCGGGTAAATCAGCTTCCCTCAAGTTCGTGTCCATT	TGCAGTTGAGCACGAACCAATTTAGGTTCAATAGCGGGTAAATCAGCTTCCCTCAAGTTCGTGTCCATT	JACGTI010012360.1_CrufTF_contig_12360	15934	4	7.71E-19		38	0.994652	0.768817	0.693548	0.306452	0.231183	0.462366	0.355475	0.425078	0.390276	18.91515	17.77778	0.983333	1	1	1	1	1	1	1	0	1	1	0	0	1	0	0	0	1	1	1	0	1	1	1	1	1	1	1	1
65013205|F|0-38:T>C-38:T>C	65013205	TGCAGTTGAGCACGAACCAATTTAGGTTCAATAGCGGGCAAATCAGCTTCCCTCAAGTTCGTGTCCATT	TGCAGTTGAGCACGAACCAATTTAGGTTCAATAGCGGGCAAATCAGCTTCCCTCAAGTTCGTGTCCATT	JACGTI010012360.1_CrufTF_contig_12360	15934	4	7.71E-19	38:T>C	38	0.994652	0.768817	0.693548	0.306452	0.231183	0.462366	0.355475	0.425078	0.390276	18.91515	17.77778	0.983333	0	1	1	1	1	0	1	1	0	0	1	1	1	1	1	1	1	1	0	1	1	1	1	1	0	0	1	0
65013205|F|0--23:A>T	65013205	TGCAGTTGAGCACGAACCAATTTAGGTTCAATAGCGGGTAAATCAGCTTCCCTCAAGTTCGTGTCCATT	TGCAGTTGAGCACGAACCAATTTAGGTTCAATAGCGGGTAAATCAGCTTCCCTCAAGTTCGTGTCCATT	JACGTI010012360.1_CrufTF_contig_12360	15934	4	7.71E-19		23	0.786096	0.986395	0.013605	0.986395	0.013605	0	0.026841	0.026841	0.026841	18.7006	9	1	1	1	1	1	1	1	1	-	1	1	-	-	1	-	-	-	1	1	1	1	1	1	1	1	1	1	1	1
65013205|F|0-23:A>T-23:A>T	65013205	TGCAGTTGAGCACGAACCAATTTTGGTTCAATAGCGGGCAAATCAGCTTCCCTCAAGTTCGTGTCCATT	TGCAGTTGAGCACGAACCAATTTTGGTTCAATAGCGGGCAAATCAGCTTCCCTCAAGTTCGTGTCCATT	JACGTI010012360.1_CrufTF_contig_12360	15934	4	7.71E-19	23:A>T	23	0.786096	0.986395	0.013605	0.986395	0.013605	0	0.026841	0.026841	0.026841	18.7006	9	1	0	0	0	0	0	0	0	-	0	0	-	-	0	-	-	-	0	0	0	0	0	0	0	0	0	0	0	0
65012903|F|0--45:A>G	65012903	TGCAGCACCACCAGCTATCGTCAAGGAGCTAAGCGTTGTAACAACACATATTAAATCTACTTCAGAGGC	TGCAGCACCACCAGCTATCGTCAAGGAGCTAAGCGTTGTAACAACACATATTAAATCTACTTCAGAGGC	JACGTI010012434.1_CrufTF_contig_12434	2299	3	2.74E-28		45	0.97861	0.967213	0.147541	0.852459	0.032787	0.114754	0.063424	0.251545	0.157485	4.91176	2.93548	0.962963	1	1	1	1	1	1	1	1	1	1	1	1	1	1	1	-	1	1	1	1	1	1	1	1	1	1	1	1
65012903|F|0-45:A>G-45:A>G	65012903	TGCAGCACCACCAGCTATCGTCAAGGAGCTAAGCGTTGTAACAACGCATATTAAATCTACTTCAGAGGC	TGCAGCACCACCAGCTATCGTCAAGGAGCTAAGCGTTGTAACAACGCATATTAAATCTACTTCAGAGGC	JACGTI010012434.1_CrufTF_contig_12434	2299	3	2.74E-28	45:A>G	45	0.97861	0.967213	0.147541	0.852459	0.032787	0.114754	0.063424	0.251545	0.157485	4.91176	2.93548	0.962963	0	0	1	0	0	0	0	0	0	0	0	1	0	0	1	-	0	0	0	0	0	0	0	0	0	0	0	0
65015657|F|0--35:A>T	65015657	TGCAGCTGGGTAAATTCTTGACTGCGTAAATATTTAAGGGCTGTGCGAAAATTTCCATCGACCAAATAA	TGCAGCTGGGTAAATTCTTGACTGCGTAAATATTTAAGGGCTGTGCGAAAATTTCCATCGACCAAATAA	JACGTI010012561.1_CrufTF_contig_12561	1369	3	7.66E-24		35	0.55615	0.836538	0.201923	0.798077	0.163462	0.038462	0.273484	0.3223	0.297892	18.67708	14.76	1	-	0	-	-	1	-	1	-	1	0	-	-	-	-	-	-	1	1	1	0	1	1	1	-	-	-	-	1
65015657|F|0-35:A>T-35:A>T	65015657	TGCAGCTGGGTAAATTCTTGACTGCGTAAATATTTTAGGGCTGTGCGAAAATTTCCATCGACCAAATAA	TGCAGCTGGGTAAATTCTTGACTGCGTAAATATTTTAGGGCTGTGCGAAAATTTCCATCGACCAAATAA	JACGTI010012561.1_CrufTF_contig_12561	1369	3	7.66E-24	35:A>T	35	0.55615	0.836538	0.201923	0.798077	0.163462	0.038462	0.273484	0.3223	0.297892	18.67708	14.76	1	-	1	-	-	0	-	0	-	0	1	-	-	-	-	-	-	1	0	0	1	0	0	0	-	-	-	-	0
100068917|F|0--63:T>A	100068917	TGCAGCTCCCGCCATTTCTTATGCTGCTCCTGCCGTTAAAGTAGCTGCGGCTCCTGCCATCTCTTATGC	TGCAGCTCCCGCCATTTCTTATGCTGCTCCTGCCGTTAAAGTAGCTGCGGCTCCTGCCATCTCTTATGC	JACGTI010013155.1_CrufTF_contig_13155	1437	3	7.71E-19		63	1	1	0.010695	0.989305	0	0.010695	0	0.021162	0.010581	182.34703	90	1	1	1	1	1	1	1	1	1	1	1	1	1	1	1	1	1	1	1	1	1	1	1	1	1	1	1	1	1
100068917|F|0-63:T>A-63:T>A	100068917	TGCAGCTCCCGCCATTTCTTATGCTGCTCCTGCCGTTAAAGTAGCTGCGGCTCCTGCCATCTCATATGC	TGCAGCTCCCGCCATTTCTTATGCTGCTCCTGCCGTTAAAGTAGCTGCGGCTCCTGCCATCTCATATGC	JACGTI010013155.1_CrufTF_contig_13155	1437	3	7.71E-19	63:T>A	63	1	1	0.010695	0.989305	0	0.010695	0	0.021162	0.010581	182.34703	90	1	0	0	0	0	0	0	0	0	0	0	0	0	0	0	0	0	0	0	0	0	0	0	0	0	0	0	0	0
100068917|F|0--10:G>T	100068917	TGCAGCTCCCGCCATTTCTTATGCTGCTCCTGCCGTTAAAGTAGCTGCGGCTCCTGCCATCTCTTATGC	TGCAGCTCCCGCCATTTCTTATGCTGCTCCTGCCGTTAAAGTAGCTGCGGCTCCTGCCATCTCTTATGC	JACGTI010013155.1_CrufTF_contig_13155	1437	3	7.71E-19		10	1	1	0.005348	0.994652	0	0.005348	0	0.010638	0.005319	182.34703	120	1	1	1	1	1	1	1	1	1	1	1	1	1	1	1	1	1	1	1	1	1	1	1	1	1	1	1	1	1
100068917|F|0-10:G>T-10:G>T	100068917	TGCAGCTCCCTCCATTTCTTATGCTGCTCCTGCCGTTAAAGTAGCTGCGGCTCCTGCCATCTCTTATGC	TGCAGCTCCCTCCATTTCTTATGCTGCTCCTGCCGTTAAAGTAGCTGCGGCTCCTGCCATCTCTTATGC	JACGTI010013155.1_CrufTF_contig_13155	1437	3	7.71E-19	10:G>T	10	1	1	0.005348	0.994652	0	0.005348	0	0.010638	0.005319	182.34703	120	1	0	0	0	0	0	0	0	0	0	0	0	0	0	0	0	0	0	0	0	0	0	0	0	0	0	0	0	0
100014568|F|0--17:C>T	100014568	TGCAGTTATTTTATGTTCCTCATATGTAGGTACATTACTTTTTAAACAATAATTATAATAATTTAAACA	TGCAGTTATTTTATGTTCCTCATATGTAGGTACATTACTTTTTAAACAATAATTATAATAATTTAAACA	JACGTI010013173.1_CrufTF_contig_13173	4333	3	2.79E-13		17	1	1	0.010695	0.989305	0	0.010695	0	0.021162	0.010581	15.0274	4	1	1	1	1	1	1	1	1	1	1	1	1	1	1	1	1	1	1	1	1	1	1	1	1	1	1	1	1	1
100014568|F|0-17:C>T-17:C>T	100014568	TGCAGTTATTTTATGTTTCTCATATGTAGGTACATTACTTTTTAAACAATAATTATAATAATTTAAACA	TGCAGTTATTTTATGTTTCTCATATGTAGGTACATTACTTTTTAAACAATAATTATAATAATTTAAACA	JACGTI010013173.1_CrufTF_contig_13173	4333	3	2.79E-13	17:C>T	17	1	1	0.010695	0.989305	0	0.010695	0	0.021162	0.010581	15.0274	4	1	0	0	0	0	0	0	0	0	0	0	0	0	0	0	0	0	0	0	0	0	0	0	0	0	0	0	0	0
100032641|F|0--52:A>T	100032641	TGCAGTAAAGTGGGTACATAATTCCATCATACACTTATGAAATAATGTACATATTTATACATAAATTCA	TGCAGTAAAGTGGGTACATAATTCCATCATACACTTATGAAATAATGTACATATTTATACATAAATTCA	JACGTI010013193.1_CrufTF_contig_13193	2834	3	1.65E-25		52	1	1	0.005348	0.994652	0	0.005348	0	0.010638	0.005319	11.20548	7	1	1	1	1	1	1	1	1	1	1	1	1	1	1	1	1	1	1	1	1	1	1	1	1	1	1	1	1	1
100032641|F|0-52:A>T-52:A>T	100032641	TGCAGTAAAGTGGGTACATAATTCCATCATACACTTATGAAATAATGTACATTTTTATACATAAATTCA	TGCAGTAAAGTGGGTACATAATTCCATCATACACTTATGAAATAATGTACATTTTTATACATAAATTCA	JACGTI010013193.1_CrufTF_contig_13193	2834	3	1.65E-25	52:A>T	52	1	1	0.005348	0.994652	0	0.005348	0	0.010638	0.005319	11.20548	7	1	0	0	0	0	0	0	0	0	0	0	0	0	0	0	0	0	0	0	0	0	0	0	0	0	0	0	0	0
65016118|F|0--33:G>A	65016118	TGCAGCCTTTGAGGCTTTCTCCGATCAAGCAGAGCTTTGGGAAAGTAGATTGAATACTTTGGATGCAAT	TGCAGCCTTTGAGGCTTTCTCCGATCAAGCAGAGCTTTGGGAAAGTAGATTGAATACTTTGGATGCAAT	JACGTI010013381.1_CrufTF_contig_13381	3183	3	1.29E-16		33	0.989305	0.962162	0.205405	0.794595	0.037838	0.167568	0.072812	0.326428	0.19962	13.27273	7.20455	1	1	1	1	1	-	1	1	1	1	-	1	1	1	1	1	1	1	1	1	1	1	1	1	1	1	0	1	0
65016118|F|0-33:G>A-33:G>A	65016118	TGCAGCCTTTGAGGCTTTCTCCGATCAAGCAGAACTTTGGGAAAGTAGATTGAATACTTTGGATGCAAT	TGCAGCCTTTGAGGCTTTCTCCGATCAAGCAGAACTTTGGGAAAGTAGATTGAATACTTTGGATGCAAT	JACGTI010013381.1_CrufTF_contig_13381	3183	3	1.29E-16	33:G>A	33	0.989305	0.962162	0.205405	0.794595	0.037838	0.167568	0.072812	0.326428	0.19962	13.27273	7.20455	1	0	0	0	0	-	0	0	0	0	-	0	0	0	1	1	0	0	0	0	0	0	0	1	1	0	1	0	1
65016118|F|0--45:T>C	65016118	TGCAGCCTTTGAGGCTTTCTCCGATCAAGCAGAGCTTTGGGAAAGTAGATTGAATACTTTGGATGCAAT	TGCAGCCTTTGAGGCTTTCTCCGATCAAGCAGAGCTTTGGGAAAGTAGATTGAATACTTTGGATGCAAT	JACGTI010013381.1_CrufTF_contig_13381	3183	3	1.29E-16		45	0.962567	0.988889	0.061111	0.938889	0.011111	0.05	0.021975	0.114753	0.068364	13.27273	5.36364	0.982759	1	1	1	1	-	1	1	1	1	-	1	1	1	1	1	1	1	1	1	1	1	1	1	1	1	-	1	-
65016118|F|0-45:T>C-45:T>C	65016118	TGCAGCCTTTGAGGCTTTCTCCGATCAAGCAGAGCTTTGGGAAAGCAGATTGAATACTTTGGATGCAAT	TGCAGCCTTTGAGGCTTTCTCCGATCAAGCAGAGCTTTGGGAAAGCAGATTGAATACTTTGGATGCAAT	JACGTI010013381.1_CrufTF_contig_13381	3183	3	1.29E-16	45:T>C	45	0.962567	0.988889	0.061111	0.938889	0.011111	0.05	0.021975	0.114753	0.068364	13.27273	5.36364	0.982759	0	0	0	0	-	0	0	1	0	-	0	0	0	0	0	0	0	0	0	0	0	0	0	0	0	-	0	-
65016118|F|0--18:C>T	65016118	TGCAGCCTTTGAGGCTTTCTCCGATCAAGCAGAGCTTTGGGAAAGTAGATTGAATACTTTGGATGCAAT	TGCAGCCTTTGAGGCTTTCTCCGATCAAGCAGAGCTTTGGGAAAGTAGATTGAATACTTTGGATGCAAT	JACGTI010013381.1_CrufTF_contig_13381	3183	3	1.29E-16		18	0.951872	1	0.005618	0.994382	0	0.005618	0	0.011173	0.005586	13.27273	11	1	1	1	1	1	-	1	1	1	1	-	1	1	1	1	1	1	1	1	1	1	1	1	1	1	1	-	1	-
65016118|F|0-18:C>T-18:C>T	65016118	TGCAGCCTTTGAGGCTTTTTCCGATCAAGCAGAGCTTTGGGAAAGTAGATTGAATACTTTGGATGCAAT	TGCAGCCTTTGAGGCTTTTTCCGATCAAGCAGAGCTTTGGGAAAGTAGATTGAATACTTTGGATGCAAT	JACGTI010013381.1_CrufTF_contig_13381	3183	3	1.29E-16	18:C>T	18	0.951872	1	0.005618	0.994382	0	0.005618	0	0.011173	0.005586	13.27273	11	1	0	0	0	0	-	0	0	0	0	-	0	0	0	0	0	0	0	0	0	0	0	0	0	0	0	-	0	-
65019706|F|0--67:A>G	65019706	TGCAGTTACTTTGTAAACTATTCGTGCGTAGTCTAGAGCGGCCCACAAACTCACGGTCTCTTGAGCTAT	TGCAGTTACTTTGTAAACTATTCGTGCGTAGTCTAGAGCGGCCCACAAACTCACGGTCTCTTGAGCTAT	JACGTI010013525.1_CrufTF_contig_13525	2347	3	3.56E-22		67	1	0.973262	0.28877	0.71123	0.026738	0.262032	0.052046	0.410764	0.231405	104.36916	68.6	1	1	1	1	1	1	0	1	1	1	1	1	1	1	1	1	1	1	1	1	1	1	1	1	1	1	1	1	1
65019706|F|0-67:A>G-67:A>G	65019706	TGCAGTTACTTTGTAAACTATTCGTGCGTAGTCTAGAGCGGCCCACAAACTCACGGTCTCTTGAGCTGT	TGCAGTTACTTTGTAAACTATTCGTGCGTAGTCTAGAGCGGCCCACAAACTCACGGTCTCTTGAGCTGT	JACGTI010013525.1_CrufTF_contig_13525	2347	3	3.56E-22	67:A>G	67	1	0.973262	0.28877	0.71123	0.026738	0.262032	0.052046	0.410764	0.231405	104.36916	68.6	1	1	0	0	0	1	1	0	0	1	1	1	0	0	0	0	0	0	0	1	1	0	0	0	0	0	0	0	0
65019706|F|0--55:G>C	65019706	TGCAGTTACTTTGTAAACTATTCGTGCGTAGTCTAGAGCGGCCCACAAACTCACGGTCTCTTGAGCTAT	TGCAGTTACTTTGTAAACTATTCGTGCGTAGTCTAGAGCGGCCCACAAACTCACGGTCTCTTGAGCTAT	JACGTI010013525.1_CrufTF_contig_13525	2347	3	3.56E-22		55	0.989305	0.994595	0.07027	0.92973	0.005405	0.064865	0.010752	0.130665	0.070709	103.41204	61.70588	1	1	1	1	1	1	1	1	1	1	1	1	1	1	1	1	1	1	1	1	1	1	1	1	1	1	1	1	1
65019706|F|0-55:G>C-55:G>C	65019706	TGCAGTTACTTTGTAAACTATTCGTGCGTAGTCTAGAGCGGCCCACAAACTCACGCTCTCTTGAGCTAT	TGCAGTTACTTTGTAAACTATTCGTGCGTAGTCTAGAGCGGCCCACAAACTCACGCTCTCTTGAGCTAT	JACGTI010013525.1_CrufTF_contig_13525	2347	3	3.56E-22	55:G>C	55	0.989305	0.994595	0.07027	0.92973	0.005405	0.064865	0.010752	0.130665	0.070709	103.41204	61.70588	1	0	0	0	0	0	0	0	0	0	0	0	0	0	0	0	0	0	0	0	0	0	0	0	0	1	1	0	0
65019706|F|0--40:G>T	65019706	TGCAGTTACTTTGTAAACTATTCGTGCGTAGTCTAGAGCGGCCCACAAACTCACGGTCTCTTGAGCTAT	TGCAGTTACTTTGTAAACTATTCGTGCGTAGTCTAGAGCGGCCCACAAACTCACGGTCTCTTGAGCTAT	JACGTI010013525.1_CrufTF_contig_13525	2347	3	3.56E-22		40	0.983957	1	0.038043	0.961957	0	0.038043	0	0.073192	0.036596	103.41204	71.66667	1	1	1	1	1	1	1	1	1	1	1	1	1	1	1	1	1	1	1	1	1	1	1	1	1	1	1	1	1
65019706|F|0-40:G>T-40:G>T	65019706	TGCAGTTACTTTGTAAACTATTCGTGCGTAGTCTAGAGCGTCCCACAAACTCACGGTCTCTTGAGCTGT	TGCAGTTACTTTGTAAACTATTCGTGCGTAGTCTAGAGCGTCCCACAAACTCACGGTCTCTTGAGCTGT	JACGTI010013525.1_CrufTF_contig_13525	2347	3	3.56E-22	40:G>T	40	0.983957	1	0.038043	0.961957	0	0.038043	0	0.073192	0.036596	103.41204	71.66667	1	0	0	0	0	0	0	0	0	0	0	0	0	1	0	0	0	0	0	0	0	0	0	0	0	0	0	0	0
65019706|F|0--30:G>C	65019706	TGCAGTTACTTTGTAAACTATTCGTGCGTAGTCTAGAGCGGCCCACAAACTCACGGTCTCTTGAGCTAT	TGCAGTTACTTTGTAAACTATTCGTGCGTAGTCTAGAGCGGCCCACAAACTCACGGTCTCTTGAGCTAT	JACGTI010013525.1_CrufTF_contig_13525	2347	3	3.56E-22		30	0.983957	0.994565	0.021739	0.978261	0.005435	0.016304	0.01081	0.042533	0.026672	103.88837	39.5	1	1	1	1	1	1	0	1	1	1	1	1	1	1	1	1	1	1	1	1	1	1	1	1	1	1	1	1	1
65019706|F|0-30:G>C-30:G>C	65019706	TGCAGTTACTTTGTAAACTATTCGTGCGTACTCTAGAGCGGCCCACAAACTCACGGTCTCTTGAGCTAT	TGCAGTTACTTTGTAAACTATTCGTGCGTACTCTAGAGCGGCCCACAAACTCACGGTCTCTTGAGCTAT	JACGTI010013525.1_CrufTF_contig_13525	2347	3	3.56E-22	30:G>C	30	0.983957	0.994565	0.021739	0.978261	0.005435	0.016304	0.01081	0.042533	0.026672	103.88837	39.5	1	0	0	0	0	0	1	1	0	0	0	0	0	0	0	0	0	0	0	0	0	0	0	1	0	0	0	0	0
100025028|F|0--39:A>T	100025028	TGCAGATAACATTAAACCAACGGCTAGATCTGCAACAGCATTATTCAAAACAATCGGCGTATGTCCCAG	TGCAGATAACATTAAACCAACGGCTAGATCTGCAACAGCATTATTCAAAACAATCGGCGTATGTCCCAG	JACGTI010013605.1_CrufTF_contig_13605	9039	3	1.68E-10		39	0.989305	0.994595	0.010811	0.989189	0.005405	0.005405	0.010752	0.021388	0.01607	5.21395	4	1	1	1	1	1	1	1	1	1	-	1	1	1	1	1	1	1	1	1	1	1	1	1	1	1	1	1	1	1
100025028|F|0-39:A>T-39:A>T	100025028	TGCAGATAACATTAAACCAACGGCTAGATCTGCAACAGCTTTATTCAAAACAATCGGCGTATGTCCCAG	TGCAGATAACATTAAACCAACGGCTAGATCTGCAACAGCTTTATTCAAAACAATCGGCGTATGTCCCAG	JACGTI010013605.1_CrufTF_contig_13605	9039	3	1.68E-10	39:A>T	39	0.989305	0.994595	0.010811	0.989189	0.005405	0.005405	0.010752	0.021388	0.01607	5.21395	4	1	0	0	0	0	0	0	0	0	-	0	0	0	0	0	0	0	0	0	0	0	0	0	0	0	0	0	0	0
100031041|F|0--58:C>T	100031041	TGCAGAAAAAGTGTTTGGAGAAAAGGGAAAAATGTTTGCACCAACATGCGGAAATATTCATTACAACAA	TGCAGAAAAAGTGTTTGGAGAAAAGGGAAAAATGTTTGCACCAACATGCGGAAATATTCATTACAACAA	JACGTI010014084.1_CrufTF_contig_14084	614	3	5.96E-20		58	0.97861	0.994536	0.010929	0.989071	0.005464	0.005464	0.010869	0.021619	0.016244	6.8271	2.5	1	1	1	1	0	1	1	1	1	1	1	1	1	1	1	1	1	1	1	1	1	-	1	1	1	1	1	1	1
100031041|F|0-58:C>T-58:C>T	100031041	TGCAGAAAAAGTGTTTGGAGAAAAGGGAAAAATGTTTGCACCAACATGCGGAAATATTTATTACAACAA	TGCAGAAAAAGTGTTTGGAGAAAAGGGAAAAATGTTTGCACCAACATGCGGAAATATTTATTACAACAA	JACGTI010014084.1_CrufTF_contig_14084	614	3	5.96E-20	58:C>T	58	0.97861	0.994536	0.010929	0.989071	0.005464	0.005464	0.010869	0.021619	0.016244	6.8271	2.5	1	0	0	0	1	0	0	0	0	0	0	0	0	0	0	0	0	0	0	0	0	-	0	0	0	0	0	0	0
100031041|F|0--17:G>C	100031041	TGCAGAAAAAGTGTTTGGAGAAAAGGGAAAAATGTTTGCACCAACATGCGGAAATATTCATTACAACAA	TGCAGAAAAAGTGTTTGGAGAAAAGGGAAAAATGTTTGCACCAACATGCGGAAATATTCATTACAACAA	JACGTI010014084.1_CrufTF_contig_14084	614	3	5.96E-20		17	0.973262	1	0.027473	0.972527	0	0.027473	0	0.053436	0.026718	6.8271	4.66667	1	1	1	1	-	1	1	1	1	1	1	1	1	1	1	1	1	1	1	1	1	-	1	1	1	1	1	1	1
100031041|F|0-17:G>C-17:G>C	100031041	TGCAGAAAAAGTGTTTGCAGAAAAGGGAAAAATGTTTGCACCAACATGCGGAAATATTCATTACAACAA	TGCAGAAAAAGTGTTTGCAGAAAAGGGAAAAATGTTTGCACCAACATGCGGAAATATTCATTACAACAA	JACGTI010014084.1_CrufTF_contig_14084	614	3	5.96E-20	17:G>C	17	0.973262	1	0.027473	0.972527	0	0.027473	0	0.053436	0.026718	6.8271	4.66667	1	0	0	0	-	0	0	0	0	0	0	0	0	1	0	0	0	0	0	0	0	-	0	0	0	0	0	0	0
100037070|F|0--14:C>T	100037070	TGCAGCCAACTTCACGACGAATAAAAAACGAGCGAGTAAAGGAAATTACTGTTCAGTGGGTCTGTTTTA	TGCAGCCAACTTCACGACGAATAAAAAACGAGCGAGTAAAGGAAATTACTGTTCAGTGGGTCTGTTTTA	JACGTI010014297.1_CrufTF_contig_14297	4228	3	7.66E-24		14	0.97861	0.994536	0.032787	0.967213	0.005464	0.027322	0.010869	0.063424	0.037147	6.22066	3.66667	1	1	1	1	1	1	1	1	1	1	1	1	1	1	1	1	1	1	1	1	1	1	1	1	1	1	1	1	1
100037070|F|0-14:C>T-14:C>T	100037070	TGCAGCCAACTTCATGACGAATAAAAAACGAGCGAGTAAAGGAAATTACTGTTCAGTGGGTCTGTTTTA	TGCAGCCAACTTCATGACGAATAAAAAACGAGCGAGTAAAGGAAATTACTGTTCAGTGGGTCTGTTTTA	JACGTI010014297.1_CrufTF_contig_14297	4228	3	7.66E-24	14:C>T	14	0.97861	0.994536	0.032787	0.967213	0.005464	0.027322	0.010869	0.063424	0.037147	6.22066	3.66667	1	0	0	0	0	0	0	0	0	1	0	0	0	0	0	0	0	0	0	0	0	0	0	0	0	0	0	0	0
100037070|F|0--18:G>A	100037070	TGCAGCCAACTTCACGACGAATAAAAAACGAGCGAGTAAAGGAAATTACTGTTCAGTGGGTCTGTTTTA	TGCAGCCAACTTCACGACGAATAAAAAACGAGCGAGTAAAGGAAATTACTGTTCAGTGGGTCTGTTTTA	JACGTI010014297.1_CrufTF_contig_14297	4228	3	7.66E-24		18	0.97861	0.994536	0.010929	0.989071	0.005464	0.005464	0.010869	0.021619	0.016244	6.22066	4	1	1	1	1	1	1	1	1	1	1	1	1	1	1	1	1	1	1	1	1	1	1	1	1	1	1	1	1	1
100037070|F|0-18:G>A-18:G>A	100037070	TGCAGCCAACTTCACGACAAATAAAAAACGAGCGAGTAAAGGAAATTACTGTTCAGTGGGTCTGTTTTA	TGCAGCCAACTTCACGACAAATAAAAAACGAGCGAGTAAAGGAAATTACTGTTCAGTGGGTCTGTTTTA	JACGTI010014297.1_CrufTF_contig_14297	4228	3	7.66E-24	18:G>A	18	0.97861	0.994536	0.010929	0.989071	0.005464	0.005464	0.010869	0.021619	0.016244	6.22066	4	1	0	0	0	0	0	0	0	0	0	0	0	0	0	0	0	0	1	0	0	0	0	0	0	0	0	0	0	0
100037070|F|0--40:G>A	100037070	TGCAGCCAACTTCACGACGAATAAAAAACGAGCGAGTAAAGGAAATTACTGTTCAGTGGGTCTGTTTTA	TGCAGCCAACTTCACGACGAATAAAAAACGAGCGAGTAAAGGAAATTACTGTTCAGTGGGTCTGTTTTA	JACGTI010014297.1_CrufTF_contig_14297	4228	3	7.66E-24		40	0.973262	1	0.005495	0.994505	0	0.005495	0	0.010929	0.005464	6.22066	6	1	1	1	1	1	1	1	1	1	1	1	1	1	1	1	1	1	1	1	1	1	1	1	1	1	1	1	1	1
100037070|F|0-40:G>A-40:G>A	100037070	TGCAGCCAACTTCACGACGAATAAAAAACGAGCGAGTAAAAGAAATTACTGTTCAGTGGGTCTGTTTTA	TGCAGCCAACTTCACGACGAATAAAAAACGAGCGAGTAAAAGAAATTACTGTTCAGTGGGTCTGTTTTA	JACGTI010014297.1_CrufTF_contig_14297	4228	3	7.66E-24	40:G>A	40	0.973262	1	0.005495	0.994505	0	0.005495	0	0.010929	0.005464	6.22066	6	1	0	0	0	0	0	0	0	0	0	0	0	0	0	0	0	0	0	0	0	0	0	0	0	0	0	0	0	0
100037070|F|0--58:G>A	100037070	TGCAGCCAACTTCACGACGAATAAAAAACGAGCGAGTAAAGGAAATTACTGTTCAGTGGGTCTGTTTTA	TGCAGCCAACTTCACGACGAATAAAAAACGAGCGAGTAAAGGAAATTACTGTTCAGTGGGTCTGTTTTA	JACGTI010014297.1_CrufTF_contig_14297	4228	3	7.66E-24		58	0.973262	1	0.005495	0.994505	0	0.005495	0	0.010929	0.005464	6.22066	5	1	1	1	1	1	1	1	1	1	1	1	1	1	1	1	1	1	1	1	1	1	1	1	1	1	1	1	1	1
100037070|F|0-58:G>A-58:G>A	100037070	TGCAGCCAACTTCACGACGAATAAAAAACGAGCGAGTAAAGGAAATTACTGTTCAGTGAGTCTGTATTA	TGCAGCCAACTTCACGACGAATAAAAAACGAGCGAGTAAAGGAAATTACTGTTCAGTGAGTCTGTATTA	JACGTI010014297.1_CrufTF_contig_14297	4228	3	7.66E-24	58:G>A	58	0.973262	1	0.005495	0.994505	0	0.005495	0	0.010929	0.005464	6.22066	5	1	0	0	0	0	0	0	0	0	0	0	0	0	0	0	0	0	0	0	0	0	0	0	0	0	0	0	0	0
65011987|F|0--49:T>G	65011987	TGCAGGTGATGAATGAATATTGCTTTCGTGTTGTAAAGAATCCACATTTTGCTGGTTTTTATTAGAATC	TGCAGGTGATGAATGAATATTGCTTTCGTGTTGTAAAGAATCCACATTTTGCTGGTTTTTATTAGAATC	JACGTI010014965.1_CrufTF_contig_14965	23174	3	3.59E-17		49	1	1	0.090909	0.909091	0	0.090909	0	0.165289	0.082645	20.78539	8.10526	1	1	1	1	1	1	1	1	1	1	1	1	1	1	1	1	1	1	1	1	1	1	1	1	1	1	1	1	1
65011987|F|0-49:T>G-49:T>G	65011987	TGCAGGTGATGAATGAATATTGCTTTCGTGTTGTAAAGAATCCACATTTGGCTGGTTTTTATTAGAATC	TGCAGGTGATGAATGAATATTGCTTTCGTGTTGTAAAGAATCCACATTTGGCTGGTTTTTATTAGAATC	JACGTI010014965.1_CrufTF_contig_14965	23174	3	3.59E-17	49:T>G	49	1	1	0.090909	0.909091	0	0.090909	0	0.165289	0.082645	20.78539	8.10526	1	0	0	0	1	0	0	0	0	0	0	0	0	0	0	1	0	0	0	0	0	0	0	0	0	0	1	0	1
65012723|F|0--11:A>G	65012723	TGCAGAAATATAAAATAATATTCCAAAGTATCGTAGTTTTTATTATACTCCTTTAGATTTGCTTTCTCA	TGCAGAAATATAAAATAATATTCCAAAGTATCGTAGTTTTTATTATACTCCTTTAGATTTGCTTTCTCA	JACGTI010015273.1_CrufTF_contig_15273	13665	3	7.66E-24		11	0.973262	0.961538	0.214286	0.785714	0.038462	0.175824	0.073964	0.336735	0.20535	3.56219	2.64444	0.961538	1	1	1	1	1	1	1	1	1	1	1	1	1	1	1	1	1	1	1	1	1	1	1	1	1	1	1	1
65012723|F|0-11:A>G-11:A>G	65012723	TGCAGAAATATGAAATAATATTCCAAAGTATCGTAGTTTTTATTATACTCCTTTAGATTTGCCTTCTCA	TGCAGAAATATGAAATAATATTCCAAAGTATCGTAGTTTTTATTATACTCCTTTAGATTTGCCTTCTCA	JACGTI010015273.1_CrufTF_contig_15273	13665	3	7.66E-24	11:A>G	11	0.973262	0.961538	0.214286	0.785714	0.038462	0.175824	0.073964	0.336735	0.20535	3.56219	2.64444	0.961538	0	0	0	0	0	0	0	0	0	0	0	0	0	0	0	0	0	0	0	0	1	0	0	1	0	0	0	0
65013706|F|0--60:G>T	65013706	TGCAGCACCACCAGCAGCACGTCGCTGTTCTTCTTCTTGACGTTGTCTTTGCTCTTCCATGGAAACACG	TGCAGCACCACCAGCAGCACGTCGCTGTTCTTCTTCTTGACGTTGTCTTTGCTCTTCCATGGAAACACG	JACGTI010015434.1_CrufTF_contig_15434	3109	3	5.96E-20		60	0.994652	0.967742	0.215054	0.784946	0.032258	0.182796	0.062435	0.337611	0.200023	75.5566	47.34043	1	1	1	1	1	1	1	1	1	1	1	1	1	1	1	1	1	1	1	1	1	1	1	1	1	1	1	1	1
65013706|F|0-60:G>T-60:G>T	65013706	TGCAGCACCACCAGCAGCACGTCGCTGTTCTTCTTCTTGACGTTGTCTTTGCTCTTCCATTGAAACACG	TGCAGCACCACCAGCAGCACGTCGCTGTTCTTCTTCTTGACGTTGTCTTTGCTCTTCCATTGAAACACG	JACGTI010015434.1_CrufTF_contig_15434	3109	3	5.96E-20	60:G>T	60	0.994652	0.967742	0.215054	0.784946	0.032258	0.182796	0.062435	0.337611	0.200023	75.5566	47.34043	1	0	0	0	1	0	0	1	0	0	0	0	0	0	0	0	0	0	1	0	0	0	0	0	0	0	0	0	0
65013706|F|0--6:A>C	65013706	TGCAGCACCACCAGCAGCACGTCGCTGTTCTTCTTCTTGACGTTGTCTTTGCTCTTCCATGGAAACACG	TGCAGCACCACCAGCAGCACGTCGCTGTTCTTCTTCTTGACGTTGTCTTTGCTCTTCCATGGAAACACG	JACGTI010015434.1_CrufTF_contig_15434	3109	3	5.96E-20		6	0.983957	0.978261	0.125	0.875	0.021739	0.103261	0.042533	0.21875	0.130642	75.5566	50.28571	1	1	1	1	1	1	1	1	1	1	1	1	1	1	1	1	1	1	1	1	1	1	1	1	1	1	1	1	1
65013706|F|0-6:A>C-6:A>C	65013706	TGCAGCCCCACCAGCAGCACGTCGCTGTTCTTCTTCTTGACGTTGTCTTTGCTCTTCCATGGAAACACG	TGCAGCCCCACCAGCAGCACGTCGCTGTTCTTCTTCTTGACGTTGTCTTTGCTCTTCCATGGAAACACG	JACGTI010015434.1_CrufTF_contig_15434	3109	3	5.96E-20	6:A>C	6	0.983957	0.978261	0.125	0.875	0.021739	0.103261	0.042533	0.21875	0.130642	75.5566	50.28571	1	0	0	0	0	0	0	0	1	0	0	0	1	0	0	0	0	0	0	1	0	0	1	0	0	0	0	0	0
65016062|F|0--18:T>C	65016062	TGCAGCAGCAGTTATTTGTCTTAATTAACTTAATAACTGCAATTGTCAACTGCATTTCTTTATTTCTTT	TGCAGCAGCAGTTATTTGTCTTAATTAACTTAATAACTGCAATTGTCAACTGCATTTCTTTATTTCTTT	JACGTI010015497.1_CrufTF_contig_15497	3821	2	6.05E-10		18	0.951872	0.966292	0.11236	0.88764	0.033708	0.078652	0.065143	0.19947	0.132307	4.87	2.80769	0.965517	0	1	1	1	1	-	1	1	1	1	1	1	1	1	1	1	1	1	1	1	1	1	1	1	1	1	1	1
65016062|F|0-18:T>C-18:T>C	65016062	TGCAGCAGCAGTTATTTGCTTTAATTAACTTAATAACTGCAATTGTCAACTGCATTTCTTTATTTCTTT	TGCAGCAGCAGTTATTTGCTTTAATTAACTTAATAACTGCAATTGTCAACTGCATTTCTTTATTTCTTT	JACGTI010015497.1_CrufTF_contig_15497	3821	2	6.05E-10	18:T>C	18	0.951872	0.966292	0.11236	0.88764	0.033708	0.078652	0.065143	0.19947	0.132307	4.87	2.80769	0.965517	1	0	0	0	0	-	0	0	0	0	0	0	0	0	0	0	0	0	0	1	0	0	0	0	0	0	0	0
65016062|F|0--60:T>A	65016062	TGCAGCAGCAGTTATTTGTCTTAATTAACTTAATAACTGCAATTGTCAACTGCATTTCTTTATTTCTTT	TGCAGCAGCAGTTATTTGTCTTAATTAACTTAATAACTGCAATTGTCAACTGCATTTCTTTATTTCTTT	JACGTI010015497.1_CrufTF_contig_15497	3821	2	6.05E-10		60	0.941176	0.977273	0.085227	0.914773	0.022727	0.0625	0.044421	0.155927	0.100174	4.87	2.58824	0.982143	0	1	1	1	1	-	1	1	1	1	1	1	1	1	1	1	1	1	1	1	1	1	1	1	1	1	1	1
65016062|F|0-60:T>A-60:T>A	65016062	TGCAGCAGCAGTTATTTGTCTTAATTAACTTAATAACTGCAATTGTCAACTGCATTTCTTAATTTCTTT	TGCAGCAGCAGTTATTTGTCTTAATTAACTTAATAACTGCAATTGTCAACTGCATTTCTTAATTTCTTT	JACGTI010015497.1_CrufTF_contig_15497	3821	2	6.05E-10	60:T>A	60	0.941176	0.977273	0.085227	0.914773	0.022727	0.0625	0.044421	0.155927	0.100174	4.87	2.58824	0.982143	1	0	0	0	0	-	0	0	0	0	0	0	0	0	0	0	0	0	0	0	0	0	0	0	0	0	0	1
65016062|F|0--66:T>A	65016062	TGCAGCAGCAGTTATTTGTCTTAATTAACTTAATAACTGCAATTGTCAACTGCATTTCTTTATTTCTTT	TGCAGCAGCAGTTATTTGTCTTAATTAACTTAATAACTGCAATTGTCAACTGCATTTCTTTATTTCTTT	JACGTI010015497.1_CrufTF_contig_15497	3821	2	6.05E-10		66	0.925134	0.99422	0.023121	0.976879	0.00578	0.017341	0.011494	0.045174	0.028334	4.87	2.5	1	-	1	1	1	1	-	1	1	1	1	1	1	1	1	1	1	1	1	1	1	1	1	1	1	1	1	1	1
65016062|F|0-66:T>A-66:T>A	65016062	TGCAGCAGCAGTTATTTGTCTTAATTAACTTAATAACTGCAATTGTCAACTGCATTTCTTTATTTCATT	TGCAGCAGCAGTTATTTGTCTTAATTAACTTAATAACTGCAATTGTCAACTGCATTTCTTTATTTCATT	JACGTI010015497.1_CrufTF_contig_15497	3821	2	6.05E-10	66:T>A	66	0.925134	0.99422	0.023121	0.976879	0.00578	0.017341	0.011494	0.045174	0.028334	4.87	2.5	1	-	0	0	0	0	-	0	0	0	0	0	0	0	0	0	0	0	0	0	0	0	0	0	1	0	0	0	0
65019041|F|0--6:C>T	65019041	TGCAGCCAGCAGCCACTTCAGTATAAGAAATTGTATTTTTATTAAAATTTAAATAAACATTTGAAAATG	TGCAGCCAGCAGCCACTTCAGTATAAGAAATTGTATTTTTATTAAAATTTAAATAAACATTTGAAAATG	JACGTI010015524.1_CrufTF_contig_15524	779	3	7.82E-09		6	0.727273	0.860294	0.235294	0.764706	0.139706	0.095588	0.240376	0.359862	0.300119	3.68462	3.5	1	1	-	1	-	0	0	1	-	0	1	1	0	1	1	0	-	1	1	1	0	1	1	1	1	-	1	1	-
65019041|F|0-6:C>T-6:C>T	65019041	TGCAGCTAGCAGCCACTTCAGTATAAGAAATTGTATTTTTATTAAAATTTAAATAAACATTTGAAAATG	TGCAGCTAGCAGCCACTTCAGTATAAGAAATTGTATTTTTATTAAAATTTAAATAAACATTTGAAAATG	JACGTI010015524.1_CrufTF_contig_15524	779	3	7.82E-09	6:C>T	6	0.727273	0.860294	0.235294	0.764706	0.139706	0.095588	0.240376	0.359862	0.300119	3.68462	3.5	1	1	-	1	-	1	1	0	-	1	0	0	1	0	0	1	-	0	0	0	1	0	0	0	0	-	0	0	-
65019041|F|0--23:T>A	65019041	TGCAGCCAGCAGCCACTTCAGTATAAGAAATTGTATTTTTATTAAAATTTAAATAAACATTTGAAAATG	TGCAGCCAGCAGCCACTTCAGTATAAGAAATTGTATTTTTATTAAAATTTAAATAAACATTTGAAAATG	JACGTI010015524.1_CrufTF_contig_15524	779	3	7.82E-09		23	0.641711	0.975	0.033333	0.966667	0.025	0.008333	0.04875	0.064444	0.056597	3.68462	2.8	0.961538	1	-	1	-	-	-	1	-	0	1	1	-	1	1	-	-	1	1	1	-	1	1	1	1	-	1	1	-
65019041|F|0-23:T>A-23:T>A	65019041	TGCAGCCAGCAGCCACTTCAGTAAAAGAAATTGTATTTTTATTAAAATTTAAATAAACATTTGAAAATG	TGCAGCCAGCAGCCACTTCAGTAAAAGAAATTGTATTTTTATTAAAATTTAAATAAACATTTGAAAATG	JACGTI010015524.1_CrufTF_contig_15524	779	3	7.82E-09	23:T>A	23	0.641711	0.975	0.033333	0.966667	0.025	0.008333	0.04875	0.064444	0.056597	3.68462	2.8	0.961538	0	-	0	-	-	-	0	-	1	0	0	-	0	0	-	-	0	0	0	-	0	0	0	0	-	0	0	-
100052588|F|0--33:A>T	100052588	TGCAGCCAGCAGCCACTTCAGTATAAGAAATTGAATTTTTATTAAAATTTAAATAAACATTTGAAAATG	TGCAGCCAGCAGCCACTTCAGTATAAGAAATTGAATTTTTATTAAAATTTAAATAAACATTTGAAAATG	JACGTI010015524.1_CrufTF_contig_15524	779	3	1.68E-10		33	0.641711	0.025	0.975	0.025	0.975	0	0.04875	0.04875	0.04875	5.33333	3.68462	1	0	-	0	-	-	-	0	-	-	0	0	-	0	0	-	-	0	0	0	-	0	0	0	0	-	0	0	-
100052588|F|0-33:A>T-33:A>T	100052588	TGCAGCCAGCAGCCACTTCAGTATAAGAAATTGTATTTTTATTAAAATTTAAATAAACATTTGAAAATG	TGCAGCCAGCAGCCACTTCAGTATAAGAAATTGTATTTTTATTAAAATTTAAATAAACATTTGAAAATG	JACGTI010015524.1_CrufTF_contig_15524	779	3	1.68E-10	33:A>T	33	0.641711	0.025	0.975	0.025	0.975	0	0.04875	0.04875	0.04875	5.33333	3.68462	1	1	-	1	-	-	-	1	-	-	1	1	-	1	1	-	-	1	1	1	-	1	1	1	1	-	1	1	-
100014556|F|0--46:A>G	100014556	TGCAGTTATATTATTATAAAATGCGCAGCTCTTTGCTTTTAACCTCACACTCTCTGCTTTGCCTTCCTC	TGCAGTTATATTATTATAAAATGCGCAGCTCTTTGCTTTTAACCTCACACTCTCTGCTTTGCCTTCCTC	JACGTI010015590.1_CrufTF_contig_15590	4822	3	3.54E-27		46	1	1	0.010695	0.989305	0	0.010695	0	0.021162	0.010581	9.40639	6.5	1	1	1	1	1	1	1	1	1	1	1	1	1	1	1	1	1	1	1	1	1	1	1	1	1	1	1	1	1
100014556|F|0-46:A>G-46:A>G	100014556	TGCAGTTATATTATTATAAAATGCGCAGCTCTTTGCTTTTAACCTCGCACTCTCTGCTTTGCCTTCCTC	TGCAGTTATATTATTATAAAATGCGCAGCTCTTTGCTTTTAACCTCGCACTCTCTGCTTTGCCTTCCTC	JACGTI010015590.1_CrufTF_contig_15590	4822	3	3.54E-27	46:A>G	46	1	1	0.010695	0.989305	0	0.010695	0	0.021162	0.010581	9.40639	6.5	1	0	0	0	0	0	0	0	0	0	0	0	0	0	0	0	0	0	0	0	0	0	0	0	0	0	0	0	0
65014328|F|0--48:A>G	65014328	TGCAGTTGCAGTTGCATGACTGGTATCGCCCGCATATCATTGTGTGGCAGAGACATATGAAAATAATAA	TGCAGTTGCAGTTGCATGACTGGTATCGCCCGCATATCATTGTGTGGCAGAGACATATGAAAATAATAA	JACGTI010015652.1_CrufTF_contig_15652	1927	2	9.91E-23		48	0.700535	0.900763	0.206107	0.793893	0.099237	0.10687	0.178777	0.327254	0.253016	4.47059	2.93548	1	1	1	0	1	-	1	0	-	1	-	1	1	-	1	1	-	-	1	1	-	1	1	1	-	1	1	-	-
65014328|F|0-48:A>G-48:A>G	65014328	TGCAGTTGCAGTTGCATGACTGGTATCGCCCGCATATCATTGTGTGGCGGAGACATATGAAAATAATAA	TGCAGTTGCAGTTGCATGACTGGTATCGCCCGCATATCATTGTGTGGCGGAGACATATGAAAATAATAA	JACGTI010015652.1_CrufTF_contig_15652	1927	2	9.91E-23	48:A>G	48	0.700535	0.900763	0.206107	0.793893	0.099237	0.10687	0.178777	0.327254	0.253016	4.47059	2.93548	1	0	0	1	0	-	0	1	-	0	-	0	1	-	0	0	-	-	0	0	-	0	0	0	-	1	0	-	-
65014328|F|0--20:A>T	65014328	TGCAGTTGCAGTTGCATGACAGGTATCGCCCGCATATCATTGTGTGGCAGAGACATATGAAAATAATAA	TGCAGTTGCAGTTGCATGACAGGTATCGCCCGCATATCATTGTGTGGCAGAGACATATGAAAATAATAA	JACGTI010015652.1_CrufTF_contig_15652	1927	2	4.61E-21		20	0.636364	0.016807	0.991597	0.008403	0.983193	0.008403	0.033049	0.016665	0.024857	4.66667	4.47059	1	0	0	-	0	-	0	-	-	0	-	0	0	-	0	0	-	-	0	0	-	0	0	0	-	0	0	-	-
65014328|F|0-20:A>T-20:A>T	65014328	TGCAGTTGCAGTTGCATGACTGGTATCGCCCGCATATCATTGTGTGGCAGAGACATATGAAAATAATAA	TGCAGTTGCAGTTGCATGACTGGTATCGCCCGCATATCATTGTGTGGCAGAGACATATGAAAATAATAA	JACGTI010015652.1_CrufTF_contig_15652	1927	2	4.61E-21	20:A>T	20	0.636364	0.016807	0.991597	0.008403	0.983193	0.008403	0.033049	0.016665	0.024857	4.66667	4.47059	1	1	1	-	1	-	1	-	-	1	-	1	1	-	1	1	-	-	1	1	-	1	1	1	-	1	1	-	-
65012952|F|0--65:T>G	65012952	TGCAGCGACTACGCCAAATTTACGAAAACTCGCCCACAAAACCATTCTACCAAATTGTTGTCCTTTTTT	TGCAGCGACTACGCCAAATTTACGAAAACTCGCCCACAAAACCATTCTACCAAATTGTTGTCCTTTTTT	JACGTI010015956.1_CrufTF_contig_15956	6426	3	1.67E-15		65	0.994652	0.989247	0.129032	0.870968	0.010753	0.11828	0.021274	0.224766	0.12302	13.28505	6.33333	1	1	1	1	1	1	1	1	1	1	1	1	1	1	1	1	1	1	1	1	1	1	1	1	1	1	1	1	1
65012952|F|0-65:T>G-65:T>G	65012952	TGCAGCGACTACGCCAAATTTACGAAAACTCGCCCACAAAACCATTCTACCAAATTGTTGTCCTTGTTT	TGCAGCGACTACGCCAAATTTACGAAAACTCGCCCACAAAACCATTCTACCAAATTGTTGTCCTTGTTT	JACGTI010015956.1_CrufTF_contig_15956	6426	3	1.67E-15	65:T>G	65	0.994652	0.989247	0.129032	0.870968	0.010753	0.11828	0.021274	0.224766	0.12302	13.28505	6.33333	1	0	0	0	0	0	0	0	0	0	0	0	0	0	1	0	0	0	0	0	0	0	1	1	0	0	0	1	0
100050650|F|0--8:G>A	100050650	TGCAGGGCGATACACCCAATGAATGGAATGAAAAAGAATTTCGTATGTTCAAAGATGGTCCCATATGGA	TGCAGGGCGATACACCCAATGAATGGAATGAAAAAGAATTTCGTATGTTCAAAGATGGTCCCATATGGA	JACGTI010016213.1_CrufTF_contig_16213	6550	3	1.65E-25		8	1	1	0.005348	0.994652	0	0.005348	0	0.010638	0.005319	99.16895	65	1	1	1	1	1	1	1	1	1	1	1	1	1	1	1	1	1	1	1	1	1	1	1	1	1	1	1	1	1
100050650|F|0-8:G>A-8:G>A	100050650	TGCAGGGCAATACACCCAATGAATGGAATGAAAAAGAATTTCGTATGTTCAAAGATGGTCCCATATGGA	TGCAGGGCAATACACCCAATGAATGGAATGAAAAAGAATTTCGTATGTTCAAAGATGGTCCCATATGGA	JACGTI010016213.1_CrufTF_contig_16213	6550	3	1.65E-25	8:G>A	8	1	1	0.005348	0.994652	0	0.005348	0	0.010638	0.005319	99.16895	65	1	0	0	0	0	0	0	0	0	0	0	0	0	0	0	0	0	0	0	0	0	0	0	0	0	0	0	0	0
100041921|F|0--28:C>A	100041921	TGCAGGTGCCCCTATCACCCCTAACGCCCATAGTTAATTTAAGCATGAGCCATAATATAGCTCATCGCT	TGCAGGTGCCCCTATCACCCCTAACGCCCATAGTTAATTTAAGCATGAGCCATAATATAGCTCATCGCT	JACGTI010016239.1_CrufTF_contig_16239	9197	3	7.77E-14		28	1	1	0.010695	0.989305	0	0.010695	0	0.021162	0.010581	16.9863	4.5	1	1	1	1	1	1	1	1	1	1	1	1	1	1	1	1	1	1	1	1	1	1	1	1	1	1	1	1	1
100041921|F|0-28:C>A-28:C>A	100041921	TGCAGGTGCCCCTATCACCCCTAACGCCAATAGTTAATTTAAGCATGAGCCATAATATAGCTCATCGCT	TGCAGGTGCCCCTATCACCCCTAACGCCAATAGTTAATTTAAGCATGAGCCATAATATAGCTCATCGCT	JACGTI010016239.1_CrufTF_contig_16239	9197	3	7.77E-14	28:C>A	28	1	1	0.010695	0.989305	0	0.010695	0	0.021162	0.010581	16.9863	4.5	1	0	0	0	0	0	0	0	0	0	0	0	0	0	0	0	0	0	0	0	0	0	0	0	0	0	0	0	0
65019214|F|0--44:A>G	65019214	TGCAGTGCTGACAACATTGGCAGTCGTAAATTAATAACGAAATCAATGAAACCGAAGTAGGCGTCTTAT	TGCAGTGCTGACAACATTGGCAGTCGTAAATTAATAACGAAATCAATGAAACCGAAGTAGGCGTCTTAT	JACGTI010016374.1_CrufTF_contig_16374	6677	3	2.18E-09		44	0.989305	0.989189	0.043243	0.956757	0.010811	0.032432	0.021388	0.082747	0.052067	73.9486	41.91667	1	1	0	1	1	1	1	1	1	1	1	1	1	1	1	1	1	1	1	1	1	1	1	1	1	1	1	1	1
65019214|F|0-44:A>G-44:A>G	65019214	TGCAGTGCTGACAACATTGGCAGTCGTAAATTAATAACGAAATCGATGAAACCGAAGTAGGCGTCTTAT	TGCAGTGCTGACAACATTGGCAGTCGTAAATTAATAACGAAATCGATGAAACCGAAGTAGGCGTCTTAT	JACGTI010016374.1_CrufTF_contig_16374	6677	3	2.18E-09	44:A>G	44	0.989305	0.989189	0.043243	0.956757	0.010811	0.032432	0.021388	0.082747	0.052067	73.9486	41.91667	1	0	1	0	0	0	0	0	0	0	0	0	0	0	0	0	0	0	0	0	0	0	0	0	0	0	0	0	0
65019214|F|0--8:T>C	65019214	TGCAGTGCTGACAACATTGGCAGTCGTAAATTAATAACGAAATCAATGAAACCGAAGTAGGCGTCTTAT	TGCAGTGCTGACAACATTGGCAGTCGTAAATTAATAACGAAATCAATGAAACCGAAGTAGGCGTCTTAT	JACGTI010016374.1_CrufTF_contig_16374	6677	3	2.18E-09		8	0.989305	0.994595	0.010811	0.989189	0.005405	0.005405	0.010752	0.021388	0.01607	73.6093	46.66667	1	1	1	1	1	1	1	1	1	1	1	1	1	1	1	1	1	1	1	1	1	1	1	1	1	1	1	1	1
65019214|F|0-8:T>C-8:T>C	65019214	TGCAGTGCCGACAACATTGGCAGTCGTAAATTAATAACGAAATCAATGAAACCGAAGTAGGCGTCTTAT	TGCAGTGCCGACAACATTGGCAGTCGTAAATTAATAACGAAATCAATGAAACCGAAGTAGGCGTCTTAT	JACGTI010016374.1_CrufTF_contig_16374	6677	3	2.18E-09	8:T>C	8	0.989305	0.994595	0.010811	0.989189	0.005405	0.005405	0.010752	0.021388	0.01607	73.6093	46.66667	1	0	0	0	0	0	0	0	0	0	0	0	0	1	0	0	0	0	0	0	0	0	0	0	0	0	0	0	0
65019214|F|0--22:G>T	65019214	TGCAGTGCTGACAACATTGGCAGTCGTAAATTAATAACGAAATCAATGAAACCGAAGTAGGCGTCTTAT	TGCAGTGCTGACAACATTGGCAGTCGTAAATTAATAACGAAATCAATGAAACCGAAGTAGGCGTCTTAT	JACGTI010016374.1_CrufTF_contig_16374	6677	3	2.18E-09		22	0.983957	1	0.005435	0.994565	0	0.005435	0	0.01081	0.005405	73.6093	52	1	1	1	1	1	1	1	1	1	1	1	1	1	1	1	1	1	1	1	1	1	1	1	1	1	1	1	1	1
65019214|F|0-22:G>T-22:G>T	65019214	TGCAGTGCTGACAACATTGGCATTCGTAAATTAATAACGAAATCAATGAAACCGAAGTAGGCGTCTTAT	TGCAGTGCTGACAACATTGGCATTCGTAAATTAATAACGAAATCAATGAAACCGAAGTAGGCGTCTTAT	JACGTI010016374.1_CrufTF_contig_16374	6677	3	2.18E-09	22:G>T	22	0.983957	1	0.005435	0.994565	0	0.005435	0	0.01081	0.005405	73.6093	52	1	0	0	0	0	0	0	0	0	0	0	0	0	0	0	0	0	0	0	0	0	0	0	0	0	0	0	0	0
100053389|F|0--59:C>T	100053389	TGCAGTTTCATTGGAATATTGTCTTTGACGTTTTCCTGTTGCTGCATAGGAATTGTAACCATTACAATC	TGCAGTTTCATTGGAATATTGTCTTTGACGTTTTCCTGTTGCTGCATAGGAATTGTAACCATTACAATC	JACGTI010016529.1_CrufTF_contig_16529	6180	3	1.67E-15		59	1	1	0.032086	0.967914	0	0.032086	0	0.062112	0.031056	106.48858	37.42857	1	1	1	1	1	1	1	1	1	1	1	1	1	1	1	1	1	1	1	1	1	1	1	1	1	1	1	1	1
100053389|F|0-59:C>T-59:C>T	100053389	TGCAGTTTCATTGGAATATTGTCTTTGACGTTTTCCTGTTGCTGCATAGGAATTGTAACTATTACAATC	TGCAGTTTCATTGGAATATTGTCTTTGACGTTTTCCTGTTGCTGCATAGGAATTGTAACTATTACAATC	JACGTI010016529.1_CrufTF_contig_16529	6180	3	1.67E-15	59:C>T	59	1	1	0.032086	0.967914	0	0.032086	0	0.062112	0.031056	106.48858	37.42857	1	0	0	0	0	1	0	0	0	0	0	0	0	0	0	0	0	0	0	0	0	0	1	0	0	0	0	0	0
100014060|F|0--53:G>A	100014060	TGCAGGGGCATATCCATCATTTGTGAATGCGGGGAATGACCTTGAGAATGCGTGCTACCCACACTCCCG	TGCAGGGGCATATCCATCATTTGTGAATGCGGGGAATGACCTTGAGAATGCGTGCTACCCACACTCCCG	JACGTI010016535.1_CrufTF_contig_16535	6628	3	5.92E-25		53	1	1	0.016043	0.983957	0	0.016043	0	0.031571	0.015785	31.89954	20	1	1	1	1	1	1	1	1	1	1	1	1	1	1	1	1	1	1	1	1	1	1	1	1	1	1	1	1	1
100014060|F|0-53:G>A-53:G>A	100014060	TGCAGGGGCATATCCATCATTTGTGAATGCGGGGAATGACCTTGAGAATGCGTACTACCCACACTCCCG	TGCAGGGGCATATCCATCATTTGTGAATGCGGGGAATGACCTTGAGAATGCGTACTACCCACACTCCCG	JACGTI010016535.1_CrufTF_contig_16535	6628	3	5.92E-25	53:G>A	53	1	1	0.016043	0.983957	0	0.016043	0	0.031571	0.015785	31.89954	20	1	0	0	0	0	0	0	0	0	0	1	0	0	0	0	0	0	0	0	0	0	0	0	0	0	0	0	0	0
65017817|F|0--44:C>T	65017817	TGCAGCTTAATGCCATCCTCACTTTTCTTATACTCTTCCAAGGCCTTCACCTGACTATCATCTTGTGGC	TGCAGCTTAATGCCATCCTCACTTTTCTTATACTCTTCCAAGGCCTTCACCTGACTATCATCTTGTGGC	JACGTI010016768.1_CrufTF_contig_16768	5440	3	1.28E-21		44	1	0.994652	0.128342	0.871658	0.005348	0.122995	0.010638	0.223741	0.11719	85.02294	47.59259	1	1	1	1	1	1	1	1	1	1	1	1	1	1	1	1	1	1	1	1	1	1	1	1	1	1	1	1	1
65017817|F|0-44:C>T-44:C>T	65017817	TGCAGCTTAATGCCATCCTCACTTTTCTTATACTCTTCCAAGGCTTTCACCTGACTATCATCTTGTGGC	TGCAGCTTAATGCCATCCTCACTTTTCTTATACTCTTCCAAGGCTTTCACCTGACTATCATCTTGTGGC	JACGTI010016768.1_CrufTF_contig_16768	5440	3	1.28E-21	44:C>T	44	1	0.994652	0.128342	0.871658	0.005348	0.122995	0.010638	0.223741	0.11719	85.02294	47.59259	1	0	0	0	0	0	1	1	0	0	0	0	0	0	0	0	1	1	0	0	1	0	0	0	0	0	0	0	0
65015392|F|0--30:G>A	65015392	TGCAGTTAGTAGTAAATGTAGTAATAAGACGAAGGCATAAATTGCATGCAAAATAAAAATAATGCTTAT	TGCAGTTAGTAGTAAATGTAGTAATAAGACGAAGGCATAAATTGCATGCAAAATAAAAATAATGCTTAT	JACGTI010017125.1_CrufTF_contig_17125	2280	3	1.68E-10		30	0.791444	0.966216	0.033784	0.966216	0.033784	0	0.065285	0.065285	0.065285	3.37805	3	1	1	1	1	-	-	-	1	1	1	1	1	1	1	-	1	1	-	1	1	-	1	-	1	1	1	1	1	1
65015392|F|0-30:G>A-30:G>A	65015392	TGCAGTTAGTAGTAAATGTAGTAATAAGCCAAAGGAATAAATTGCATGCAAAATAAAAATAATGCTTAT	TGCAGTTAGTAGTAAATGTAGTAATAAGCCAAAGGAATAAATTGCATGCAAAATAAAAATAATGCTTAT	JACGTI010017125.1_CrufTF_contig_17125	2280	3	1.68E-10	30:G>A	30	0.791444	0.966216	0.033784	0.966216	0.033784	0	0.065285	0.065285	0.065285	3.37805	3	1	0	0	0	-	-	-	0	0	0	0	0	0	0	-	0	0	-	0	0	-	0	-	0	0	0	0	0	0
65017259|F|0--5:T>C	65017259	TGCAGTGCACTGGCACACATACAAATAGATTTGGTTAGTGGTAATTAATATTAGTGAAAACATTTTGTT	TGCAGTGCACTGGCACACATACAAATAGATTTGGTTAGTGGTAATTAATATTAGTGAAAACATTTTGTT	JACGTI010017764.1_CrufTF_contig_17764	1282	2	7.77E-14		5	0.994652	0.994624	0.080645	0.919355	0.005376	0.075269	0.010695	0.148283	0.079489	28.24424	9.70588	1	1	1	1	1	1	1	1	1	1	1	1	1	1	1	1	1	1	1	1	1	1	1	1	1	1	1	1	1
65017259|F|0-5:T>C-5:T>C	65017259	TGCAGCGCACTGGCATACATACAAATAGATTTGGTTAGTGGTAATTAATATTAGTGAAAACATTTTGTT	TGCAGCGCACTGGCATACATACAAATAGATTTGGTTAGTGGTAATTAATATTAGTGAAAACATTTTGTT	JACGTI010017764.1_CrufTF_contig_17764	1282	2	7.77E-14	5:T>C	5	0.994652	0.994624	0.080645	0.919355	0.005376	0.075269	0.010695	0.148283	0.079489	28.24424	9.70588	1	0	0	0	0	0	0	0	0	0	0	0	0	0	0	1	0	0	0	0	0	0	0	0	0	0	0	0	0
65017259|F|0--65:T>A	65017259	TGCAGTGCACTGGCACACATACAAATAGATTTGGTTAGTGGTAATTAATATTAGTGAAAACATTTTGTT	TGCAGTGCACTGGCACACATACAAATAGATTTGGTTAGTGGTAATTAATATTAGTGAAAACATTTTGTT	JACGTI010017764.1_CrufTF_contig_17764	1282	2	7.77E-14		65	0.989305	1	0.005405	0.994595	0	0.005405	0	0.010752	0.005376	28.24424	10	1	1	1	1	1	1	1	1	1	1	1	1	1	1	1	1	1	1	1	1	1	1	1	1	1	1	1	1	1
[truncated: 40,955 more rows]
[truncated: 159 more columns]
